# Supplementary material for: Glycomics and Glycoproteomics Reveal Distinct Oligomannose Carriers Across Bladder Cancer Stages
Source: Int J Mol Sci. 2025 May 20;26(10):4891. doi: 10.3390/ijms26104891 (PMC12112682; doi:10.3390/ijms26104891)
Supplement: Supplementary file 1 [file ijms-26-04891-s001.zip]

Archive with 3 entries (3 files):
- Relvas-Santos et al. 2025 Sup. data.pdf
- Relvas-Santos et al. 2025 Supplementary Tables_revised.xlsx
- Relvas-Santos et al. IJMS_Supplementary Material.pdf
