# Supplementary material for: Glycomics and Glycoproteomics Reveal Distinct Oligomannose Carriers Across Bladder Cancer Stages
Source: Int J Mol Sci. 2025 May 20;26(10):4891. doi: 10.3390/ijms26104891 (PMC12112682; doi:10.3390/ijms26104891)
Supplement: Supplementary file 1 [file ijms-26-04891-s001.zip › Relvas-Santos et al. 2025 Supplementary Tables_revised.xlsx]

## Sheet: Index
Index
Table S1. N-glycoprofile of bladder tumour tissues.
Table S2. Proteins identified from bladder tumour tissues against the reviewed human proteome. Proteins identified as carriers of glycosylation in this study are highlighted in grey in all samples.
Table S3. PSMs of N-glycoproteome data investigated in bladder tumour tissues against the reviewed human proteome. gPSMs are highlighted in grey.
Table S4. Summary of glycoproteins and glycoPSMs by sample, with glycan composition and confidence filters.

## Sheet: Table S1
Table S1. N-glycoprofile of bladder tumour tissues.
											Relative abundance (%) - Healthy bladder					Relative abundance (%) - Cystitis					Relative abundance (%) - Tumour - Ta					Relative abundance (%) - Tumour - T1					Relative abundance (%) - Tumour - muscle-invasive (MIBC)								Area under curve - Healthy bladder					Area under curve - Cystitis					Area under curve - Tumour - Ta
Glycan identifier	Glycan composition	Glycan type	Reducing end	Glycan modification	Theoretical m/z	Charge	Theoretical charge	Charge	Theoretical charge	Charge	1	2	3	4	5	1	2	3	4	5	1	2	3	4	5	1	2	3	4	5	1	2	3	4	5	6	7	8	1	2	3	4	5	1	2	3	4	5	1
1	Hex(5) HexNAc(2)	Oligomannose	Reduced	Permethylation	1573.8320	1	787.4196	2	n.d.	3	0.0638664	0.0954647	0.0848682	0.0577074	0.0698373	0.0496251	0.0299948	0.0358125	0.192075	0.0383952	0.170429	0.310555	0.193553	0.0953556	0.117891	0.088299	0.0501858	0.0699403	0.114186	0.0748962	0.0934131	0.111899	0.126376	0.0776096	0.157082	0.0712919	0.0792674	0.11906	6.06723e+08	6.25733e+08	1.81989e+08	2.66403e+08	8.4206e+07	4.16646e+10	2.21802e+10	2.41383e+10	1.97453e+09	3.80202e+10	6.70483e+07
2	Hex(5) HexNAc(2) Fuc(1)	Oligomannose	Reduced	Permethylation	n.d.	1	874.4642	2	n.d.	3	n.d.	n.d.	n.d.	n.d.	n.d.	n.d.	n.d.	n.d.	n.d.	n.d.	0.0211842	n.d.	n.d.	n.d.	0.0277808	n.d.	n.d.	n.d.	n.d.	n.d.	n.d.	n.d.	n.d.	n.d.	n.d.	n.d.	n.d.	n.d.	n.d.	n.d.	n.d.	n.d.	n.d.	n.d.	n.d.	n.d.	n.d.	n.d.	8.33403e+06
3	Hex(6) HexNAc(2)	Oligomannose	Reduced	Permethylation	1777.9317	1	889.4695	2	n.d.	3	0.0309037	0.0342948	0.0445648	0.0381809	0.0626147	0.0589745	0.0406178	0.0403278	0.0266739	0.0425174	0.187826	0.147636	0.180809	0.126985	0.136521	0.140634	0.0386589	0.0407746	0.0547226	0.108739	0.101207	0.0744881	0.106034	0.0349866	0.123467	0.0458273	0.0616456	0.0535378	2.93581e+08	2.24789e+08	9.55634e+07	1.7626e+08	7.54973e+07	4.95143e+10	3.00357e+10	2.71816e+10	2.74207e+08	4.21021e+10	7.38922e+07
4	Hex(7) HexNAc(2)	Oligomannose	Reduced	Permethylation	1982.03	1	991.519	2	n.d.	3	n.d.	n.d.	0.0182539	0.0157518	0.0269955	0.0248186	n.d.	n.d.	n.d.	0.0166364	0.0890403	0.0549104	0.0756819	0.0537678	0.0643362	0.0807128	0.0185506	0.0279074	0.0236007	0.0482026	0.0571212	0.0376236	0.0457024	n.d.	0.0628506	0.0213881	0.0346074	n.d.	n.d.	n.d.	3.9143e+07	7.27172e+07	3.25497e+07	2.08374e+10	n.d.	n.d.	n.d.	1.64739e+10	3.50292e+07
5	Hex(8) HexNAc(2)	Oligomannose	Reduced	Permethylation	2186.13	1	1093.57	2	n.d.	3	0.0154666	n.d.	0.0198191	0.0189041	0.0273154	0.0325982	0.0197276	0.0197993	n.d.	0.0156425	0.0817536	0.0718098	0.0895602	0.0619649	0.0601832	0.0798087	0.0208281	0.0295152	0.0251852	0.0556924	0.0750294	0.0600774	0.0507567	n.d.	0.0552963	0.0368447	0.055674	0.0462517	1.46931e+08	n.d.	4.24994e+07	8.72699e+07	3.29355e+07	2.7369e+10	1.4588e+10	1.33451e+10	n.d.	1.54897e+10	3.21625e+07
6	Hex(9) HexNAc(2)	Oligomannose	Reduced	Permethylation	2390.23	1	1195.62	2	n.d.	3	0.0166858	n.d.	0.0191221	0.0176503	0.0268291	0.0168279	n.d.	n.d.	n.d.	n.d.	0.0844488	0.109261	0.127792	0.094943	0.0669905	0.0759176	0.0216757	0.032784	0.0230147	0.0748175	0.0355305	n.d.	n.d.	n.d.	n.d.	n.d.	0.0175281	n.d.	1.58513e+08	n.d.	4.10049e+07	8.14815e+07	3.23491e+07	1.41285e+10	n.d.	n.d.	n.d.	n.d.	3.32229e+07
7	Hex(10) HexNAc(2)	Oligomannose	Reduced	Permethylation	n.d.	1	1297.67	2	n.d.	3	n.d.	n.d.	n.d.	n.d.	n.d.	n.d.	n.d.	n.d.	n.d.	n.d.	n.d.	0.0161362	0.0211549	0.0189514	n.d.	n.d.	n.d.	n.d.	n.d.	n.d.	n.d.	n.d.	n.d.	n.d.	n.d.	n.d.	n.d.	n.d.	n.d.	n.d.	n.d.	n.d.	n.d.	n.d.	n.d.	n.d.	n.d.	n.d.	n.d.
8	Hex(3) HexNAc(3) Fuc(1)	Complex Neutral	Reduced	Permethylation	1584.8479	1	792.9276	2	n.d.	3	0.0264873	0.0360309	0.0297802	0.0344405	0.0300456	0.0234053	n.d.	0.0157865	0.0568858	0.0244619	0.0284196	0.0228759	0.03181	0.0280462	0.0477035	0.0144531	n.d.	n.d.	0.0279731	0.0191089	0.0284525	0.0319438	0.0298162	0.0206204	0.0211968	n.d.	n.d.	n.d.	2.51626e+08	2.36168e+08	6.38598e+07	1.58993e+08	3.62273e+07	1.96508e+10	n.d.	1.06404e+10	5.84786e+08	2.4223e+10	1.11805e+07
9	Hex(3) HexNAc(4) Fuc(1)	Complex Neutral	Reduced	Permethylation	1829.97	1	915.491	2	n.d.	3	0.134303	0.0864317	0.0567789	0.0929961	0.0710213	0.0892338	0.0706549	0.078756	0.135991	0.0284826	0.0878275	0.0386795	0.0659643	0.086608	0.0856775	0.0491211	0.0651537	0.0413626	0.0606752	0.042912	0.100501	0.0985434	0.143368	0.119769	0.042777	0.108608	0.0683929	0.0699978	1.27586e+09	5.66525e+08	1.21755e+08	4.29311e+08	8.56336e+07	7.49196e+10	5.22472e+10	5.30829e+10	1.39799e+09	2.82044e+10	3.4552e+07
10	Hex(3) HexNAc(5) Fuc(1)	Complex Neutral	Reduced	Permethylation	2075.1	1	1038.05	2	n.d.	3	0.0220078	0.0214257	0.023888	0.0237872	0.0164675	0.0157935	n.d.	0.0194436	n.d.	n.d.	0.0161759	n.d.	n.d.	0.0172479	0.0235424	0.027792	0.0197703	n.d.	0.0328949	0.0281878	0.0221735	0.017077	0.0314103	0.0196625	n.d.	0.0387803	n.d.	0.0171176	2.09072e+08	1.40437e+08	5.12248e+07	1.09812e+08	1.98556e+07	1.326e+10	n.d.	1.31053e+10	n.d.	n.d.	6.36375e+06
11	Hex(4) HexNAc(4) Fuc(1)	Complex Neutral	Reduced	Permethylation	2034.07	1	1017.54	2	678.696	3	0.0886689	0.0788798	0.0469471	0.0676775	0.0723759	0.0373114	0.0506969	0.0545194	0.159655	0.0469574	0.0384419	n.d.	0.030482	0.0448513	0.0413208	0.0335649	0.0669156	0.0403255	0.0537635	0.0527843	0.0708226	0.0642177	0.107521	0.0711751	0.0331975	0.0378919	0.0284735	0.0663525	8.42344e+08	5.17026e+08	1.00672e+08	3.1243e+08	8.72668e+07	3.13262e+10	3.74888e+10	3.6747e+10	1.64125e+09	4.64988e+10	1.51234e+07
12	Hex(4) HexNAc(5) Fuc(1)	Complex Neutral	Reduced	Permethylation	n.d.	1	1140.1	2	760.405	3	n.d.	0.0185364	0.0167424	0.0208454	0.0194628	n.d.	n.d.	n.d.	n.d.	0.0156492	n.d.	n.d.	0.0167706	0.0200144	0.0320388	0.0434849	0.0194858	n.d.	0.0323735	0.051604	0.0169272	n.d.	0.0276114	n.d.	n.d.	0.0192976	0.0152815	n.d.	n.d.	1.21499e+08	3.59019e+07	9.62315e+07	2.34672e+07	n.d.	n.d.	n.d.	n.d.	1.54963e+10	n.d.
13	Hex(5) HexNAc(4)	Complex Neutral	Reduced	Permethylation	2064.08	1	1032.55	2	n.d.	3	0.0273261	0.0346476	0.0274406	0.0349906	0.0294288	0.0162624	0.0157752	0.0241555	0.0658791	0.117297	0.0150364	n.d.	n.d.	0.0242143	0.0192149	0.0192803	0.0277438	0.0239522	0.112819	0.0268896	0.0293759	0.0171571	0.0269899	0.0228634	0.0267668	0.0199697	0.0234237	0.0403274	2.59594e+08	2.27101e+08	5.88427e+07	1.61532e+08	3.54836e+07	1.36537e+10	1.16653e+10	1.62812e+10	6.77237e+08	1.16151e+11	5.91543e+06
14	Hex(5) HexNAc(4) Fuc(1)	Complex Neutral	Reduced	Permethylation	2238.17	1	1119.59	2	746.73	3	0.078866	0.0805625	0.0590415	0.102572	0.0750933	0.0694578	0.0581175	0.0813804	0.104222	0.167841	0.0350566	0.0271728	0.0223258	0.0507625	0.0578321	0.0363926	0.0758136	0.0761323	0.0400223	0.0678757	0.073834	0.0233717	0.0795095	0.0661438	0.0551913	0.0358289	0.0367329	0.0854504	7.49218e+08	5.28055e+08	1.26607e+08	4.73519e+08	9.05433e+07	5.83159e+10	4.29761e+10	5.48518e+10	1.0714e+09	1.66202e+11	1.37915e+07
15	Hex(4) HexNAc(4) NeuAc(1)	Complex Sialylated	Reduced	Permethylation	n.d.	1	1111.08	2	741.058	3	0.0154042	0.0178344	0.0165219	0.0169901	0.016289	n.d.	0.0224876	0.0222931	n.d.	n.d.	n.d.	n.d.	n.d.	n.d.	n.d.	n.d.	n.d.	0.0199271	0.0642106	n.d.	n.d.	0.0200552	n.d.	n.d.	n.d.	n.d.	n.d.	n.d.	1.46338e+08	1.16897e+08	3.5429e+07	7.84337e+07	1.96403e+07	n.d.	1.66289e+10	1.50259e+10	n.d.	n.d.	n.d.
16	Hex(5) HexNAc(4) NeuAc(1)	Complex Sialylated	Reduced	Permethylation	2425.26	1	1213.13	2	809.091	3	0.0791276	0.0819827	0.127482	0.0935654	0.0951564	0.116903	0.183411	0.160011	0.0600343	0.123146	0.034372	0.0264765	0.0325515	0.0557515	0.0405186	0.0746762	0.0736509	0.116527	0.218211	0.0921212	0.0589905	0.100181	0.0369882	0.0603863	0.0806301	0.0698938	0.0562554	0.0824177	7.51703e+08	5.37364e+08	2.73369e+08	4.31939e+08	1.14734e+08	9.81507e+10	1.35627e+11	1.0785e+11	6.17152e+08	1.21944e+11	1.35222e+07
17	Hex(5) HexNAc(4) NeuAc(2)	Complex Sialylated	Reduced	Permethylation	2786.43	1	1393.72	2	929.482	3	0.150683	0.169611	0.170208	0.130239	0.161389	0.157965	0.292621	0.223923	0.0526021	0.137238	0.0560691	0.133639	0.0560315	0.0977121	0.0620756	0.117606	0.153832	0.200667	0.101237	0.11313	0.110253	0.172218	0.0678705	0.178846	0.170826	0.211222	0.168184	0.0970212	1.43147e+09	1.11174e+09	3.64988e+08	6.01242e+08	1.94594e+08	1.32625e+11	2.16384e+11	1.50928e+11	5.4075e+08	1.35898e+11	2.2058e+07
18	Hex(5) HexNAc(4) Fuc(1) NeuAc(1)	Complex Sialylated	Reduced	Permethylation	2599.35	1	1300.18	2	867.121	3	0.128646	0.133054	0.133912	0.138842	0.113858	0.151707	0.118903	0.130581	0.0993957	0.124521	0.0326638	0.0192716	0.0257842	0.0673442	0.0437442	0.0616887	0.162698	0.123454	0.0151108	0.0886764	0.0724954	0.0717955	0.0760311	0.126136	0.0872163	0.12846	0.123956	0.16985	1.22212e+09	8.72114e+08	2.87157e+08	6.40956e+08	1.37284e+08	1.27371e+11	8.79249e+10	8.80136e+10	1.02179e+09	1.23305e+11	1.28502e+07
19	Hex(5) HexNAc(4) Fuc(1) NeuAc(2)	Complex Sialylated	Reduced	Permethylation	2960.52	1	1480.76	2	987.512	3	0.0905254	0.095368	0.104629	0.0784255	0.0677351	0.11536	0.0969934	0.0757842	0.0465862	0.0738045	0.0212551	0.0215763	0.0297289	0.0554802	0.0504354	0.0399146	0.130577	0.0828616	n.d.	0.0543628	0.0538737	0.0504528	0.0440132	0.120371	0.0668768	0.0964363	0.138789	0.113908	8.5998e+08	6.251e+08	2.24363e+08	3.62047e+08	8.16713e+07	9.68551e+10	7.17237e+10	5.10798e+10	4.78906e+08	7.30837e+10	8.36194e+06
20	Hex(6) HexNAc(5) NeuAc(3)	Complex Sialylated	Reduced	Permethylation	n.d.	1	1798.92	2	1199.62	3	n.d.	n.d.	n.d.	n.d.	n.d.	n.d.	n.d.	n.d.	n.d.	n.d.	n.d.	n.d.	n.d.	n.d.	n.d.	n.d.	n.d.	0.0173667	n.d.	n.d.	n.d.	n.d.	n.d.	0.0257701	n.d.	n.d.	0.0160666	n.d.	n.d.	n.d.	n.d.	n.d.	n.d.	n.d.	n.d.	n.d.	n.d.	n.d.	n.d.
21	Hex(6) HexNAc(5) Fuc(1) NeuAc(1)	Complex Sialylated	Reduced	Permethylation	n.d.	1	1524.79	2	1016.86	3	0.0150408	0.0158757	n.d.	0.0164343	0.018085	0.0237561	n.d.	0.017428	n.d.	0.0274086	n.d.	n.d.	n.d.	n.d.	n.d.	0.0166537	0.0190191	0.0231277	n.d.	n.d.	n.d.	0.0178113	n.d.	0.0193405	0.0166251	0.022745	0.0277605	0.0194181	1.42886e+08	1.04059e+08	n.d.	7.58678e+07	2.18059e+07	1.99453e+10	n.d.	1.17467e+10	n.d.	2.71409e+10	n.d.
22	Hex(6) HexNAc(5) Fuc(1) NeuAc(2)	Complex Sialylated	Reduced	Permethylation	n.d.	1	1705.38	2	1137.25	3	n.d.	n.d.	n.d.	n.d.	n.d.	n.d.	n.d.	n.d.	n.d.	n.d.	n.d.	n.d.	n.d.	n.d.	n.d.	n.d.	0.019132	0.0165852	n.d.	n.d.	n.d.	0.0157555	n.d.	0.020159	n.d.	0.0185527	0.0282031	0.0192904	n.d.	n.d.	n.d.	n.d.	n.d.	n.d.	n.d.	n.d.	n.d.	n.d.	n.d.
23	Hex(6) HexNAc(5) Fuc(1) NeuAc(3)	Complex Sialylated	Reduced	Permethylation	n.d.	1	n.d.	2	1257.65	3	0.0159919	n.d.	n.d.	n.d.	n.d.	n.d.	n.d.	n.d.	n.d.	n.d.	n.d.	n.d.	n.d.	n.d.	0.0221932	n.d.	0.0163091	0.016789	n.d.	n.d.	n.d.	0.0153321	n.d.	0.0161605	n.d.	0.0169621	0.0197588	n.d.	1.51921e+08	n.d.	n.d.	n.d.	n.d.	n.d.	n.d.	n.d.	n.d.	n.d.	n.d.
										Oligomannose	0.126922	0.129759	0.186628	0.148194	0.213592	0.182844	0.0903402	0.0959396	0.218749	0.113191	0.634682	0.710309	0.688551	0.451967	0.473703	0.465372	0.149899	0.200922	0.240709	0.362348	0.362301	0.284088	0.32887	0.112596	0.398696	0.175352	0.248723	0.218849
n.d. not detected										Complex neutral	0.377659	0.356515	0.260619	0.377309	0.313895	0.251464	0.195245	0.274041	0.522632	0.400689	0.220958	0.0887282	0.167353	0.271745	0.30733	0.224089	0.274883	0.181773	0.360522	0.289362	0.342087	0.252311	0.446227	0.320234	0.179129	0.260376	0.172305	0.279246
										Complex sialylated	0.495419	0.513726	0.552753	0.474496	0.472513	0.565691	0.714415	0.630019	0.258618	0.486119	0.14436	0.200963	0.144096	0.276288	0.218967	0.310539	0.575218	0.617306	0.398769	0.34829	0.295612	0.463601	0.224903	0.567169	0.422175	0.564272	0.578973	0.501905
[truncated: 17 more columns]

## Sheet: Table S2
Table S2. Proteins identified from bladder tumour tissues against the reviewed human proteome. Proteins identified as carriers of glycosylation in this study are highlighted in grey in all samples.
File	Protein	Protein ID	Entry Name	Gene	Length	Organism	Protein Description	Protein Existence	Coverage	Protein Probability	Top Peptide Probability	Total Peptides	Unique Peptides	Razor Peptides	Total Spectral Count	Unique Spectral Count	Razor Spectral Count	Total Intensity	Unique Intensity	Razor Intensity	Razor Assigned Modifications	Razor Observed Modifications	Indistinguishable Proteins
Ta_1	sp|O00479|HMGN4_HUMAN	O00479	HMGN4_HUMAN	HMGN4	90	Homo sapiens	High mobility group nucleosome-binding domain-containing protein 4	1:Experimental evidence at protein level	44.44	1	0.999	4	2	2	7	2	2	0	0	0
Ta_1	sp|O14773|TPP1_HUMAN	O14773	TPP1_HUMAN	TPP1	563	Homo sapiens	Tripeptidyl-peptidase 1	1:Experimental evidence at protein level	8.35	1	0.999	3	3	3	10	10	10	0	0	0
Ta_1	sp|O75874|IDHC_HUMAN	O75874	IDHC_HUMAN	IDH1	414	Homo sapiens	Isocitrate dehydrogenase [NADP] cytoplasmic	1:Experimental evidence at protein level	6.28	1	0.999	2	2	2	3	3	3	0	0	0
Ta_1	sp|O76070|SYUG_HUMAN	O76070	SYUG_HUMAN	SNCG	127	Homo sapiens	Gamma-synuclein	1:Experimental evidence at protein level	22.83	1	0.999	2	2	2	2	2	2	0	0	0
Ta_1	sp|P00558|PGK1_HUMAN	P00558	PGK1_HUMAN	PGK1	417	Homo sapiens	Phosphoglycerate kinase 1	1:Experimental evidence at protein level	6.24	1	0.999	2	1	2	2	1	2	0	0	0
Ta_1	sp|P01834|IGKC_HUMAN	P01834	IGKC_HUMAN	IGKC	107	Homo sapiens	Immunoglobulin kappa constant	1:Experimental evidence at protein level	45.79	1	0.999	3	3	3	9	9	9	0	0	0	4C(57.0214)
Ta_1	sp|P02042|HBD_HUMAN	P02042	HBD_HUMAN	HBD	147	Homo sapiens	Hemoglobin subunit delta	1:Experimental evidence at protein level	23.81	1	0.999	3	1	1	18	2	2	0	0	0
Ta_1	sp|P02452|CO1A1_HUMAN	P02452	CO1A1_HUMAN	COL1A1	1464	Homo sapiens	Collagen alpha-1(I) chain	1:Experimental evidence at protein level	1.84	1	0.999	2	2	2	3	3	3	0	0	0
Ta_1	sp|P02533|K1C14_HUMAN	P02533	K1C14_HUMAN	KRT14	472	Homo sapiens	Keratin, type I cytoskeletal 14	1:Experimental evidence at protein level	6.57	1	0.999	3	1	1	12	3	3	0	0	0
Ta_1	sp|P02545|LMNA_HUMAN	P02545	LMNA_HUMAN	LMNA	664	Homo sapiens	Prelamin-A/C	1:Experimental evidence at protein level	8.28	1	0.999	3	3	3	4	4	4	0	0	0
Ta_1	sp|P02768|ALBU_HUMAN	P02768	ALBU_HUMAN	ALB	609	Homo sapiens	Albumin	1:Experimental evidence at protein level	11.99	1	0.999	8	5	5	28	11	11	0	0	0	11C(57.0214), 2C(57.0214), 3C(57.0214)
Ta_1	sp|P04264|K2C1_HUMAN	P04264	K2C1_HUMAN	KRT1	644	Homo sapiens	Keratin, type II cytoskeletal 1	1:Experimental evidence at protein level	34.01	1	0.999	16	13	16	68	49	68	0	0	0	4C(57.0214)
Ta_1	sp|P04406|G3P_HUMAN	P04406	G3P_HUMAN	GAPDH	335	Homo sapiens	Glyceraldehyde-3-phosphate dehydrogenase	1:Experimental evidence at protein level	20.3	1	0.999	5	5	5	18	18	18	0	0	0	11C(57.0214), 13C(57.0214), 7C(57.0214)
Ta_1	sp|P04792|HSPB1_HUMAN	P04792	HSPB1_HUMAN	HSPB1	205	Homo sapiens	Heat shock protein beta-1	1:Experimental evidence at protein level	41.46	1	0.999	9	9	9	40	40	40	0	0	0
Ta_1	sp|P05204|HMGN2_HUMAN	P05204	HMGN2_HUMAN	HMGN2	90	Homo sapiens	Non-histone chromosomal protein HMG-17	1:Experimental evidence at protein level	60	1	0.999	8	6	8	14	9	14	0	0	0
Ta_1	sp|P05783|K1C18_HUMAN	P05783	K1C18_HUMAN	KRT18	430	Homo sapiens	Keratin, type I cytoskeletal 18	1:Experimental evidence at protein level	4.42	1	0.999	2	1	1	8	2	2	0	0	0
Ta_1	sp|P05787|K2C8_HUMAN	P05787	K2C8_HUMAN	KRT8	483	Homo sapiens	Keratin, type II cytoskeletal 8	1:Experimental evidence at protein level	14.49	1	0.999	7	6	6	18	17	17	0	0	0
Ta_1	sp|P06703|S10A6_HUMAN	P06703	S10A6_HUMAN	S100A6	90	Homo sapiens	Protein S100-A6	1:Experimental evidence at protein level	16.67	1	0.999	2	1	2	3	2	3	0	0	0
Ta_1	sp|P06733|ENOA_HUMAN	P06733	ENOA_HUMAN	ENO1	434	Homo sapiens	Alpha-enolase	1:Experimental evidence at protein level	14.75	1	0.999	4	2	4	5	2	5	0	0	0	14C(57.0214)
Ta_1	sp|P07858|CATB_HUMAN	P07858	CATB_HUMAN	CTSB	339	Homo sapiens	Cathepsin B	1:Experimental evidence at protein level	5.6	1	0.999	2	2	2	4	4	4	0	0	0	2C(57.0214)
Ta_1	sp|P08670|VIME_HUMAN	P08670	VIME_HUMAN	VIM	466	Homo sapiens	Vimentin	1:Experimental evidence at protein level	10.3	1	0.999	4	3	4	11	8	11	0	0	0
Ta_1	sp|P08727|K1C19_HUMAN	P08727	K1C19_HUMAN	KRT19	400	Homo sapiens	Keratin, type I cytoskeletal 19	1:Experimental evidence at protein level	47	1	0.999	15	12	14	79	69	73	0	0	0
Ta_1	sp|P08729|K2C7_HUMAN	P08729	K2C7_HUMAN	KRT7	469	Homo sapiens	Keratin, type II cytoskeletal 7	1:Experimental evidence at protein level	28.36	1	0.999	12	10	11	49	46	48	0	0	0
Ta_1	sp|P09211|GSTP1_HUMAN	P09211	GSTP1_HUMAN	GSTP1	210	Homo sapiens	Glutathione S-transferase P	1:Experimental evidence at protein level	16.67	1	0.999	2	2	2	14	14	14	0	0	0
Ta_1	sp|P09651|ROA1_HUMAN	P09651	ROA1_HUMAN	HNRNPA1	372	Homo sapiens	Heterogeneous nuclear ribonucleoprotein A1	1:Experimental evidence at protein level	13.44	1	0.999	3	1	3	16	6	16	0	0	0
Ta_1	sp|P09972|ALDOC_HUMAN	P09972	ALDOC_HUMAN	ALDOC	364	Homo sapiens	Fructose-bisphosphate aldolase C	1:Experimental evidence at protein level	7.14	1	0.999	2	2	2	4	4	4	0	0	0
Ta_1	sp|P13645|K1C10_HUMAN	P13645	K1C10_HUMAN	KRT10	584	Homo sapiens	Keratin, type I cytoskeletal 10	1:Experimental evidence at protein level	29.28	1	0.999	12	9	11	43	30	40	0	0	0	10C(57.0214), 5C(57.0214), 7C(57.0214)
Ta_1	sp|P13646|K1C13_HUMAN	P13646	K1C13_HUMAN	KRT13	458	Homo sapiens	Keratin, type I cytoskeletal 13	1:Experimental evidence at protein level	11.14	1	0.999	3	2	2	16	10	10	0	0	0	17C(57.0214)
Ta_1	sp|P13647|K2C5_HUMAN	P13647	K2C5_HUMAN	KRT5	590	Homo sapiens	Keratin, type II cytoskeletal 5	1:Experimental evidence at protein level	14.24	1	0.999	7	6	6	20	19	19	0	0	0	7C(57.0214)
Ta_1	sp|P14550|AK1A1_HUMAN	P14550	AK1A1_HUMAN	AKR1A1	325	Homo sapiens	Aldo-keto reductase family 1 member A1	1:Experimental evidence at protein level	8.62	1	0.999	2	2	2	5	5	5	0	0	0
Ta_1	sp|P14618|KPYM_HUMAN	P14618	KPYM_HUMAN	PKM	531	Homo sapiens	Pyruvate kinase PKM	1:Experimental evidence at protein level	15.82	1	0.999	5	4	5	9	8	9	0	0	0
Ta_1	sp|P14927|QCR7_HUMAN	P14927	QCR7_HUMAN	UQCRB	111	Homo sapiens	Cytochrome b-c1 complex subunit 7	1:Experimental evidence at protein level	25.23	1	0.999	2	2	2	4	4	4	0	0	0
Ta_1	sp|P15586|GNS_HUMAN	P15586	GNS_HUMAN	GNS	552	Homo sapiens	N-acetylglucosamine-6-sulfatase	1:Experimental evidence at protein level	4.35	1	0.999	2	2	2	6	6	6	0	0	0
Ta_1	sp|P16989|YBOX3_HUMAN	P16989	YBOX3_HUMAN	YBX3	372	Homo sapiens	Y-box-binding protein 3	1:Experimental evidence at protein level	14.78	1	0.999	3	2	2	12	6	6	0	0	0
Ta_1	sp|P17096|HMGA1_HUMAN	P17096	HMGA1_HUMAN	HMGA1	107	Homo sapiens	High mobility group protein HMG-I/HMG-Y	1:Experimental evidence at protein level	33.64	1	0.999	5	5	5	24	24	24	0	0	0
Ta_1	sp|P17844|DDX5_HUMAN	P17844	DDX5_HUMAN	DDX5	614	Homo sapiens	Probable ATP-dependent RNA helicase DDX5	1:Experimental evidence at protein level	4.23	1	0.999	2	1	1	8	4	4	0	0	0
Ta_1	sp|P19338|NUCL_HUMAN	P19338	NUCL_HUMAN	NCL	710	Homo sapiens	Nucleolin	1:Experimental evidence at protein level	4.79	1	0.999	2	2	2	5	5	5	0	0	0
Ta_1	sp|P22626|ROA2_HUMAN	P22626	ROA2_HUMAN	HNRNPA2B1	353	Homo sapiens	Heterogeneous nuclear ribonucleoproteins A2/B1	1:Experimental evidence at protein level	29.18	1	0.999	7	7	7	22	22	22	0	0	0
Ta_1	sp|P25705|ATPA_HUMAN	P25705	ATPA_HUMAN	ATP5F1A	553	Homo sapiens	ATP synthase subunit alpha, mitochondrial	1:Experimental evidence at protein level	7.78	1	0.999	3	3	3	10	10	10	0	0	0
Ta_1	sp|P27816|MAP4_HUMAN	P27816	MAP4_HUMAN	MAP4	1152	Homo sapiens	Microtubule-associated protein 4	1:Experimental evidence at protein level	2.69	1	0.9937	2	2	2	3	3	3	0	0	0
Ta_1	sp|P29401|TKT_HUMAN	P29401	TKT_HUMAN	TKT	623	Homo sapiens	Transketolase	1:Experimental evidence at protein level	4.01	1	0.999	2	2	2	3	3	3	0	0	0
Ta_1	sp|P29966|MARCS_HUMAN	P29966	MARCS_HUMAN	MARCKS	332	Homo sapiens	Myristoylated alanine-rich C-kinase substrate	1:Experimental evidence at protein level	19.58	1	0.999	3	3	3	7	7	7	0	0	0
Ta_1	sp|P30044|PRDX5_HUMAN	P30044	PRDX5_HUMAN	PRDX5	214	Homo sapiens	Peroxiredoxin-5, mitochondrial	1:Experimental evidence at protein level	15.89	1	0.999	2	2	2	3	3	3	0	0	0	14C(57.0214)
Ta_1	sp|P30086|PEBP1_HUMAN	P30086	PEBP1_HUMAN	PEBP1	187	Homo sapiens	Phosphatidylethanolamine-binding protein 1	1:Experimental evidence at protein level	27.81	1	0.999	3	3	3	14	14	14	0	0	0	7C(57.0214)
Ta_1	sp|P35268|RL22_HUMAN	P35268	RL22_HUMAN	RPL22	128	Homo sapiens	Large ribosomal subunit protein eL22	1:Experimental evidence at protein level	21.88	1	0.999	2	2	2	7	7	7	0	0	0
Ta_1	sp|P35527|K1C9_HUMAN	P35527	K1C9_HUMAN	KRT9	623	Homo sapiens	Keratin, type I cytoskeletal 9	1:Experimental evidence at protein level	29.05	1	0.999	9	9	9	27	27	27	0	0	0
Ta_1	sp|P35908|K22E_HUMAN	P35908	K22E_HUMAN	KRT2	639	Homo sapiens	Keratin, type II cytoskeletal 2 epidermal	1:Experimental evidence at protein level	25.04	1	0.999	11	8	9	36	23	24	0	0	0
Ta_1	sp|P38159|RBMX_HUMAN	P38159	RBMX_HUMAN	RBMX	391	Homo sapiens	RNA-binding motif protein, X chromosome	1:Experimental evidence at protein level	14.83	1	0.999	6	2	6	14	4	14	0	0	0
Ta_1	sp|P39019|RS19_HUMAN	P39019	RS19_HUMAN	RPS19	145	Homo sapiens	Small ribosomal subunit protein eS19	1:Experimental evidence at protein level	22.76	1	0.999	3	3	3	6	6	6	0	0	0
Ta_1	sp|P46779|RL28_HUMAN	P46779	RL28_HUMAN	RPL28	137	Homo sapiens	Large ribosomal subunit protein eL28	1:Experimental evidence at protein level	13.14	1	0.999	2	1	2	3	2	3	0	0	0
Ta_1	sp|P49006|MRP_HUMAN	P49006	MRP_HUMAN	MARCKSL1	195	Homo sapiens	MARCKS-related protein	1:Experimental evidence at protein level	25.13	1	0.999	2	2	2	3	3	3	0	0	0
Ta_1	sp|P52272|HNRPM_HUMAN	P52272	HNRPM_HUMAN	HNRNPM	730	Homo sapiens	Heterogeneous nuclear ribonucleoprotein M	1:Experimental evidence at protein level	2.47	1	0.999	2	2	2	4	4	4	0	0	0
Ta_1	sp|P60174|TPIS_HUMAN	P60174	TPIS_HUMAN	TPI1	249	Homo sapiens	Triosephosphate isomerase	1:Experimental evidence at protein level	19.28	1	0.999	3	3	3	8	8	8	0	0	0	9C(57.0214)
Ta_1	sp|P61978|HNRPK_HUMAN	P61978	HNRPK_HUMAN	HNRNPK	463	Homo sapiens	Heterogeneous nuclear ribonucleoprotein K	1:Experimental evidence at protein level	10.15	1	0.999	3	3	3	11	11	11	0	0	0
Ta_1	sp|P62241|RS8_HUMAN	P62241	RS8_HUMAN	RPS8	208	Homo sapiens	Small ribosomal subunit protein eS8	1:Experimental evidence at protein level	19.23	1	0.999	3	3	3	7	7	7	0	0	0	2C(57.0214)
Ta_1	sp|P62263|RS14_HUMAN	P62263	RS14_HUMAN	RPS14	151	Homo sapiens	Small ribosomal subunit protein uS11	1:Experimental evidence at protein level	15.89	1	0.999	2	2	2	5	5	5	0	0	0
Ta_1	sp|P62805|H4_HUMAN	P62805	H4_HUMAN	H4C1	103	Homo sapiens	Histone H4	1:Experimental evidence at protein level	52.43	1	0.999	7	7	7	50	50	50	0	0	0
Ta_1	sp|P62854|RS26_HUMAN	P62854	RS26_HUMAN	RPS26	115	Homo sapiens	Small ribosomal subunit protein eS26	1:Experimental evidence at protein level	19.13	1	0.999	2	1	2	4	2	4	0	0	0
Ta_1	sp|P62857|RS28_HUMAN	P62857	RS28_HUMAN	RPS28	69	Homo sapiens	Small ribosomal subunit protein eS28	1:Experimental evidence at protein level	33.33	1	0.999	2	2	2	6	6	6	0	0	0	7C(57.0214)
Ta_1	sp|P62899|RL31_HUMAN	P62899	RL31_HUMAN	RPL31	125	Homo sapiens	Large ribosomal subunit protein eL31	1:Experimental evidence at protein level	19.2	1	0.999	2	2	2	3	3	3	0	0	0
Ta_1	sp|P62937|PPIA_HUMAN	P62937	PPIA_HUMAN	PPIA	165	Homo sapiens	Peptidyl-prolyl cis-trans isomerase A	1:Experimental evidence at protein level	9.09	1	0.999	2	2	2	5	5	5	0	0	0
Ta_1	sp|P63104|1433Z_HUMAN	P63104	1433Z_HUMAN	YWHAZ	245	Homo sapiens	14-3-3 protein zeta/delta	1:Experimental evidence at protein level	13.47	1	0.999	3	3	3	8	8	8	0	0	0
Ta_1	sp|P67809|YBOX1_HUMAN	P67809	YBOX1_HUMAN	YBX1	324	Homo sapiens	Y-box-binding protein 1	1:Experimental evidence at protein level	24.38	1	0.999	4	3	4	15	9	15	0	0	0
Ta_1	sp|P68871|HBB_HUMAN	P68871	HBB_HUMAN	HBB	147	Homo sapiens	Hemoglobin subunit beta	1:Experimental evidence at protein level	36.73	1	0.999	4	2	4	29	13	29	0	0	0	15M(15.9949)
Ta_1	sp|P69905|HBA_HUMAN	P69905	HBA_HUMAN	HBA2	142	Homo sapiens	Hemoglobin subunit alpha	1:Experimental evidence at protein level	26.76	1	0.999	3	2	3	31	29	31	0	0	0
Ta_1	sp|P98179|RBM3_HUMAN	P98179	RBM3_HUMAN	RBM3	157	Homo sapiens	RNA-binding protein 3	1:Experimental evidence at protein level	17.2	1	0.999	2	2	2	4	4	4	0	0	0
Ta_1	sp|Q00839|HNRPU_HUMAN	Q00839	HNRPU_HUMAN	HNRNPU	825	Homo sapiens	Heterogeneous nuclear ribonucleoprotein U	1:Experimental evidence at protein level	4	1	0.999	2	2	2	4	4	4	0	0	0
Ta_1	sp|Q04695|K1C17_HUMAN	Q04695	K1C17_HUMAN	KRT17	432	Homo sapiens	Keratin, type I cytoskeletal 17	1:Experimental evidence at protein level	8.8	1	0.999	4	1	1	14	4	4	0	0	0
Ta_1	sp|Q06830|PRDX1_HUMAN	Q06830	PRDX1_HUMAN	PRDX1	199	Homo sapiens	Peroxiredoxin-1	1:Experimental evidence at protein level	10.55	1	0.999	2	1	1	4	2	2	0	0	0
Ta_1	sp|Q07020|RL18_HUMAN	Q07020	RL18_HUMAN	RPL18	188	Homo sapiens	Large ribosomal subunit protein eL18	1:Experimental evidence at protein level	13.83	1	0.999	2	2	2	5	5	5	0	0	0
Ta_1	sp|Q13243|SRSF5_HUMAN	Q13243	SRSF5_HUMAN	SRSF5	272	Homo sapiens	Serine/arginine-rich splicing factor 5	1:Experimental evidence at protein level	8.82	1	0.999	2	1	1	3	1	1	0	0	0
Ta_1	sp|Q13268|DHRS2_HUMAN	Q13268	DHRS2_HUMAN	DHRS2	280	Homo sapiens	Dehydrogenase/reductase SDR family member 2, mitochondrial	1:Experimental evidence at protein level	13.21	1	0.999	3	3	3	9	9	9	0	0	0	3C(57.0214)
Ta_1	sp|Q13510|ASAH1_HUMAN	Q13510	ASAH1_HUMAN	ASAH1	395	Homo sapiens	Acid ceramidase	1:Experimental evidence at protein level	8.61	1	0.999	3	3	3	12	12	12	0	0	0
Ta_1	sp|Q14011|CIRBP_HUMAN	Q14011	CIRBP_HUMAN	CIRBP	172	Homo sapiens	Cold-inducible RNA-binding protein	1:Experimental evidence at protein level	14.53	1	0.999	2	2	2	6	6	6	0	0	0
Ta_1	sp|Q15056|IF4H_HUMAN	Q15056	IF4H_HUMAN	EIF4H	248	Homo sapiens	Eukaryotic translation initiation factor 4H	1:Experimental evidence at protein level	14.52	1	0.999	2	2	2	4	4	4	0	0	0
Ta_1	sp|Q5TEC6|H37_HUMAN	Q5TEC6	H37_HUMAN	H3-7	136	Homo sapiens	Histone H3-7	1:Experimental evidence at protein level	13.24	1	0.999	2	1	2	6	1	6	0	0	0
Ta_1	sp|Q86V81|THOC4_HUMAN	Q86V81	THOC4_HUMAN	ALYREF	257	Homo sapiens	THO complex subunit 4	1:Experimental evidence at protein level	10.89	1	0.999	2	2	2	6	6	6	0	0	0
Ta_1	sp|Q8NC51|SERB1_HUMAN	Q8NC51	SERB1_HUMAN	SERBP1	408	Homo sapiens	SERPINE1 mRNA-binding protein 1	1:Experimental evidence at protein level	12.25	1	0.999	4	4	4	10	10	10	0	0	0
Ta_1	sp|Q92841|DDX17_HUMAN	Q92841	DDX17_HUMAN	DDX17	729	Homo sapiens	Probable ATP-dependent RNA helicase DDX17	1:Experimental evidence at protein level	6.17	1	0.999	2	1	2	5	1	5	0	0	0
Ta_1	sp|Q92945|FUBP2_HUMAN	Q92945	FUBP2_HUMAN	KHSRP	711	Homo sapiens	Far upstream element-binding protein 2	1:Experimental evidence at protein level	3.8	1	0.999	2	2	2	3	3	3	0	0	0
Ta_1	sp|Q96KP4|CNDP2_HUMAN	Q96KP4	CNDP2_HUMAN	CNDP2	475	Homo sapiens	Cytosolic non-specific dipeptidase	1:Experimental evidence at protein level	6.32	1	0.999	2	2	2	2	2	2	0	0	0
Ta_1	sp|Q99497|PARK7_HUMAN	Q99497	PARK7_HUMAN	PARK7	189	Homo sapiens	Parkinson disease protein 7	1:Experimental evidence at protein level	12.17	1	0.999	2	2	2	2	2	2	0	0	0	5C(57.0214)
Ta_1	sp|Q99538|LGMN_HUMAN	Q99538	LGMN_HUMAN	LGMN	433	Homo sapiens	Legumain	1:Experimental evidence at protein level	6.47	1	0.999	2	2	2	4	4	4	0	0	0	6C(57.0214)
Ta_1	sp|Q9BRP8|PYM1_HUMAN	Q9BRP8	PYM1_HUMAN	PYM1	204	Homo sapiens	Partner of Y14 and mago	1:Experimental evidence at protein level	30.39	1	0.999	5	5	5	15	15	15	0	0	0
Ta_1	sp|Q9BW04|SARG_HUMAN	Q9BW04	SARG_HUMAN	SARG	601	Homo sapiens	Specifically androgen-regulated gene protein	1:Experimental evidence at protein level	8.82	1	0.9982	2	2	2	3	3	3	0	0	0
Ta_1	sp|Q9H1E3|NUCKS_HUMAN	Q9H1E3	NUCKS_HUMAN	NUCKS1	243	Homo sapiens	Nuclear ubiquitous casein and cyclin-dependent kinase substrate 1	1:Experimental evidence at protein level	11.52	1	0.999	2	2	2	6	6	6	0	0	0
Ta_1	sp|Q9UHD8|SEPT9_HUMAN	Q9UHD8	SEPT9_HUMAN	SEPTIN9	586	Homo sapiens	Septin-9	1:Experimental evidence at protein level	7.34	1	0.999	3	3	3	15	15	15	0	0	0
Ta_2	sp|O43790|KRT86_HUMAN	O43790	KRT86_HUMAN	KRT86	486	Homo sapiens	Keratin, type II cuticular Hb6	1:Experimental evidence at protein level	40.12	1	0.999	17	3	8	71	27	48	0	0	0	12C(57.0214), 18C(57.0214), 4C(57.0214), 5C(57.0214), 8C(57.0214), 9C(57.0214)
Ta_2	sp|O76009|KT33A_HUMAN	O76009	KT33A_HUMAN	KRT33A	404	Homo sapiens	Keratin, type I cuticular Ha3-I	2:Experimental evidence at transcript level	36.88	1	0.999	11	3	10	42	13	38	0	0	0	10C(57.0214), 15C(57.0214), 21C(57.0214), 3C(57.0214), 5C(57.0214), 8C(57.0214), 9C(57.0214)
Ta_2	sp|O76015|KRT38_HUMAN	O76015	KRT38_HUMAN	KRT38	456	Homo sapiens	Keratin, type I cuticular Ha8	1:Experimental evidence at protein level	13.6	1	0.999	6	1	5	11	3	9	0	0	0	2C(57.0214), 8C(57.0214)
Ta_2	sp|P02533|K1C14_HUMAN	P02533	K1C14_HUMAN	KRT14	472	Homo sapiens	Keratin, type I cytoskeletal 14	1:Experimental evidence at protein level	26.06	1	0.999	10	4	6	19	9	13	0	0	0	11M(15.9949)
Ta_2	sp|P04264|K2C1_HUMAN	P04264	K2C1_HUMAN	KRT1	644	Homo sapiens	Keratin, type II cytoskeletal 1	1:Experimental evidence at protein level	49.84	1	0.999	31	24	31	149	118	149	0	0	0	1M(15.9949), 4C(57.0214), 5C(57.0214), 7M(15.9949), 8M(15.9949)
Ta_2	sp|P05114|HMGN1_HUMAN	P05114	HMGN1_HUMAN	HMGN1	100	Homo sapiens	Non-histone chromosomal protein HMG-14	1:Experimental evidence at protein level	14	1	0.999	2	2	2	4	4	4	0	0	0
Ta_2	sp|P05204|HMGN2_HUMAN	P05204	HMGN2_HUMAN	HMGN2	90	Homo sapiens	Non-histone chromosomal protein HMG-17	1:Experimental evidence at protein level	24.44	1	0.999	2	1	2	3	1	3	0	0	0
Ta_2	sp|P05787|K2C8_HUMAN	P05787	K2C8_HUMAN	KRT8	483	Homo sapiens	Keratin, type II cytoskeletal 8	1:Experimental evidence at protein level	8.49	1	0.999	7	3	3	20	6	6	0	0	0
Ta_2	sp|P07339|CATD_HUMAN	P07339	CATD_HUMAN	CTSD	412	Homo sapiens	Cathepsin D	1:Experimental evidence at protein level	10.44	1	0.999	4	4	4	9	9	9	0	0	0	11M(15.9949)
Ta_2	sp|P08727|K1C19_HUMAN	P08727	K1C19_HUMAN	KRT19	400	Homo sapiens	Keratin, type I cytoskeletal 19	1:Experimental evidence at protein level	13.5	1	0.999	5	2	4	15	10	13	0	0	0
Ta_2	sp|P08729|K2C7_HUMAN	P08729	K2C7_HUMAN	KRT7	469	Homo sapiens	Keratin, type II cytoskeletal 7	1:Experimental evidence at protein level	3.62	1	0.999	2	1	1	8	2	2	0	0	0
Ta_2	sp|P09651|ROA1_HUMAN	P09651	ROA1_HUMAN	HNRNPA1	372	Homo sapiens	Heterogeneous nuclear ribonucleoprotein A1	1:Experimental evidence at protein level	9.14	1	0.999	2	1	2	3	1	3	0	0	0
Ta_2	sp|P13645|K1C10_HUMAN	P13645	K1C10_HUMAN	KRT10	584	Homo sapiens	Keratin, type I cytoskeletal 10	1:Experimental evidence at protein level	49.83	1	0.999	24	19	23	91	78	90	0	0	0	10C(57.0214), 11M(15.9949), 26M(15.9949), 3M(15.9949), 5C(57.0214), 6M(15.9949), 7C(57.0214)
Ta_2	sp|P13646|K1C13_HUMAN	P13646	K1C13_HUMAN	KRT13	458	Homo sapiens	Keratin, type I cytoskeletal 13	1:Experimental evidence at protein level	15.28	1	0.999	5	2	3	13	5	9	0	0	0	17C(57.0214)
Ta_2	sp|P13647|K2C5_HUMAN	P13647	K2C5_HUMAN	KRT5	590	Homo sapiens	Keratin, type II cytoskeletal 5	1:Experimental evidence at protein level	19.49	1	0.999	13	7	8	41	23	25	0	0	0	7C(57.0214)
Ta_2	sp|P16989|YBOX3_HUMAN	P16989	YBOX3_HUMAN	YBX3	372	Homo sapiens	Y-box-binding protein 3	1:Experimental evidence at protein level	14.78	1	0.999	3	2	2	7	3	3	0	0	0
Ta_2	sp|P20930|FILA_HUMAN	P20930	FILA_HUMAN	FLG	4061	Homo sapiens	Filaggrin	1:Experimental evidence at protein level	5.12	1	0.999	4	2	4	6	2	6	0	0	0
Ta_2	sp|P30086|PEBP1_HUMAN	P30086	PEBP1_HUMAN	PEBP1	187	Homo sapiens	Phosphatidylethanolamine-binding protein 1	1:Experimental evidence at protein level	18.18	1	0.999	2	2	2	3	3	3	0	0	0
Ta_2	sp|P35527|K1C9_HUMAN	P35527	K1C9_HUMAN	KRT9	623	Homo sapiens	Keratin, type I cytoskeletal 9	1:Experimental evidence at protein level	39.17	1	0.999	16	16	16	60	60	60	0	0	0	5C(57.0214), 8M(15.9949)
Ta_2	sp|P35908|K22E_HUMAN	P35908	K22E_HUMAN	KRT2	639	Homo sapiens	Keratin, type II cytoskeletal 2 epidermal	1:Experimental evidence at protein level	47.26	1	0.999	29	21	25	76	51	57	0	0	0	1M(15.9949), 7C(57.0214)
Ta_2	sp|P38159|RBMX_HUMAN	P38159	RBMX_HUMAN	RBMX	391	Homo sapiens	RNA-binding motif protein, X chromosome	1:Experimental evidence at protein level	5.37	1	0.999	2	1	2	2	1	2	0	0	0
Ta_2	sp|P46779|RL28_HUMAN	P46779	RL28_HUMAN	RPL28	137	Homo sapiens	Large ribosomal subunit protein eL28	1:Experimental evidence at protein level	10.95	1	0.999	2	1	2	2	1	2	0	0	0
Ta_2	sp|P62280|RS11_HUMAN	P62280	RS11_HUMAN	RPS11	158	Homo sapiens	Small ribosomal subunit protein uS17	1:Experimental evidence at protein level	13.29	1	0.999	2	2	2	3	3	3	0	0	0
Ta_2	sp|P62805|H4_HUMAN	P62805	H4_HUMAN	H4C1	103	Homo sapiens	Histone H4	1:Experimental evidence at protein level	51.46	1	0.999	5	5	5	24	24	24	0	0	0	5M(15.9949)
Ta_2	sp|P62917|RL8_HUMAN	P62917	RL8_HUMAN	RPL8	257	Homo sapiens	Large ribosomal subunit protein uL2	1:Experimental evidence at protein level	6.23	1	0.999	3	3	3	5	5	5	0	0	0
Ta_2	sp|P67809|YBOX1_HUMAN	P67809	YBOX1_HUMAN	YBX1	324	Homo sapiens	Y-box-binding protein 1	1:Experimental evidence at protein level	11.11	1	0.999	2	1	2	6	2	6	0	0	0
Ta_2	sp|P78386|KRT85_HUMAN	P78386	KRT85_HUMAN	KRT85	507	Homo sapiens	Keratin, type II cuticular Hb5	1:Experimental evidence at protein level	34.91	1	0.999	17	8	17	51	28	51	0	0	0	11C(57.0214), 21C(57.0214), 24C(57.0214), 2C(57.0214), 3C(57.0214), 5C(57.0214), 6C(57.0214), 8C(57.0214)
Ta_2	sp|P84098|RL19_HUMAN	P84098	RL19_HUMAN	RPL19	196	Homo sapiens	Large ribosomal subunit protein eL19	1:Experimental evidence at protein level	20.92	1	0.999	4	4	4	7	7	7	0	0	0
Ta_2	sp|Q02413|DSG1_HUMAN	Q02413	DSG1_HUMAN	DSG1	1049	Homo sapiens	Desmoglein-1	1:Experimental evidence at protein level	2.86	1	0.999	2	2	2	4	4	4	0	0	0	3M(15.9949), 5C(57.0214)
Ta_2	sp|Q04695|K1C17_HUMAN	Q04695	K1C17_HUMAN	KRT17	432	Homo sapiens	Keratin, type I cytoskeletal 17	1:Experimental evidence at protein level	10.65	1	0.999	5	1	2	7	1	2	0	0	0
Ta_2	sp|Q13510|ASAH1_HUMAN	Q13510	ASAH1_HUMAN	ASAH1	395	Homo sapiens	Acid ceramidase	1:Experimental evidence at protein level	7.85	1	0.999	3	3	3	5	5	5	0	0	0
Ta_2	sp|Q15323|K1H1_HUMAN	Q15323	K1H1_HUMAN	KRT31	416	Homo sapiens	Keratin, type I cuticular Ha1	1:Experimental evidence at protein level	35.58	1	0.999	12	3	5	45	8	20	0	0	0	1C(57.0214), 4C(57.0214), 9C(57.0214)
Ta_2	sp|Q3LI72|KR195_HUMAN	Q3LI72	KR195_HUMAN	KRTAP19-5	72	Homo sapiens	Keratin-associated protein 19-5	1:Experimental evidence at protein level	52.78	1	0.999	2	2	2	9	9	9	0	0	0	2C(57.0214), 6C(57.0214)
Ta_2	sp|Q5D862|FILA2_HUMAN	Q5D862	FILA2_HUMAN	FLG2	2391	Homo sapiens	Filaggrin-2	1:Experimental evidence at protein level	2.8	1	0.999	3	3	3	5	5	5	0	0	0	16C(57.0214), 24C(57.0214), 7C(57.0214), 8C(57.0214)
Ta_2	sp|Q5T749|KPRP_HUMAN	Q5T749	KPRP_HUMAN	KPRP	579	Homo sapiens	Keratinocyte proline-rich protein	1:Experimental evidence at protein level	7.25	1	0.999	3	3	3	4	4	4	0	0	0	14C(57.0214), 5C(57.0214), 6C(57.0214), 7C(57.0214), 8C(57.0214)
Ta_2	sp|Q7Z794|K2C1B_HUMAN	Q7Z794	K2C1B_HUMAN	KRT77	578	Homo sapiens	Keratin, type II cytoskeletal 1b	1:Experimental evidence at protein level	6.92	1	0.999	5	1	1	21	2	2	0	0	0
Ta_2	sp|Q86YZ3|HORN_HUMAN	Q86YZ3	HORN_HUMAN	HRNR	2850	Homo sapiens	Hornerin	1:Experimental evidence at protein level	11.19	1	0.999	12	9	12	21	15	21	0	0	0
Ta_2	sp|Q8IUC1|KR111_HUMAN	Q8IUC1	KR111_HUMAN	KRTAP11-1	163	Homo sapiens	Keratin-associated protein 11-1	1:Experimental evidence at protein level	21.47	1	0.999	3	3	3	5	5	5	0	0	0	10C(57.0214), 12C(57.0214), 2C(57.0214), 3C(57.0214), 6C(57.0214), 8C(57.0214)
Ta_2	sp|Q8NC51|SERB1_HUMAN	Q8NC51	SERB1_HUMAN	SERBP1	408	Homo sapiens	SERPINE1 mRNA-binding protein 1	1:Experimental evidence at protein level	11.03	1	0.999	3	3	3	4	4	4	0	0	0
Ta_2	sp|Q92764|KRT35_HUMAN	Q92764	KRT35_HUMAN	KRT35	455	Homo sapiens	Keratin, type I cuticular Ha5	1:Experimental evidence at protein level	16.92	1	0.999	6	2	2	21	5	5	0	0	0	11C(57.0214), 2C(57.0214), 5C(57.0214)
Ta_2	sp|Q9BYQ3|KRA93_HUMAN	Q9BYQ3	KRA93_HUMAN	KRTAP9-3	159	Homo sapiens	Keratin-associated protein 9-3	1:Experimental evidence at protein level	38.99	1	0.999	2	2	2	11	11	11	0	0	0	12C(57.0214), 13C(57.0214), 17C(57.0214), 18C(57.0214), 22C(57.0214), 23C(57.0214), 27C(57.0214), 28C(57.0214), 32C(57.0214), 38C(57.0214), 3C(57.0214), 43C(57.0214), 4C(57.0214), 8C(57.0214)
Ta_2	sp|Q9BYR8|KRA31_HUMAN	Q9BYR8	KRA31_HUMAN	KRTAP3-1	98	Homo sapiens	Keratin-associated protein 3-1	1:Experimental evidence at protein level	24.49	1	0.999	2	2	2	10	10	10	0	0	0	13C(57.0214), 1M(15.9949), 2C(57.0214), 3C(57.0214), 4C(57.0214)
Ta_2	sp|Q9NSB4|KRT82_HUMAN	Q9NSB4	KRT82_HUMAN	KRT82	513	Homo sapiens	Keratin, type II cuticular Hb2	1:Experimental evidence at protein level	6.82	1	0.999	4	3	3	7	5	5	0	0	0	7C(57.0214)
Ta_2	sp|O76011|KRT34_HUMAN	O76011	KRT34_HUMAN	KRT34	436	Homo sapiens	Keratin, type I cuticular Ha4	1:Experimental evidence at protein level	25.23	0.9999	0.999	9	1	2	35	2	6	0	0	0	12C(57.0214)
Ta_2	sp|Q9BYR3|KRA44_HUMAN	Q9BYR3	KRA44_HUMAN	KRTAP4-4	166	Homo sapiens	Keratin-associated protein 4-4	1:Experimental evidence at protein level	22.29	0.9998	0.999	2	2	2	3	3	3	0	0	0	13C(57.0214), 14C(57.0214), 18C(57.0214), 19C(57.0214), 23C(57.0214), 24C(57.0214), 3C(57.0214), 4C(57.0214), 8C(57.0214), 9C(57.0214)
Ta_2	sp|Q14533|KRT81_HUMAN	Q14533	KRT81_HUMAN	KRT81	505	Homo sapiens	Keratin, type II cuticular Hb1	1:Experimental evidence at protein level	28.32	0.9995	0.999	14	1	3	43	5	9	0	0	0	11C(57.0214), 1C(57.0214), 2C(57.0214)
Ta_2	sp|Q14525|KT33B_HUMAN	Q14525	KT33B_HUMAN	KRT33B	404	Homo sapiens	Keratin, type I cuticular Ha3-II	1:Experimental evidence at protein level	27.97	0.9994	0.999	9	1	1	36	5	5	0	0	0
Ta_2	sp|Q14532|K1H2_HUMAN	Q14532	K1H2_HUMAN	KRT32	448	Homo sapiens	Keratin, type I cuticular Ha2	1:Experimental evidence at protein level	9.82	0.9947	0.999	4	1	1	17	1	1	0	0	0
Ta_3	sp|O00115|DNS2A_HUMAN	O00115	DNS2A_HUMAN	DNASE2	360	Homo sapiens	Deoxyribonuclease-2-alpha	1:Experimental evidence at protein level	7.22	1	0.999	2	2	2	2	2	2	0	0	0	6C(57.0214)
Ta_3	sp|O00151|PDLI1_HUMAN	O00151	PDLI1_HUMAN	PDLIM1	329	Homo sapiens	PDZ and LIM domain protein 1	1:Experimental evidence at protein level	12.46	1	0.999	3	3	3	3	3	3	0	0	0
Ta_3	sp|O00299|CLIC1_HUMAN	O00299	CLIC1_HUMAN	CLIC1	241	Homo sapiens	Chloride intracellular channel protein 1	1:Experimental evidence at protein level	34.85	1	0.999	4	4	4	6	6	6	0	0	0	12C(57.0214), 7C(57.0214)
Ta_3	sp|O00479|HMGN4_HUMAN	O00479	HMGN4_HUMAN	HMGN4	90	Homo sapiens	High mobility group nucleosome-binding domain-containing protein 4	1:Experimental evidence at protein level	35.56	1	0.999	3	2	2	6	5	5	0	0	0
Ta_3	sp|O00515|LAD1_HUMAN	O00515	LAD1_HUMAN	LAD1	517	Homo sapiens	Ladinin-1	1:Experimental evidence at protein level	26.5	1	0.999	9	9	9	13	13	13	0	0	0	4C(57.0214)
Ta_3	sp|O00584|RNT2_HUMAN	O00584	RNT2_HUMAN	RNASET2	256	Homo sapiens	Ribonuclease T2	1:Experimental evidence at protein level	12.89	1	0.999	3	3	3	5	5	5	0	0	0
Ta_3	sp|O14773|TPP1_HUMAN	O14773	TPP1_HUMAN	TPP1	563	Homo sapiens	Tripeptidyl-peptidase 1	1:Experimental evidence at protein level	19.01	1	0.999	7	7	7	21	21	21	0	0	0	15C(57.0214)
Ta_3	sp|O14908|GIPC1_HUMAN	O14908	GIPC1_HUMAN	GIPC1	333	Homo sapiens	PDZ domain-containing protein GIPC1	1:Experimental evidence at protein level	8.71	1	0.999	2	2	2	2	2	2	0	0	0
Ta_3	sp|O15173|PGRC2_HUMAN	O15173	PGRC2_HUMAN	PGRMC2	223	Homo sapiens	Membrane-associated progesterone receptor component 2	1:Experimental evidence at protein level	14.8	1	0.999	2	2	2	3	3	3	0	0	0
Ta_3	sp|O43678|NDUA2_HUMAN	O43678	NDUA2_HUMAN	NDUFA2	99	Homo sapiens	NADH dehydrogenase [ubiquinone] 1 alpha subcomplex subunit 2	1:Experimental evidence at protein level	31.31	1	0.999	2	2	2	2	2	2	0	0	0
Ta_3	sp|O43768|ENSA_HUMAN	O43768	ENSA_HUMAN	ENSA	121	Homo sapiens	Alpha-endosulfine	1:Experimental evidence at protein level	19.83	1	0.999	2	1	2	3	2	3	0	0	0
Ta_3	sp|O60506|HNRPQ_HUMAN	O60506	HNRPQ_HUMAN	SYNCRIP	623	Homo sapiens	Heterogeneous nuclear ribonucleoprotein Q	1:Experimental evidence at protein level	4.01	1	0.999	2	1	2	2	1	2	0	0	0
Ta_3	sp|O60869|EDF1_HUMAN	O60869	EDF1_HUMAN	EDF1	148	Homo sapiens	Endothelial differentiation-related factor 1	1:Experimental evidence at protein level	29.05	1	0.999	4	4	4	4	4	4	0	0	0
Ta_3	sp|O75348|VATG1_HUMAN	O75348	VATG1_HUMAN	ATP6V1G1	118	Homo sapiens	V-type proton ATPase subunit G 1	1:Experimental evidence at protein level	21.19	1	0.999	2	2	2	3	3	3	0	0	0	3C(57.0214)
Ta_3	sp|O75367|H2AY_HUMAN	O75367	H2AY_HUMAN	MACROH2A1	369	Homo sapiens	Core histone macro-H2A.1	1:Experimental evidence at protein level	7.86	1	0.999	2	1	2	3	2	3	0	0	0
Ta_3	sp|O75368|SH3L1_HUMAN	O75368	SH3L1_HUMAN	SH3BGRL	114	Homo sapiens	Adapter SH3BGRL	1:Experimental evidence at protein level	50	1	0.999	3	3	3	4	4	4	0	0	0
Ta_3	sp|O75494|SRS10_HUMAN	O75494	SRS10_HUMAN	SRSF10	262	Homo sapiens	Serine/arginine-rich splicing factor 10	1:Experimental evidence at protein level	10.31	1	0.999	2	1	2	5	4	5	0	0	0
Ta_3	sp|O75874|IDHC_HUMAN	O75874	IDHC_HUMAN	IDH1	414	Homo sapiens	Isocitrate dehydrogenase [NADP] cytoplasmic	1:Experimental evidence at protein level	10.39	1	0.999	3	3	3	5	5	5	0	0	0
Ta_3	sp|O76070|SYUG_HUMAN	O76070	SYUG_HUMAN	SNCG	127	Homo sapiens	Gamma-synuclein	1:Experimental evidence at protein level	59.84	1	0.999	7	6	7	19	18	19	0	0	0
Ta_3	sp|O95994|AGR2_HUMAN	O95994	AGR2_HUMAN	AGR2	175	Homo sapiens	Anterior gradient protein 2 homolog	1:Experimental evidence at protein level	40	1	0.999	5	4	5	6	4	6	0	0	0
Ta_3	sp|P00441|SODC_HUMAN	P00441	SODC_HUMAN	SOD1	154	Homo sapiens	Superoxide dismutase [Cu-Zn]	1:Experimental evidence at protein level	13.64	1	0.9984	2	2	2	2	2	2	0	0	0
Ta_3	sp|P00558|PGK1_HUMAN	P00558	PGK1_HUMAN	PGK1	417	Homo sapiens	Phosphoglycerate kinase 1	1:Experimental evidence at protein level	16.79	1	0.999	5	4	5	7	6	7	0	0	0	2C(57.0214)
Ta_3	sp|P01834|IGKC_HUMAN	P01834	IGKC_HUMAN	IGKC	107	Homo sapiens	Immunoglobulin kappa constant	1:Experimental evidence at protein level	47.66	1	0.999	3	3	3	6	6	6	0	0	0	4C(57.0214), 8C(57.0214)
Ta_3	sp|P01876|IGHA1_HUMAN	P01876	IGHA1_HUMAN	IGHA1	398	Homo sapiens	Immunoglobulin heavy constant alpha 1	1:Experimental evidence at protein level	13.32	1	0.999	4	3	4	4	3	4	0	0	0	4C(57.0214)
Ta_3	sp|P02042|HBD_HUMAN	P02042	HBD_HUMAN	HBD	147	Homo sapiens	Hemoglobin subunit delta	1:Experimental evidence at protein level	61.22	1	0.999	8	3	3	20	3	3	0	0	0
Ta_3	sp|P02452|CO1A1_HUMAN	P02452	CO1A1_HUMAN	COL1A1	1464	Homo sapiens	Collagen alpha-1(I) chain	1:Experimental evidence at protein level	3.55	1	0.999	5	5	5	8	8	8	0	0	0	6M(15.9949)
Ta_3	sp|P02533|K1C14_HUMAN	P02533	K1C14_HUMAN	KRT14	472	Homo sapiens	Keratin, type I cytoskeletal 14	1:Experimental evidence at protein level	35.17	1	0.999	14	3	7	24	6	13	0	0	0	10C(57.0214), 11M(15.9949), 3C(57.0214)
Ta_3	sp|P02545|LMNA_HUMAN	P02545	LMNA_HUMAN	LMNA	664	Homo sapiens	Prelamin-A/C	1:Experimental evidence at protein level	25	1	0.999	13	13	13	18	18	18	0	0	0	4C(57.0214), 7C(57.0214)
Ta_3	sp|P02671|FIBA_HUMAN	P02671	FIBA_HUMAN	FGA	866	Homo sapiens	Fibrinogen alpha chain	1:Experimental evidence at protein level	5.31	1	0.999	2	2	2	2	2	2	0	0	0	11C(57.0214)
Ta_3	sp|P02768|ALBU_HUMAN	P02768	ALBU_HUMAN	ALB	609	Homo sapiens	Albumin	1:Experimental evidence at protein level	32.35	1	0.999	20	15	15	29	18	18	0	0	0	11C(57.0214), 2C(57.0214), 3C(57.0214), 6C(57.0214), 7C(57.0214)
Ta_3	sp|P02787|TRFE_HUMAN	P02787	TRFE_HUMAN	TF	698	Homo sapiens	Serotransferrin	1:Experimental evidence at protein level	2.44	1	0.999	2	2	2	2	2	2	0	0	0	5C(57.0214)
Ta_3	sp|P04040|CATA_HUMAN	P04040	CATA_HUMAN	CAT	527	Homo sapiens	Catalase	1:Experimental evidence at protein level	9.3	1	0.999	4	4	4	4	4	4	0	0	0
Ta_3	sp|P04066|FUCO_HUMAN	P04066	FUCO_HUMAN	FUCA1	466	Homo sapiens	Tissue alpha-L-fucosidase	1:Experimental evidence at protein level	8.8	1	0.999	3	3	3	6	6	6	0	0	0
Ta_3	sp|P04075|ALDOA_HUMAN	P04075	ALDOA_HUMAN	ALDOA	364	Homo sapiens	Fructose-bisphosphate aldolase A	1:Experimental evidence at protein level	39.29	1	0.999	12	1	12	15	1	15	0	0	0	5C(57.0214), 8C(57.0214)
Ta_3	sp|P04080|CYTB_HUMAN	P04080	CYTB_HUMAN	CSTB	98	Homo sapiens	Cystatin-B	1:Experimental evidence at protein level	64.29	1	0.999	6	6	6	15	15	15	0	0	0
Ta_3	sp|P04083|ANXA1_HUMAN	P04083	ANXA1_HUMAN	ANXA1	346	Homo sapiens	Annexin A1	1:Experimental evidence at protein level	9.25	1	0.999	2	2	2	2	2	2	0	0	0
Ta_3	sp|P04233|HG2A_HUMAN	P04233	HG2A_HUMAN	CD74	296	Homo sapiens	HLA class II histocompatibility antigen gamma chain	1:Experimental evidence at protein level	9.46	1	0.999	2	2	2	2	2	2	0	0	0
Ta_3	sp|P04264|K2C1_HUMAN	P04264	K2C1_HUMAN	KRT1	644	Homo sapiens	Keratin, type II cytoskeletal 1	1:Experimental evidence at protein level	62.42	1	0.999	49	40	48	150	118	149	0	0	0	11M(15.9949), 1M(15.9949), 2M(15.9949), 4C(57.0214), 5C(57.0214), 5M(15.9949), 6M(15.9949), 7M(15.9949), 8M(15.9949)
Ta_3	sp|P04406|G3P_HUMAN	P04406	G3P_HUMAN	GAPDH	335	Homo sapiens	Glyceraldehyde-3-phosphate dehydrogenase	1:Experimental evidence at protein level	38.21	1	0.999	10	9	10	25	24	25	0	0	0	11C(57.0214), 13C(57.0214), 7C(57.0214)
Ta_3	sp|P04792|HSPB1_HUMAN	P04792	HSPB1_HUMAN	HSPB1	205	Homo sapiens	Heat shock protein beta-1	1:Experimental evidence at protein level	87.32	1	0.999	19	19	19	83	83	83	0	0	0	28M(15.9949), 29M(15.9949)
Ta_3	sp|P05114|HMGN1_HUMAN	P05114	HMGN1_HUMAN	HMGN1	100	Homo sapiens	Non-histone chromosomal protein HMG-14	1:Experimental evidence at protein level	34	1	0.999	4	4	4	6	6	6	0	0	0
Ta_3	sp|P05164|PERM_HUMAN	P05164	PERM_HUMAN	MPO	745	Homo sapiens	Myeloperoxidase	1:Experimental evidence at protein level	2.95	1	0.999	2	1	2	2	1	2	0	0	0	3C(57.0214)
Ta_3	sp|P05204|HMGN2_HUMAN	P05204	HMGN2_HUMAN	HMGN2	90	Homo sapiens	Non-histone chromosomal protein HMG-17	1:Experimental evidence at protein level	65.56	1	0.999	6	5	6	11	10	11	0	0	0
Ta_3	sp|P05386|RLA1_HUMAN	P05386	RLA1_HUMAN	RPLP1	114	Homo sapiens	Large ribosomal subunit protein P1	1:Experimental evidence at protein level	51.75	1	0.999	2	2	2	4	4	4	0	0	0	12C(57.0214)
Ta_3	sp|P05388|RLA0_HUMAN	P05388	RLA0_HUMAN	RPLP0	317	Homo sapiens	Large ribosomal subunit protein uL10	1:Experimental evidence at protein level	24.61	1	0.999	4	1	4	4	1	4	0	0	0	7C(57.0214)
Ta_3	sp|P05556|ITB1_HUMAN	P05556	ITB1_HUMAN	ITGB1	798	Homo sapiens	Integrin beta-1	1:Experimental evidence at protein level	3.38	1	0.999	2	2	2	4	4	4	0	0	0
Ta_3	sp|P05783|K1C18_HUMAN	P05783	K1C18_HUMAN	KRT18	430	Homo sapiens	Keratin, type I cytoskeletal 18	1:Experimental evidence at protein level	13.72	1	0.999	4	2	2	5	3	3	0	0	0
Ta_3	sp|P05787|K2C8_HUMAN	P05787	K2C8_HUMAN	KRT8	483	Homo sapiens	Keratin, type II cytoskeletal 8	1:Experimental evidence at protein level	32.92	1	0.999	17	10	12	36	13	15	0	0	0
Ta_3	sp|P06576|ATPB_HUMAN	P06576	ATPB_HUMAN	ATP5F1B	529	Homo sapiens	ATP synthase subunit beta, mitochondrial	1:Experimental evidence at protein level	13.61	1	0.999	5	5	5	5	5	5	0	0	0
Ta_3	sp|P06733|ENOA_HUMAN	P06733	ENOA_HUMAN	ENO1	434	Homo sapiens	Alpha-enolase	1:Experimental evidence at protein level	53.69	1	0.999	15	12	15	31	21	31	0	0	0	14C(57.0214), 17C(57.0214)
Ta_3	sp|P06748|NPM_HUMAN	P06748	NPM_HUMAN	NPM1	294	Homo sapiens	Nucleophosmin	1:Experimental evidence at protein level	14.97	1	0.999	3	3	3	5	5	5	0	0	0
Ta_3	sp|P07339|CATD_HUMAN	P07339	CATD_HUMAN	CTSD	412	Homo sapiens	Cathepsin D	1:Experimental evidence at protein level	34.71	1	0.999	11	10	11	26	25	26	0	0	0	11M(15.9949), 13M(15.9949), 14M(15.9949), 16C(57.0214), 3C(57.0214)
Ta_3	sp|P07355|ANXA2_HUMAN	P07355	ANXA2_HUMAN	ANXA2	339	Homo sapiens	Annexin A2	1:Experimental evidence at protein level	14.75	1	0.999	4	3	4	5	4	5	0	0	0
Ta_3	sp|P07437|TBB5_HUMAN	P07437	TBB5_HUMAN	TUBB	444	Homo sapiens	Tubulin beta chain	1:Experimental evidence at protein level	26.35	1	0.999	7	3	7	8	4	8	0	0	0	5C(57.0214), 7C(57.0214)
Ta_3	sp|P07737|PROF1_HUMAN	P07737	PROF1_HUMAN	PFN1	140	Homo sapiens	Profilin-1	1:Experimental evidence at protein level	65	1	0.999	8	8	8	11	11	11	0	0	0
Ta_3	sp|P07741|APT_HUMAN	P07741	APT_HUMAN	APRT	180	Homo sapiens	Adenine phosphoribosyltransferase	1:Experimental evidence at protein level	34.44	1	0.999	4	4	4	5	5	5	0	0	0	18C(57.0214)
Ta_3	sp|P07858|CATB_HUMAN	P07858	CATB_HUMAN	CTSB	339	Homo sapiens	Cathepsin B	1:Experimental evidence at protein level	13.27	1	0.999	3	3	3	7	7	7	0	0	0	5C(57.0214), 8C(57.0214)
Ta_3	sp|P07910|HNRPC_HUMAN	P07910	HNRPC_HUMAN	HNRNPC	306	Homo sapiens	Heterogeneous nuclear ribonucleoproteins C1/C2	1:Experimental evidence at protein level	8.17	1	0.999	2	2	2	3	3	3	0	0	0
Ta_3	sp|P08123|CO1A2_HUMAN	P08123	CO1A2_HUMAN	COL1A2	1366	Homo sapiens	Collagen alpha-2(I) chain	1:Experimental evidence at protein level	4.54	1	0.999	7	7	7	13	13	13	0	0	0
Ta_3	sp|P08238|HS90B_HUMAN	P08238	HS90B_HUMAN	HSP90AB1	724	Homo sapiens	Heat shock protein HSP 90-beta	1:Experimental evidence at protein level	10.36	1	0.999	4	2	4	4	2	4	0	0	0
Ta_3	sp|P08670|VIME_HUMAN	P08670	VIME_HUMAN	VIM	466	Homo sapiens	Vimentin	1:Experimental evidence at protein level	37.55	1	0.999	15	14	14	19	18	18	0	0	0	7C(57.0214)
Ta_3	sp|P08708|RS17_HUMAN	P08708	RS17_HUMAN	RPS17	135	Homo sapiens	Small ribosomal subunit protein eS17	1:Experimental evidence at protein level	58.52	1	0.999	8	8	8	20	20	20	0	0	0	19M(15.9949), 2C(57.0214)
Ta_3	sp|P08727|K1C19_HUMAN	P08727	K1C19_HUMAN	KRT19	400	Homo sapiens	Keratin, type I cytoskeletal 19	1:Experimental evidence at protein level	51	1	0.999	19	11	16	37	27	33	0	0	0	6M(15.9949)
Ta_3	sp|P08729|K2C7_HUMAN	P08729	K2C7_HUMAN	KRT7	469	Homo sapiens	Keratin, type II cytoskeletal 7	1:Experimental evidence at protein level	51.17	1	0.999	24	18	21	45	34	38	0	0	0
Ta_3	sp|P08758|ANXA5_HUMAN	P08758	ANXA5_HUMAN	ANXA5	320	Homo sapiens	Annexin A5	1:Experimental evidence at protein level	8.75	1	0.999	2	2	2	2	2	2	0	0	0
Ta_3	sp|P08779|K1C16_HUMAN	P08779	K1C16_HUMAN	KRT16	473	Homo sapiens	Keratin, type I cytoskeletal 16	1:Experimental evidence at protein level	21.14	1	0.999	10	1	1	17	1	1	0	0	0
Ta_3	sp|P09211|GSTP1_HUMAN	P09211	GSTP1_HUMAN	GSTP1	210	Homo sapiens	Glutathione S-transferase P	1:Experimental evidence at protein level	50.95	1	0.999	6	5	6	13	11	13	0	0	0
Ta_3	sp|P09234|RU1C_HUMAN	P09234	RU1C_HUMAN	SNRPC	159	Homo sapiens	U1 small nuclear ribonucleoprotein C	1:Experimental evidence at protein level	24.53	1	0.999	3	3	3	3	3	3	0	0	0	3C(57.0214), 6C(57.0214)
Ta_3	sp|P09429|HMGB1_HUMAN	P09429	HMGB1_HUMAN	HMGB1	215	Homo sapiens	High mobility group protein B1	1:Experimental evidence at protein level	22.79	1	0.999	4	1	4	6	2	6	0	0	0	11C(57.0214)
Ta_3	sp|P09488|GSTM1_HUMAN	P09488	GSTM1_HUMAN	GSTM1	218	Homo sapiens	Glutathione S-transferase Mu 1	1:Experimental evidence at protein level	38.53	1	0.999	8	1	8	12	1	12	0	0	0	5C(57.0214), 9C(57.0214)
Ta_3	sp|P09651|ROA1_HUMAN	P09651	ROA1_HUMAN	HNRNPA1	372	Homo sapiens	Heterogeneous nuclear ribonucleoprotein A1	1:Experimental evidence at protein level	36.29	1	0.999	10	1	9	19	2	18	0	0	0	9C(57.0214)
Ta_3	sp|P09668|CATH_HUMAN	P09668	CATH_HUMAN	CTSH	335	Homo sapiens	Pro-cathepsin H	1:Experimental evidence at protein level	7.16	1	0.999	2	2	2	2	2	2	0	0	0	9C(57.0214)
Ta_3	sp|P09758|TACD2_HUMAN	P09758	TACD2_HUMAN	TACSTD2	323	Homo sapiens	Tumor-associated calcium signal transducer 2	1:Experimental evidence at protein level	13	1	0.999	2	2	2	4	4	4	0	0	0	21C(57.0214)
Ta_3	sp|P09972|ALDOC_HUMAN	P09972	ALDOC_HUMAN	ALDOC	364	Homo sapiens	Fructose-bisphosphate aldolase C	1:Experimental evidence at protein level	19.23	1	0.999	4	3	3	12	11	11	0	0	0
Ta_3	sp|P0CG12|DERPC_HUMAN	P0CG12	DERPC_HUMAN	DERPC	524	Homo sapiens	Decreased expression in renal and prostate cancer protein	1:Experimental evidence at protein level	18.13	1	0.999	6	6	6	8	8	8	0	0	0
Ta_3	sp|P10253|LYAG_HUMAN	P10253	LYAG_HUMAN	GAA	952	Homo sapiens	Lysosomal alpha-glucosidase	1:Experimental evidence at protein level	14.5	1	0.999	10	10	10	20	20	20	0	0	0	7C(57.0214)
Ta_3	sp|P10909|CLUS_HUMAN	P10909	CLUS_HUMAN	CLU	449	Homo sapiens	Clusterin	1:Experimental evidence at protein level	6.24	1	0.999	2	2	2	3	3	3	0	0	0
Ta_3	sp|P11021|BIP_HUMAN	P11021	BIP_HUMAN	HSPA5	654	Homo sapiens	Endoplasmic reticulum chaperone BiP	1:Experimental evidence at protein level	10.4	1	0.999	5	4	4	7	5	5	0	0	0
Ta_3	sp|P11047|LAMC1_HUMAN	P11047	LAMC1_HUMAN	LAMC1	1609	Homo sapiens	Laminin subunit gamma-1	1:Experimental evidence at protein level	2.67	1	0.999	2	2	2	2	2	2	0	0	0
Ta_3	sp|P11142|HSP7C_HUMAN	P11142	HSP7C_HUMAN	HSPA8	646	Homo sapiens	Heat shock cognate 71 kDa protein	1:Experimental evidence at protein level	16.72	1	0.999	7	5	6	12	7	9	0	0	0
Ta_3	sp|P11279|LAMP1_HUMAN	P11279	LAMP1_HUMAN	LAMP1	417	Homo sapiens	Lysosome-associated membrane glycoprotein 1	1:Experimental evidence at protein level	10.55	1	0.999	3	3	3	5	5	5	0	0	0	3C(57.0214)
Ta_3	sp|P12109|CO6A1_HUMAN	P12109	CO6A1_HUMAN	COL6A1	1028	Homo sapiens	Collagen alpha-1(VI) chain	1:Experimental evidence at protein level	3.31	1	0.999	2	2	2	2	2	2	0	0	0
Ta_3	sp|P12111|CO6A3_HUMAN	P12111	CO6A3_HUMAN	COL6A3	3177	Homo sapiens	Collagen alpha-3(VI) chain	1:Experimental evidence at protein level	1.38	1	0.999	3	3	3	3	3	3	0	0	0
Ta_3	sp|P12532|KCRU_HUMAN	P12532	KCRU_HUMAN	CKMT1A	417	Homo sapiens	Creatine kinase U-type, mitochondrial	1:Experimental evidence at protein level	15.59	1	0.999	5	3	5	6	4	6	0	0	0	7C(57.0214)
Ta_3	sp|P13639|EF2_HUMAN	P13639	EF2_HUMAN	EEF2	858	Homo sapiens	Elongation factor 2	1:Experimental evidence at protein level	3.15	1	0.999	2	2	2	3	3	3	0	0	0	11C(57.0214)
Ta_3	sp|P13645|K1C10_HUMAN	P13645	K1C10_HUMAN	KRT10	584	Homo sapiens	Keratin, type I cytoskeletal 10	1:Experimental evidence at protein level	64.04	1	0.999	38	29	37	101	86	99	0	0	0	10C(57.0214), 11M(15.9949), 16C(57.0214), 26M(15.9949), 29M(15.9949), 3M(15.9949), 5C(57.0214), 5M(15.9949), 6M(15.9949), 7C(57.0214)
Ta_3	sp|P13646|K1C13_HUMAN	P13646	K1C13_HUMAN	KRT13	458	Homo sapiens	Keratin, type I cytoskeletal 13	1:Experimental evidence at protein level	26.64	1	0.999	10	3	5	14	3	5	0	0	0	12C(57.0214), 17C(57.0214)
Ta_3	sp|P13647|K2C5_HUMAN	P13647	K2C5_HUMAN	KRT5	590	Homo sapiens	Keratin, type II cytoskeletal 5	1:Experimental evidence at protein level	33.56	1	0.999	21	11	14	46	18	22	0	0	0	11M(15.9949), 5M(15.9949), 7C(57.0214)
Ta_3	sp|P14174|MIF_HUMAN	P14174	MIF_HUMAN	MIF	115	Homo sapiens	Macrophage migration inhibitory factor	1:Experimental evidence at protein level	32.17	1	0.999	3	2	3	9	6	9	0	0	0	3C(57.0214)
Ta_3	sp|P14618|KPYM_HUMAN	P14618	KPYM_HUMAN	PKM	531	Homo sapiens	Pyruvate kinase PKM	1:Experimental evidence at protein level	30.51	1	0.999	12	12	12	20	20	20	0	0	0	6C(57.0214), 7C(57.0214)
Ta_3	sp|P14854|CX6B1_HUMAN	P14854	CX6B1_HUMAN	COX6B1	86	Homo sapiens	Cytochrome c oxidase subunit 6B1	1:Experimental evidence at protein level	45.35	1	0.999	3	3	3	3	3	3	0	0	0	6C(57.0214), 7C(57.0214)
Ta_3	sp|P14866|HNRPL_HUMAN	P14866	HNRPL_HUMAN	HNRNPL	589	Homo sapiens	Heterogeneous nuclear ribonucleoprotein L	1:Experimental evidence at protein level	5.43	1	0.999	3	3	3	3	3	3	0	0	0	6C(57.0214)
Ta_3	sp|P14927|QCR7_HUMAN	P14927	QCR7_HUMAN	UQCRB	111	Homo sapiens	Cytochrome b-c1 complex subunit 7	1:Experimental evidence at protein level	25.23	1	0.999	3	3	3	5	5	5	0	0	0
Ta_3	sp|P15586|GNS_HUMAN	P15586	GNS_HUMAN	GNS	552	Homo sapiens	N-acetylglucosamine-6-sulfatase	1:Experimental evidence at protein level	11.41	1	0.999	6	6	6	7	7	7	0	0	0
Ta_3	sp|P15880|RS2_HUMAN	P15880	RS2_HUMAN	RPS2	293	Homo sapiens	Small ribosomal subunit protein uS5	1:Experimental evidence at protein level	12.29	1	0.999	3	3	3	4	4	4	0	0	0
Ta_3	sp|P15924|DESP_HUMAN	P15924	DESP_HUMAN	DSP	2871	Homo sapiens	Desmoplakin	1:Experimental evidence at protein level	1.64	1	0.999	3	3	3	3	3	3	0	0	0
Ta_3	sp|P16104|H2AX_HUMAN	P16104	H2AX_HUMAN	H2AX	143	Homo sapiens	Histone H2AX	1:Experimental evidence at protein level	45.45	1	0.999	12	3	3	62	5	5	0	0	0
Ta_3	sp|P16152|CBR1_HUMAN	P16152	CBR1_HUMAN	CBR1	277	Homo sapiens	Carbonyl reductase [NADPH] 1	1:Experimental evidence at protein level	16.61	1	0.999	2	1	2	3	1	3	0	0	0
Ta_3	sp|P16401|H15_HUMAN	P16401	H15_HUMAN	H1-5	226	Homo sapiens	Histone H1.5	1:Experimental evidence at protein level	14.6	1	0.999	4	3	3	6	4	4	0	0	0
Ta_3	sp|P16989|YBOX3_HUMAN	P16989	YBOX3_HUMAN	YBX3	372	Homo sapiens	Y-box-binding protein 3	1:Experimental evidence at protein level	14.78	1	0.999	3	2	2	11	8	8	0	0	0
Ta_3	sp|P17096|HMGA1_HUMAN	P17096	HMGA1_HUMAN	HMGA1	107	Homo sapiens	High mobility group protein HMG-I/HMG-Y	1:Experimental evidence at protein level	41.12	1	0.999	6	6	6	15	15	15	0	0	0
Ta_3	sp|P17844|DDX5_HUMAN	P17844	DDX5_HUMAN	DDX5	614	Homo sapiens	Probable ATP-dependent RNA helicase DDX5	1:Experimental evidence at protein level	7.82	1	0.999	4	2	2	5	2	2	0	0	0
Ta_3	sp|P17931|LEG3_HUMAN	P17931	LEG3_HUMAN	LGALS3	250	Homo sapiens	Galectin-3	1:Experimental evidence at protein level	17.6	1	0.999	4	4	4	4	4	4	0	0	0
Ta_3	sp|P18621|RL17_HUMAN	P18621	RL17_HUMAN	RPL17	184	Homo sapiens	Large ribosomal subunit protein uL22	1:Experimental evidence at protein level	26.09	1	0.999	3	3	3	4	4	4	0	0	0	9C(57.0214)
Ta_3	sp|P18669|PGAM1_HUMAN	P18669	PGAM1_HUMAN	PGAM1	254	Homo sapiens	Phosphoglycerate mutase 1	1:Experimental evidence at protein level	33.46	1	0.999	7	3	7	9	4	9	0	0	0	12C(57.0214)
Ta_3	sp|P20674|COX5A_HUMAN	P20674	COX5A_HUMAN	COX5A	150	Homo sapiens	Cytochrome c oxidase subunit 5A, mitochondrial	1:Experimental evidence at protein level	16	1	0.999	2	2	2	2	2	2	0	0	0
Ta_3	sp|P22314|UBA1_HUMAN	P22314	UBA1_HUMAN	UBA1	1058	Homo sapiens	Ubiquitin-like modifier-activating enzyme 1	1:Experimental evidence at protein level	4.54	1	0.999	3	3	3	3	3	3	0	0	0
Ta_3	sp|P22626|ROA2_HUMAN	P22626	ROA2_HUMAN	HNRNPA2B1	353	Homo sapiens	Heterogeneous nuclear ribonucleoproteins A2/B1	1:Experimental evidence at protein level	55.81	1	0.999	15	14	15	25	24	25	0	0	0
Ta_3	sp|P23246|SFPQ_HUMAN	P23246	SFPQ_HUMAN	SFPQ	707	Homo sapiens	Splicing factor, proline- and glutamine-rich	1:Experimental evidence at protein level	5.66	1	0.999	3	3	3	3	3	3	0	0	0
Ta_3	sp|P23396|RS3_HUMAN	P23396	RS3_HUMAN	RPS3	243	Homo sapiens	Small ribosomal subunit protein uS3	1:Experimental evidence at protein level	16.46	1	0.999	3	3	3	4	4	4	0	0	0
Ta_3	sp|P23528|COF1_HUMAN	P23528	COF1_HUMAN	CFL1	166	Homo sapiens	Cofilin-1	1:Experimental evidence at protein level	23.49	1	0.999	3	2	3	4	3	4	0	0	0
Ta_3	sp|P25325|THTM_HUMAN	P25325	THTM_HUMAN	MPST	297	Homo sapiens	3-mercaptopyruvate sulfurtransferase	1:Experimental evidence at protein level	9.76	1	0.999	2	2	2	2	2	2	0	0	0
Ta_3	sp|P25398|RS12_HUMAN	P25398	RS12_HUMAN	RPS12	132	Homo sapiens	Small ribosomal subunit protein eS12	1:Experimental evidence at protein level	25.76	1	0.999	3	3	3	4	4	4	0	0	0	6C(57.0214), 8C(57.0214)
Ta_3	sp|P25705|ATPA_HUMAN	P25705	ATPA_HUMAN	ATP5F1A	553	Homo sapiens	ATP synthase subunit alpha, mitochondrial	1:Experimental evidence at protein level	16.09	1	0.999	6	6	6	9	9	9	0	0	0
Ta_3	sp|P25815|S100P_HUMAN	P25815	S100P_HUMAN	S100P	95	Homo sapiens	Protein S100-P	1:Experimental evidence at protein level	24.21	1	0.999	2	2	2	4	4	4	0	0	0
Ta_3	sp|P26373|RL13_HUMAN	P26373	RL13_HUMAN	RPL13	211	Homo sapiens	Large ribosomal subunit protein eL13	1:Experimental evidence at protein level	19.43	1	0.999	4	4	4	5	5	5	0	0	0
Ta_3	sp|P26599|PTBP1_HUMAN	P26599	PTBP1_HUMAN	PTBP1	557	Homo sapiens	Polypyrimidine tract-binding protein 1	1:Experimental evidence at protein level	15.62	1	0.999	5	4	5	6	5	6	0	0	0
Ta_3	sp|P29401|TKT_HUMAN	P29401	TKT_HUMAN	TKT	623	Homo sapiens	Transketolase	1:Experimental evidence at protein level	14.29	1	0.999	5	5	5	8	8	8	0	0	0
Ta_3	sp|P29692|EF1D_HUMAN	P29692	EF1D_HUMAN	EEF1D	281	Homo sapiens	Elongation factor 1-delta	1:Experimental evidence at protein level	21.71	1	0.999	4	4	4	4	4	4	0	0	0
Ta_3	sp|P29966|MARCS_HUMAN	P29966	MARCS_HUMAN	MARCKS	332	Homo sapiens	Myristoylated alanine-rich C-kinase substrate	1:Experimental evidence at protein level	25.3	1	0.999	4	4	4	11	11	11	0	0	0
Ta_3	sp|P30044|PRDX5_HUMAN	P30044	PRDX5_HUMAN	PRDX5	214	Homo sapiens	Peroxiredoxin-5, mitochondrial	1:Experimental evidence at protein level	41.12	1	0.999	6	6	6	10	10	10	0	0	0	13C(57.0214)
Ta_3	sp|P30048|PRDX3_HUMAN	P30048	PRDX3_HUMAN	PRDX3	256	Homo sapiens	Thioredoxin-dependent peroxide reductase, mitochondrial	1:Experimental evidence at protein level	9.77	1	0.999	2	2	2	2	2	2	0	0	0
Ta_3	sp|P30050|RL12_HUMAN	P30050	RL12_HUMAN	RPL12	165	Homo sapiens	Large ribosomal subunit protein uL11	1:Experimental evidence at protein level	20.61	1	0.999	2	2	2	2	2	2	0	0	0	16C(57.0214)
Ta_3	sp|P30086|PEBP1_HUMAN	P30086	PEBP1_HUMAN	PEBP1	187	Homo sapiens	Phosphatidylethanolamine-binding protein 1	1:Experimental evidence at protein level	68.98	1	0.999	9	9	9	17	17	17	0	0	0	14C(57.0214), 1C(57.0214), 7C(57.0214)
Ta_3	sp|P30101|PDIA3_HUMAN	P30101	PDIA3_HUMAN	PDIA3	505	Homo sapiens	Protein disulfide-isomerase A3	1:Experimental evidence at protein level	11.49	1	0.999	4	4	4	6	6	6	0	0	0
Ta_3	sp|P31939|PUR9_HUMAN	P31939	PUR9_HUMAN	ATIC	592	Homo sapiens	Bifunctional purine biosynthesis protein ATIC	1:Experimental evidence at protein level	5.41	1	0.999	2	2	2	2	2	2	0	0	0
Ta_3	sp|P31942|HNRH3_HUMAN	P31942	HNRH3_HUMAN	HNRNPH3	346	Homo sapiens	Heterogeneous nuclear ribonucleoprotein H3	1:Experimental evidence at protein level	8.38	1	0.999	2	2	2	3	3	3	0	0	0
Ta_3	sp|P31946|1433B_HUMAN	P31946	1433B_HUMAN	YWHAB	246	Homo sapiens	14-3-3 protein beta/alpha	1:Experimental evidence at protein level	35.77	1	0.999	7	3	3	9	5	5	0	0	0
Ta_3	sp|P31947|1433S_HUMAN	P31947	1433S_HUMAN	SFN	248	Homo sapiens	14-3-3 protein sigma	1:Experimental evidence at protein level	39.52	1	0.999	8	4	5	9	5	6	0	0	0	11C(57.0214)
Ta_3	sp|P31949|S10AB_HUMAN	P31949	S10AB_HUMAN	S100A11	105	Homo sapiens	Protein S100-A11	1:Experimental evidence at protein level	52.38	1	0.999	6	6	6	12	12	12	0	0	0	1C(57.0214)
Ta_3	sp|P32119|PRDX2_HUMAN	P32119	PRDX2_HUMAN	PRDX2	198	Homo sapiens	Peroxiredoxin-2	1:Experimental evidence at protein level	27.78	1	0.999	6	5	6	9	7	9	0	0	0
Ta_3	sp|P35232|PHB1_HUMAN	P35232	PHB1_HUMAN	PHB1	272	Homo sapiens	Prohibitin 1	1:Experimental evidence at protein level	13.6	1	0.999	3	3	3	3	3	3	0	0	0
Ta_3	sp|P35268|RL22_HUMAN	P35268	RL22_HUMAN	RPL22	128	Homo sapiens	Large ribosomal subunit protein eL22	1:Experimental evidence at protein level	21.88	1	0.999	2	2	2	5	5	5	0	0	0
Ta_3	sp|P35321|SPR1A_HUMAN	P35321	SPR1A_HUMAN	SPRR1A	89	Homo sapiens	Cornifin-A	1:Experimental evidence at protein level	28.09	1	0.999	2	1	2	2	1	2	0	0	0	5C(57.0214)
Ta_3	sp|P35527|K1C9_HUMAN	P35527	K1C9_HUMAN	KRT9	623	Homo sapiens	Keratin, type I cytoskeletal 9	1:Experimental evidence at protein level	64.04	1	0.999	35	34	34	104	103	103	0	0	0	15M(15.9949), 1M(15.9949), 3M(15.9949), 5C(57.0214), 5M(15.9949), 8M(15.9949)
Ta_3	sp|P35555|FBN1_HUMAN	P35555	FBN1_HUMAN	FBN1	2871	Homo sapiens	Fibrillin-1	1:Experimental evidence at protein level	0.73	1	0.999	2	1	2	2	1	2	0	0	0	13C(57.0214), 8C(57.0214)
Ta_3	sp|P35579|MYH9_HUMAN	P35579	MYH9_HUMAN	MYH9	1960	Homo sapiens	Myosin-9	1:Experimental evidence at protein level	1.22	1	0.999	2	2	2	3	3	3	0	0	0
Ta_3	sp|P35900|K1C20_HUMAN	P35900	K1C20_HUMAN	KRT20	424	Homo sapiens	Keratin, type I cytoskeletal 20	1:Experimental evidence at protein level	11.32	1	0.999	4	2	2	5	2	2	0	0	0
Ta_3	sp|P35908|K22E_HUMAN	P35908	K22E_HUMAN	KRT2	639	Homo sapiens	Keratin, type II cytoskeletal 2 epidermal	1:Experimental evidence at protein level	78.09	1	0.999	44	33	38	99	71	78	0	0	0	10M(15.9949), 23M(15.9949), 7C(57.0214), 7M(15.9949)
Ta_3	sp|P36578|RL4_HUMAN	P36578	RL4_HUMAN	RPL4	427	Homo sapiens	Large ribosomal subunit protein uL4	1:Experimental evidence at protein level	14.29	1	0.999	4	4	4	5	5	5	0	0	0
Ta_3	sp|P37108|SRP14_HUMAN	P37108	SRP14_HUMAN	SRP14	136	Homo sapiens	Signal recognition particle 14 kDa protein	1:Experimental evidence at protein level	32.35	1	0.999	3	3	3	14	14	14	0	0	0
Ta_3	sp|P37802|TAGL2_HUMAN	P37802	TAGL2_HUMAN	TAGLN2	199	Homo sapiens	Transgelin-2	1:Experimental evidence at protein level	54.77	1	0.999	11	10	11	20	19	20	0	0	0	6C(57.0214)
Ta_3	sp|P38159|RBMX_HUMAN	P38159	RBMX_HUMAN	RBMX	391	Homo sapiens	RNA-binding motif protein, X chromosome	1:Experimental evidence at protein level	25.06	1	0.999	10	3	10	13	4	13	0	0	0
Ta_3	sp|P39019|RS19_HUMAN	P39019	RS19_HUMAN	RPS19	145	Homo sapiens	Small ribosomal subunit protein eS19	1:Experimental evidence at protein level	64.14	1	0.999	16	16	16	37	37	37	0	0	0	8M(15.9949)
Ta_3	sp|P39687|AN32A_HUMAN	P39687	AN32A_HUMAN	ANP32A	249	Homo sapiens	Acidic leucine-rich nuclear phosphoprotein 32 family member A	1:Experimental evidence at protein level	9.64	1	0.9989	2	1	2	3	1	3	0	0	0	7C(57.0214)
Ta_3	sp|P40926|MDHM_HUMAN	P40926	MDHM_HUMAN	MDH2	338	Homo sapiens	Malate dehydrogenase, mitochondrial	1:Experimental evidence at protein level	24.26	1	0.999	5	5	5	7	7	7	0	0	0	2C(57.0214), 6C(57.0214)
Ta_3	sp|P43243|MATR3_HUMAN	P43243	MATR3_HUMAN	MATR3	847	Homo sapiens	Matrin-3	1:Experimental evidence at protein level	9.33	1	0.999	5	5	5	9	9	9	0	0	0
Ta_3	sp|P46776|RL27A_HUMAN	P46776	RL27A_HUMAN	RPL27A	148	Homo sapiens	Large ribosomal subunit protein uL15	1:Experimental evidence at protein level	15.54	1	0.999	2	2	2	4	4	4	0	0	0	5C(57.0214)
Ta_3	sp|P46782|RS5_HUMAN	P46782	RS5_HUMAN	RPS5	204	Homo sapiens	Small ribosomal subunit protein uS7	1:Experimental evidence at protein level	32.35	1	0.999	5	5	5	8	8	8	0	0	0	5C(57.0214), 9C(57.0214)
Ta_3	sp|P46783|RS10_HUMAN	P46783	RS10_HUMAN	RPS10	165	Homo sapiens	Small ribosomal subunit protein eS10	1:Experimental evidence at protein level	29.09	1	0.999	6	4	6	11	7	11	0	0	0
Ta_3	sp|P47914|RL29_HUMAN	P47914	RL29_HUMAN	RPL29	159	Homo sapiens	Large ribosomal subunit protein eL29	1:Experimental evidence at protein level	14.47	1	0.999	2	2	2	7	7	7	0	0	0
Ta_3	sp|P48047|ATPO_HUMAN	P48047	ATPO_HUMAN	ATP5PO	213	Homo sapiens	ATP synthase subunit O, mitochondrial	1:Experimental evidence at protein level	20.66	1	0.999	3	3	3	4	4	4	0	0	0	5C(57.0214)
Ta_3	sp|P49006|MRP_HUMAN	P49006	MRP_HUMAN	MARCKSL1	195	Homo sapiens	MARCKS-related protein	1:Experimental evidence at protein level	51.28	1	0.999	4	4	4	6	6	6	0	0	0
Ta_3	sp|P49207|RL34_HUMAN	P49207	RL34_HUMAN	RPL34	117	Homo sapiens	Large ribosomal subunit protein eL34	1:Experimental evidence at protein level	13.68	1	0.999	2	2	2	2	2	2	0	0	0
Ta_3	sp|P49773|HINT1_HUMAN	P49773	HINT1_HUMAN	HINT1	126	Homo sapiens	Adenosine 5'-monophosphoramidase HINT1	1:Experimental evidence at protein level	16.67	1	0.999	2	2	2	2	2	2	0	0	0
Ta_3	sp|P50897|PPT1_HUMAN	P50897	PPT1_HUMAN	PPT1	306	Homo sapiens	Palmitoyl-protein thioesterase 1	1:Experimental evidence at protein level	24.84	1	0.999	4	4	4	5	5	5	0	0	0	1C(57.0214)
Ta_3	sp|P51178|PLCD1_HUMAN	P51178	PLCD1_HUMAN	PLCD1	756	Homo sapiens	1-phosphatidylinositol 4,5-bisphosphate phosphodiesterase delta-1	1:Experimental evidence at protein level	4.1	1	0.999	2	2	2	2	2	2	0	0	0
Ta_3	sp|P51688|SPHM_HUMAN	P51688	SPHM_HUMAN	SGSH	502	Homo sapiens	N-sulphoglucosamine sulphohydrolase	1:Experimental evidence at protein level	8.76	1	0.999	2	2	2	3	3	3	0	0	0
Ta_3	sp|P51858|HDGF_HUMAN	P51858	HDGF_HUMAN	HDGF	240	Homo sapiens	Hepatoma-derived growth factor	1:Experimental evidence at protein level	35.83	1	0.999	7	7	7	10	10	10	0	0	0
Ta_3	sp|P51888|PRELP_HUMAN	P51888	PRELP_HUMAN	PRELP	382	Homo sapiens	Prolargin	1:Experimental evidence at protein level	13.09	1	0.999	4	3	4	4	3	4	0	0	0	14C(57.0214), 2C(57.0214), 4C(57.0214)
Ta_3	sp|P51991|ROA3_HUMAN	P51991	ROA3_HUMAN	HNRNPA3	378	Homo sapiens	Heterogeneous nuclear ribonucleoprotein A3	1:Experimental evidence at protein level	26.19	1	0.999	8	8	8	11	11	11	0	0	0	7M(15.9949)
Ta_3	sp|P52272|HNRPM_HUMAN	P52272	HNRPM_HUMAN	HNRNPM	730	Homo sapiens	Heterogeneous nuclear ribonucleoprotein M	1:Experimental evidence at protein level	14.25	1	0.999	8	8	8	10	10	10	0	0	0
Ta_3	sp|P52597|HNRPF_HUMAN	P52597	HNRPF_HUMAN	HNRNPF	415	Homo sapiens	Heterogeneous nuclear ribonucleoprotein F	1:Experimental evidence at protein level	12.05	1	0.999	3	2	3	6	4	6	0	0	0
Ta_3	sp|P52943|CRIP2_HUMAN	P52943	CRIP2_HUMAN	CRIP2	208	Homo sapiens	Cysteine-rich protein 2	1:Experimental evidence at protein level	35.58	1	0.999	4	4	4	5	5	5	0	0	0	14C(57.0214)
Ta_3	sp|P53634|CATC_HUMAN	P53634	CATC_HUMAN	CTSC	463	Homo sapiens	Dipeptidyl peptidase 1	1:Experimental evidence at protein level	9.07	1	0.999	2	2	2	2	2	2	0	0	0	12C(57.0214), 22C(57.0214), 5C(57.0214)
Ta_3	sp|P53999|TCP4_HUMAN	P53999	TCP4_HUMAN	SUB1	127	Homo sapiens	Activated RNA polymerase II transcriptional coactivator p15	1:Experimental evidence at protein level	18.9	1	0.999	2	2	2	2	2	2	0	0	0
Ta_3	sp|P54868|HMCS2_HUMAN	P54868	HMCS2_HUMAN	HMGCS2	508	Homo sapiens	Hydroxymethylglutaryl-CoA synthase, mitochondrial	1:Experimental evidence at protein level	6.69	1	0.999	2	2	2	6	6	6	0	0	0
Ta_3	sp|P55769|NH2L1_HUMAN	P55769	NH2L1_HUMAN	SNU13	128	Homo sapiens	NHP2-like protein 1	1:Experimental evidence at protein level	17.97	1	0.999	2	2	2	2	2	2	0	0	0	9C(57.0214)
Ta_3	sp|P56199|ITA1_HUMAN	P56199	ITA1_HUMAN	ITGA1	1179	Homo sapiens	Integrin alpha-1	1:Experimental evidence at protein level	1.61	1	0.999	2	2	2	2	2	2	0	0	0
Ta_3	sp|P60174|TPIS_HUMAN	P60174	TPIS_HUMAN	TPI1	249	Homo sapiens	Triosephosphate isomerase	1:Experimental evidence at protein level	79.52	1	0.999	13	13	13	26	26	26	0	0	0	12C(57.0214), 14C(57.0214), 2C(57.0214), 8C(57.0214), 9C(57.0214)
Ta_3	sp|P60866|RS20_HUMAN	P60866	RS20_HUMAN	RPS20	119	Homo sapiens	Small ribosomal subunit protein uS10	1:Experimental evidence at protein level	22.69	1	0.999	2	2	2	3	3	3	0	0	0
Ta_3	sp|P61247|RS3A_HUMAN	P61247	RS3A_HUMAN	RPS3A	264	Homo sapiens	Small ribosomal subunit protein eS1	1:Experimental evidence at protein level	30.68	1	0.999	7	7	7	16	16	16	0	0	0	2C(57.0214)
Ta_3	sp|P61254|RL26_HUMAN	P61254	RL26_HUMAN	RPL26	145	Homo sapiens	Large ribosomal subunit protein uL24	1:Experimental evidence at protein level	17.93	1	0.999	3	1	3	3	1	3	0	0	0
Ta_3	sp|P61604|CH10_HUMAN	P61604	CH10_HUMAN	HSPE1	102	Homo sapiens	10 kDa heat shock protein, mitochondrial	1:Experimental evidence at protein level	43.14	1	0.999	4	4	4	6	6	6	0	0	0
Ta_3	sp|P61978|HNRPK_HUMAN	P61978	HNRPK_HUMAN	HNRNPK	463	Homo sapiens	Heterogeneous nuclear ribonucleoprotein K	1:Experimental evidence at protein level	33.05	1	0.999	12	12	12	25	25	25	0	0	0	6C(57.0214)
Ta_3	sp|P62081|RS7_HUMAN	P62081	RS7_HUMAN	RPS7	194	Homo sapiens	Small ribosomal subunit protein eS7	1:Experimental evidence at protein level	19.07	1	0.999	3	3	3	5	5	5	0	0	0
Ta_3	sp|P62241|RS8_HUMAN	P62241	RS8_HUMAN	RPS8	208	Homo sapiens	Small ribosomal subunit protein eS8	1:Experimental evidence at protein level	18.27	1	0.999	3	3	3	3	3	3	0	0	0	2C(57.0214)
Ta_3	sp|P62249|RS16_HUMAN	P62249	RS16_HUMAN	RPS16	146	Homo sapiens	Small ribosomal subunit protein uS9	1:Experimental evidence at protein level	12.33	1	0.999	2	2	2	2	2	2	0	0	0
Ta_3	sp|P62258|1433E_HUMAN	P62258	1433E_HUMAN	YWHAE	255	Homo sapiens	14-3-3 protein epsilon	1:Experimental evidence at protein level	21.57	1	0.999	5	2	2	6	3	3	0	0	0
Ta_3	sp|P62263|RS14_HUMAN	P62263	RS14_HUMAN	RPS14	151	Homo sapiens	Small ribosomal subunit protein uS11	1:Experimental evidence at protein level	33.11	1	0.999	6	6	6	6	6	6	0	0	0
Ta_3	sp|P62269|RS18_HUMAN	P62269	RS18_HUMAN	RPS18	152	Homo sapiens	Small ribosomal subunit protein uS13	1:Experimental evidence at protein level	42.76	1	0.999	8	8	8	12	12	12	0	0	0
Ta_3	sp|P62273|RS29_HUMAN	P62273	RS29_HUMAN	RPS29	56	Homo sapiens	Small ribosomal subunit protein uS14	1:Experimental evidence at protein level	26.79	1	0.999	2	2	2	4	4	4	0	0	0
Ta_3	sp|P62280|RS11_HUMAN	P62280	RS11_HUMAN	RPS11	158	Homo sapiens	Small ribosomal subunit protein uS17	1:Experimental evidence at protein level	22.78	1	0.999	3	3	3	3	3	3	0	0	0	13C(57.0214)
Ta_3	sp|P62316|SMD2_HUMAN	P62316	SMD2_HUMAN	SNRPD2	118	Homo sapiens	Small nuclear ribonucleoprotein Sm D2	1:Experimental evidence at protein level	16.1	1	0.999	2	2	2	4	4	4	0	0	0
Ta_3	sp|P62318|SMD3_HUMAN	P62318	SMD3_HUMAN	SNRPD3	126	Homo sapiens	Small nuclear ribonucleoprotein Sm D3	1:Experimental evidence at protein level	24.6	1	0.999	2	2	2	2	2	2	0	0	0	12C(57.0214)
Ta_3	sp|P62328|TYB4_HUMAN	P62328	TYB4_HUMAN	TMSB4X	44	Homo sapiens	Thymosin beta-4	1:Experimental evidence at protein level	43.18	1	0.999	2	2	2	2	2	2	0	0	0
Ta_3	sp|P62701|RS4X_HUMAN	P62701	RS4X_HUMAN	RPS4X	263	Homo sapiens	Small ribosomal subunit protein eS4, X isoform	1:Experimental evidence at protein level	12.93	1	0.999	3	2	3	3	2	3	0	0	0
Ta_3	sp|P62750|RL23A_HUMAN	P62750	RL23A_HUMAN	RPL23A	156	Homo sapiens	Large ribosomal subunit protein uL23	1:Experimental evidence at protein level	31.41	1	0.999	5	5	5	5	5	5	0	0	0
Ta_3	sp|P62805|H4_HUMAN	P62805	H4_HUMAN	H4C1	103	Homo sapiens	Histone H4	1:Experimental evidence at protein level	66.99	1	0.999	11	11	11	38	38	38	0	0	0	5M(15.9949)
Ta_3	sp|P62829|RL23_HUMAN	P62829	RL23_HUMAN	RPL23	140	Homo sapiens	Large ribosomal subunit protein uL14	1:Experimental evidence at protein level	25	1	0.999	2	2	2	3	3	3	0	0	0	13C(57.0214)
Ta_3	sp|P62841|RS15_HUMAN	P62841	RS15_HUMAN	RPS15	145	Homo sapiens	Small ribosomal subunit protein uS19	1:Experimental evidence at protein level	30.34	1	0.999	3	3	3	6	6	6	0	0	0
Ta_3	sp|P62851|RS25_HUMAN	P62851	RS25_HUMAN	RPS25	125	Homo sapiens	Small ribosomal subunit protein eS25	1:Experimental evidence at protein level	28	1	0.999	5	5	5	5	5	5	0	0	0
Ta_3	sp|P62854|RS26_HUMAN	P62854	RS26_HUMAN	RPS26	115	Homo sapiens	Small ribosomal subunit protein eS26	1:Experimental evidence at protein level	19.13	1	0.999	2	1	2	3	2	3	0	0	0
Ta_3	sp|P62857|RS28_HUMAN	P62857	RS28_HUMAN	RPS28	69	Homo sapiens	Small ribosomal subunit protein eS28	1:Experimental evidence at protein level	46.38	1	0.999	3	3	3	10	10	10	0	0	0	4M(15.9949), 7C(57.0214)
Ta_3	sp|P62861|RS30_HUMAN	P62861	RS30_HUMAN	FAU	133	Homo sapiens	Ubiquitin-like FUBI-ribosomal protein eS30 fusion protein	1:Experimental evidence at protein level	9.02	1	0.999	3	3	3	5	5	5	0	0	0
Ta_3	sp|P62899|RL31_HUMAN	P62899	RL31_HUMAN	RPL31	125	Homo sapiens	Large ribosomal subunit protein eL31	1:Experimental evidence at protein level	32	1	0.999	3	3	3	3	3	3	0	0	0
Ta_3	sp|P62937|PPIA_HUMAN	P62937	PPIA_HUMAN	PPIA	165	Homo sapiens	Peptidyl-prolyl cis-trans isomerase A	1:Experimental evidence at protein level	60	1	0.999	9	7	9	19	16	19	0	0	0	24C(57.0214), 6C(57.0214), 6M(15.9949), 7C(57.0214)
Ta_3	sp|P62987|RL40_HUMAN	P62987	RL40_HUMAN	UBA52	128	Homo sapiens	Ubiquitin-ribosomal protein eL40 fusion protein	1:Experimental evidence at protein level	46.09	1	0.999	7	1	7	20	1	20	0	0	0	1C(57.0214)
Ta_3	sp|P63104|1433Z_HUMAN	P63104	1433Z_HUMAN	YWHAZ	245	Homo sapiens	14-3-3 protein zeta/delta	1:Experimental evidence at protein level	40.82	1	0.999	8	5	8	11	8	11	0	0	0
Ta_3	sp|P63241|IF5A1_HUMAN	P63241	IF5A1_HUMAN	EIF5A	154	Homo sapiens	Eukaryotic translation initiation factor 5A-1	1:Experimental evidence at protein level	20.13	1	0.999	2	1	2	2	1	2	0	0	0
Ta_3	sp|P67809|YBOX1_HUMAN	P67809	YBOX1_HUMAN	YBX1	324	Homo sapiens	Y-box-binding protein 1	1:Experimental evidence at protein level	33.64	1	0.999	6	5	6	16	13	16	0	0	0
Ta_3	sp|P68871|HBB_HUMAN	P68871	HBB_HUMAN	HBB	147	Homo sapiens	Hemoglobin subunit beta	1:Experimental evidence at protein level	70.07	1	0.999	9	4	9	37	20	37	0	0	0	11C(57.0214), 15M(15.9949)
Ta_3	sp|P69905|HBA_HUMAN	P69905	HBA_HUMAN	HBA2	142	Homo sapiens	Hemoglobin subunit alpha	1:Experimental evidence at protein level	61.97	1	0.999	6	5	6	48	45	48	0	0	0	15M(15.9949), 1M(15.9949)
Ta_3	sp|P78371|TCPB_HUMAN	P78371	TCPB_HUMAN	CCT2	535	Homo sapiens	T-complex protein 1 subunit beta	1:Experimental evidence at protein level	11.03	1	0.999	3	3	3	3	3	3	0	0	0
Ta_3	sp|P80723|BASP1_HUMAN	P80723	BASP1_HUMAN	BASP1	227	Homo sapiens	Brain acid soluble protein 1	1:Experimental evidence at protein level	37.44	1	0.999	4	4	4	7	7	7	0	0	0
Ta_3	sp|P81605|DCD_HUMAN	P81605	DCD_HUMAN	DCD	110	Homo sapiens	Dermcidin	1:Experimental evidence at protein level	20	1	0.999	2	2	2	4	4	4	0	0	0
Ta_3	sp|P82909|KGD4_HUMAN	P82909	KGD4_HUMAN	KGD4	103	Homo sapiens	Alpha-ketoglutarate dehydrogenase component 4	1:Experimental evidence at protein level	68.93	1	0.999	5	5	5	7	7	7	0	0	0
Ta_3	sp|P82979|SARNP_HUMAN	P82979	SARNP_HUMAN	SARNP	210	Homo sapiens	SAP domain-containing ribonucleoprotein	1:Experimental evidence at protein level	23.33	1	0.999	5	5	5	8	8	8	0	0	0
Ta_3	sp|P84098|RL19_HUMAN	P84098	RL19_HUMAN	RPL19	196	Homo sapiens	Large ribosomal subunit protein eL19	1:Experimental evidence at protein level	17.35	1	0.999	3	3	3	5	5	5	0	0	0
Ta_3	sp|P84103|SRSF3_HUMAN	P84103	SRSF3_HUMAN	SRSF3	164	Homo sapiens	Serine/arginine-rich splicing factor 3	1:Experimental evidence at protein level	22.56	1	0.999	4	3	4	6	4	6	0	0	0	3C(57.0214), 7C(57.0214)
Ta_3	sp|P98160|PGBM_HUMAN	P98160	PGBM_HUMAN	HSPG2	4391	Homo sapiens	Basement membrane-specific heparan sulfate proteoglycan core protein	1:Experimental evidence at protein level	2.07	1	0.999	6	6	6	7	7	7	0	0	0	10C(57.0214), 14C(57.0214), 16C(57.0214), 4C(57.0214), 7C(57.0214)
Ta_3	sp|P98179|RBM3_HUMAN	P98179	RBM3_HUMAN	RBM3	157	Homo sapiens	RNA-binding protein 3	1:Experimental evidence at protein level	35.03	1	0.999	4	4	4	7	7	7	0	0	0
Ta_3	sp|Q00059|TFAM_HUMAN	Q00059	TFAM_HUMAN	TFAM	246	Homo sapiens	Transcription factor A, mitochondrial	1:Experimental evidence at protein level	6.91	1	0.999	2	2	2	2	2	2	0	0	0
Ta_3	sp|Q00688|FKBP3_HUMAN	Q00688	FKBP3_HUMAN	FKBP3	224	Homo sapiens	Peptidyl-prolyl cis-trans isomerase FKBP3	1:Experimental evidence at protein level	11.61	1	0.999	2	2	2	2	2	2	0	0	0
Ta_3	sp|Q00839|HNRPU_HUMAN	Q00839	HNRPU_HUMAN	HNRNPU	825	Homo sapiens	Heterogeneous nuclear ribonucleoprotein U	1:Experimental evidence at protein level	7.88	1	0.999	3	3	3	5	5	5	0	0	0
Ta_3	sp|Q01130|SRSF2_HUMAN	Q01130	SRSF2_HUMAN	SRSF2	221	Homo sapiens	Serine/arginine-rich splicing factor 2	1:Experimental evidence at protein level	11.31	1	0.999	2	1	2	3	2	3	0	0	0
Ta_3	sp|Q01469|FABP5_HUMAN	Q01469	FABP5_HUMAN	FABP5	135	Homo sapiens	Fatty acid-binding protein 5	1:Experimental evidence at protein level	52.59	1	0.999	7	5	7	11	6	11	0	0	0	12C(57.0214), 5C(57.0214), 6C(57.0214)
Ta_3	sp|Q01844|EWS_HUMAN	Q01844	EWS_HUMAN	EWSR1	656	Homo sapiens	RNA-binding protein EWS	1:Experimental evidence at protein level	7.32	1	0.999	3	3	3	4	4	4	0	0	0	11C(57.0214), 6C(57.0214)
Ta_3	sp|Q01995|TAGL_HUMAN	Q01995	TAGL_HUMAN	TAGLN	201	Homo sapiens	Transgelin	1:Experimental evidence at protein level	16.42	1	0.999	3	3	3	4	4	4	0	0	0
Ta_3	sp|Q02878|RL6_HUMAN	Q02878	RL6_HUMAN	RPL6	288	Homo sapiens	Large ribosomal subunit protein eL6	1:Experimental evidence at protein level	7.99	1	0.999	2	2	2	2	2	2	0	0	0
Ta_3	sp|Q04695|K1C17_HUMAN	Q04695	K1C17_HUMAN	KRT17	432	Homo sapiens	Keratin, type I cytoskeletal 17	1:Experimental evidence at protein level	25.23	1	0.999	12	5	7	15	6	8	0	0	0	10C(57.0214), 6M(15.9949)
Ta_3	sp|Q05682|CALD1_HUMAN	Q05682	CALD1_HUMAN	CALD1	793	Homo sapiens	Caldesmon	1:Experimental evidence at protein level	4.29	1	0.999	2	2	2	3	3	3	0	0	0
Ta_3	sp|Q06830|PRDX1_HUMAN	Q06830	PRDX1_HUMAN	PRDX1	199	Homo sapiens	Peroxiredoxin-1	1:Experimental evidence at protein level	26.13	1	0.999	5	3	4	7	4	5	0	0	0
Ta_3	sp|Q07020|RL18_HUMAN	Q07020	RL18_HUMAN	RPL18	188	Homo sapiens	Large ribosomal subunit protein eL18	1:Experimental evidence at protein level	19.68	1	0.999	3	3	3	3	3	3	0	0	0	2C(57.0214)
Ta_3	sp|Q07666|KHDR1_HUMAN	Q07666	KHDR1_HUMAN	KHDRBS1	443	Homo sapiens	KH domain-containing, RNA-binding, signal transduction-associated protein 1	1:Experimental evidence at protein level	12.19	1	0.999	2	2	2	5	5	5	0	0	0
Ta_3	sp|Q07955|SRSF1_HUMAN	Q07955	SRSF1_HUMAN	SRSF1	248	Homo sapiens	Serine/arginine-rich splicing factor 1	1:Experimental evidence at protein level	39.92	1	0.999	10	9	10	16	14	16	0	0	0	6C(57.0214)
Ta_3	sp|Q08380|LG3BP_HUMAN	Q08380	LG3BP_HUMAN	LGALS3BP	585	Homo sapiens	Galectin-3-binding protein	1:Experimental evidence at protein level	12.65	1	0.999	4	4	4	4	4	4	0	0	0	17C(57.0214), 20C(57.0214), 27C(57.0214), 7C(57.0214)
Ta_3	sp|Q13228|SBP1_HUMAN	Q13228	SBP1_HUMAN	SELENBP1	472	Homo sapiens	Methanethiol oxidase	1:Experimental evidence at protein level	5.93	1	0.9969	2	2	2	3	3	3	0	0	0
Ta_3	sp|Q13242|SRSF9_HUMAN	Q13242	SRSF9_HUMAN	SRSF9	221	Homo sapiens	Serine/arginine-rich splicing factor 9	1:Experimental evidence at protein level	24.89	1	0.999	5	4	4	6	4	4	0	0	0	6C(57.0214)
Ta_3	sp|Q13243|SRSF5_HUMAN	Q13243	SRSF5_HUMAN	SRSF5	272	Homo sapiens	Serine/arginine-rich splicing factor 5	1:Experimental evidence at protein level	11.4	1	0.999	3	2	2	3	2	2	0	0	0
Ta_3	sp|Q13268|DHRS2_HUMAN	Q13268	DHRS2_HUMAN	DHRS2	280	Homo sapiens	Dehydrogenase/reductase SDR family member 2, mitochondrial	1:Experimental evidence at protein level	35	1	0.999	6	6	6	13	13	13	0	0	0	13C(57.0214), 15C(57.0214), 7C(57.0214)
Ta_3	sp|Q13283|G3BP1_HUMAN	Q13283	G3BP1_HUMAN	G3BP1	466	Homo sapiens	Ras GTPase-activating protein-binding protein 1	1:Experimental evidence at protein level	10.3	1	0.999	3	3	3	4	4	4	0	0	0
Ta_3	sp|Q13442|HAP28_HUMAN	Q13442	HAP28_HUMAN	PDAP1	181	Homo sapiens	28 kDa heat- and acid-stable phosphoprotein	1:Experimental evidence at protein level	22.1	1	0.999	4	4	4	4	4	4	0	0	0
Ta_3	sp|Q13510|ASAH1_HUMAN	Q13510	ASAH1_HUMAN	ASAH1	395	Homo sapiens	Acid ceramidase	1:Experimental evidence at protein level	36.96	1	0.999	12	12	12	32	32	32	0	0	0	18C(57.0214), 2C(57.0214), 6C(57.0214)
Ta_3	sp|Q13938|CAYP1_HUMAN	Q13938	CAYP1_HUMAN	CAPS	275	Homo sapiens	Calcyphosin	1:Experimental evidence at protein level	28.73	1	0.999	7	7	7	10	10	10	0	0	0	14C(57.0214)
Ta_3	sp|Q14011|CIRBP_HUMAN	Q14011	CIRBP_HUMAN	CIRBP	172	Homo sapiens	Cold-inducible RNA-binding protein	1:Experimental evidence at protein level	33.14	1	0.999	4	4	4	10	10	10	0	0	0
Ta_3	sp|Q14103|HNRPD_HUMAN	Q14103	HNRPD_HUMAN	HNRNPD	355	Homo sapiens	Heterogeneous nuclear ribonucleoprotein D0	1:Experimental evidence at protein level	12.11	1	0.999	3	2	3	3	2	3	0	0	0	7C(57.0214)
Ta_3	sp|Q14108|SCRB2_HUMAN	Q14108	SCRB2_HUMAN	SCARB2	478	Homo sapiens	Lysosome membrane protein 2	1:Experimental evidence at protein level	4.81	1	0.999	2	2	2	2	2	2	0	0	0	12C(57.0214)
Ta_3	sp|Q14134|TRI29_HUMAN	Q14134	TRI29_HUMAN	TRIM29	588	Homo sapiens	Tripartite motif-containing protein 29	1:Experimental evidence at protein level	4.93	1	0.999	3	3	3	4	4	4	0	0	0
Ta_3	sp|Q15056|IF4H_HUMAN	Q15056	IF4H_HUMAN	EIF4H	248	Homo sapiens	Eukaryotic translation initiation factor 4H	1:Experimental evidence at protein level	33.06	1	0.999	7	7	7	11	11	11	0	0	0	3C(57.0214)
Ta_3	sp|Q15084|PDIA6_HUMAN	Q15084	PDIA6_HUMAN	PDIA6	440	Homo sapiens	Protein disulfide-isomerase A6	1:Experimental evidence at protein level	7.05	1	0.999	2	2	2	4	4	4	0	0	0
Ta_3	sp|Q15102|PA1B3_HUMAN	Q15102	PA1B3_HUMAN	PAFAH1B3	231	Homo sapiens	Platelet-activating factor acetylhydrolase IB subunit alpha1	1:Experimental evidence at protein level	14.29	1	0.9967	3	3	3	4	4	4	0	0	0
Ta_3	sp|Q15365|PCBP1_HUMAN	Q15365	PCBP1_HUMAN	PCBP1	356	Homo sapiens	Poly(rC)-binding protein 1	1:Experimental evidence at protein level	16.57	1	0.999	4	3	4	4	3	4	0	0	0	8C(57.0214)
Ta_3	sp|Q15717|ELAV1_HUMAN	Q15717	ELAV1_HUMAN	ELAVL1	326	Homo sapiens	ELAV-like protein 1	1:Experimental evidence at protein level	12.27	1	0.999	3	3	3	3	3	3	0	0	0
Ta_3	sp|Q15847|ADIRF_HUMAN	Q15847	ADIRF_HUMAN	ADIRF	76	Homo sapiens	Adipogenesis regulatory factor	1:Experimental evidence at protein level	50	1	0.999	2	2	2	4	4	4	0	0	0
Ta_3	sp|Q16629|SRSF7_HUMAN	Q16629	SRSF7_HUMAN	SRSF7	238	Homo sapiens	Serine/arginine-rich splicing factor 7	1:Experimental evidence at protein level	15.97	1	0.999	4	3	3	6	4	4	0	0	0
Ta_3	sp|Q16698|DECR_HUMAN	Q16698	DECR_HUMAN	DECR1	335	Homo sapiens	2,4-dienoyl-CoA reductase [(3E)-enoyl-CoA-producing], mitochondrial	1:Experimental evidence at protein level	7.16	1	0.999	2	2	2	3	3	3	0	0	0
Ta_3	sp|Q5D862|FILA2_HUMAN	Q5D862	FILA2_HUMAN	FLG2	2391	Homo sapiens	Filaggrin-2	1:Experimental evidence at protein level	0.96	1	0.999	2	2	2	2	2	2	0	0	0
Ta_3	sp|Q5JTV8|TOIP1_HUMAN	Q5JTV8	TOIP1_HUMAN	TOR1AIP1	583	Homo sapiens	Torsin-1A-interacting protein 1	1:Experimental evidence at protein level	5.49	1	0.999	2	2	2	2	2	2	0	0	0
Ta_3	sp|Q5TEC6|H37_HUMAN	Q5TEC6	H37_HUMAN	H3-7	136	Homo sapiens	Histone H3-7	1:Experimental evidence at protein level	19.85	1	0.999	3	1	3	9	3	9	0	0	0
Ta_3	sp|Q86V81|THOC4_HUMAN	Q86V81	THOC4_HUMAN	ALYREF	257	Homo sapiens	THO complex subunit 4	1:Experimental evidence at protein level	31.13	1	0.999	4	4	4	12	12	12	0	0	0
Ta_3	sp|Q86YZ3|HORN_HUMAN	Q86YZ3	HORN_HUMAN	HRNR	2850	Homo sapiens	Hornerin	1:Experimental evidence at protein level	5.79	1	0.999	6	4	6	6	4	6	0	0	0
Ta_3	sp|Q8IUE6|H2A2B_HUMAN	Q8IUE6	H2A2B_HUMAN	H2AC21	130	Homo sapiens	Histone H2A type 2-B	1:Experimental evidence at protein level	50	1	0.999	10	2	4	48	3	10	0	0	0
Ta_3	sp|Q8IYJ3|SYTL1_HUMAN	Q8IYJ3	SYTL1_HUMAN	SYTL1	562	Homo sapiens	Synaptotagmin-like protein 1	1:Experimental evidence at protein level	9.25	1	0.999	4	4	4	5	5	5	0	0	0
Ta_3	sp|Q8N1G4|LRC47_HUMAN	Q8N1G4	LRC47_HUMAN	LRRC47	583	Homo sapiens	Leucine-rich repeat-containing protein 47	1:Experimental evidence at protein level	7.55	1	0.999	3	3	3	5	5	5	0	0	0
Ta_3	sp|Q8NC51|SERB1_HUMAN	Q8NC51	SERB1_HUMAN	SERBP1	408	Homo sapiens	SERPINE1 mRNA-binding protein 1	1:Experimental evidence at protein level	23.77	1	0.999	9	9	9	19	19	19	0	0	0
Ta_3	sp|Q92804|RBP56_HUMAN	Q92804	RBP56_HUMAN	TAF15	592	Homo sapiens	TATA-binding protein-associated factor 2N	1:Experimental evidence at protein level	9.63	1	0.999	3	1	3	5	2	5	0	0	0
Ta_3	sp|Q92841|DDX17_HUMAN	Q92841	DDX17_HUMAN	DDX17	729	Homo sapiens	Probable ATP-dependent RNA helicase DDX17	1:Experimental evidence at protein level	14.68	1	0.999	7	5	7	9	6	9	0	0	0
Ta_3	sp|Q92945|FUBP2_HUMAN	Q92945	FUBP2_HUMAN	KHSRP	711	Homo sapiens	Far upstream element-binding protein 2	1:Experimental evidence at protein level	11.95	1	0.999	5	4	5	7	5	7	0	0	0
Ta_3	sp|Q969G5|CAVN3_HUMAN	Q969G5	CAVN3_HUMAN	CAVIN3	261	Homo sapiens	Caveolae-associated protein 3	1:Experimental evidence at protein level	22.99	1	0.999	2	2	2	2	2	2	0	0	0
Ta_3	sp|Q96A08|H2B1A_HUMAN	Q96A08	H2B1A_HUMAN	H2BC1	127	Homo sapiens	Histone H2B type 1-A	1:Experimental evidence at protein level	50.39	1	0.999	8	2	4	16	2	4	0	0	0
Ta_3	sp|Q96HY6|DDRGK_HUMAN	Q96HY6	DDRGK_HUMAN	DDRGK1	314	Homo sapiens	DDRGK domain-containing protein 1	1:Experimental evidence at protein level	20.38	1	0.999	3	3	3	3	3	3	0	0	0
Ta_3	sp|Q96IZ0|PAWR_HUMAN	Q96IZ0	PAWR_HUMAN	PAWR	340	Homo sapiens	PRKC apoptosis WT1 regulator protein	1:Experimental evidence at protein level	8.82	1	0.999	2	2	2	3	3	3	0	0	0
Ta_3	sp|Q96KP4|CNDP2_HUMAN	Q96KP4	CNDP2_HUMAN	CNDP2	475	Homo sapiens	Cytosolic non-specific dipeptidase	1:Experimental evidence at protein level	9.26	1	0.999	3	3	3	5	5	5	0	0	0
Ta_3	sp|Q99497|PARK7_HUMAN	Q99497	PARK7_HUMAN	PARK7	189	Homo sapiens	Parkinson disease protein 7	1:Experimental evidence at protein level	33.86	1	0.999	4	3	4	6	5	6	0	0	0	14C(57.0214), 5C(57.0214)
Ta_3	sp|Q99538|LGMN_HUMAN	Q99538	LGMN_HUMAN	LGMN	433	Homo sapiens	Legumain	1:Experimental evidence at protein level	12.01	1	0.999	4	4	4	7	7	7	0	0	0	6C(57.0214)
Ta_3	sp|Q99714|HCD2_HUMAN	Q99714	HCD2_HUMAN	HSD17B10	261	Homo sapiens	3-hydroxyacyl-CoA dehydrogenase type-2	1:Experimental evidence at protein level	16.48	1	0.999	2	2	2	3	3	3	0	0	0
Ta_3	sp|Q99715|COCA1_HUMAN	Q99715	COCA1_HUMAN	COL12A1	3063	Homo sapiens	Collagen alpha-1(XII) chain	1:Experimental evidence at protein level	0.95	1	0.999	2	2	2	3	3	3	0	0	0	3C(57.0214)
Ta_3	sp|Q99729|ROAA_HUMAN	Q99729	ROAA_HUMAN	HNRNPAB	332	Homo sapiens	Heterogeneous nuclear ribonucleoprotein A/B	1:Experimental evidence at protein level	15.06	1	0.999	4	3	3	5	4	4	0	0	0
Ta_3	sp|Q99798|ACON_HUMAN	Q99798	ACON_HUMAN	ACO2	780	Homo sapiens	Aconitate hydratase, mitochondrial	1:Experimental evidence at protein level	3.72	1	0.999	2	2	2	2	2	2	0	0	0
Ta_3	sp|Q9BPX5|ARP5L_HUMAN	Q9BPX5	ARP5L_HUMAN	ARPC5L	153	Homo sapiens	Actin-related protein 2/3 complex subunit 5-like protein	1:Experimental evidence at protein level	37.25	1	0.999	3	3	3	3	3	3	0	0	0
Ta_3	sp|Q9BRP8|PYM1_HUMAN	Q9BRP8	PYM1_HUMAN	PYM1	204	Homo sapiens	Partner of Y14 and mago	1:Experimental evidence at protein level	53.43	1	0.999	7	7	7	14	14	14	0	0	0
Ta_3	sp|Q9BSD7|NTPCR_HUMAN	Q9BSD7	NTPCR_HUMAN	NTPCR	190	Homo sapiens	Cancer-related nucleoside-triphosphatase	1:Experimental evidence at protein level	23.68	1	0.999	3	3	3	3	3	3	0	0	0
Ta_3	sp|Q9C0C2|TB182_HUMAN	Q9C0C2	TB182_HUMAN	TNKS1BP1	1729	Homo sapiens	182 kDa tankyrase-1-binding protein	1:Experimental evidence at protein level	3.47	1	0.999	3	3	3	3	3	3	0	0	0
Ta_3	sp|Q9GZM7|TINAL_HUMAN	Q9GZM7	TINAL_HUMAN	TINAGL1	467	Homo sapiens	Tubulointerstitial nephritis antigen-like	1:Experimental evidence at protein level	16.7	1	0.999	5	5	5	6	6	6	0	0	0	4C(57.0214), 6C(57.0214), 7C(57.0214), 9C(57.0214)
Ta_3	sp|Q9GZT3|SLIRP_HUMAN	Q9GZT3	SLIRP_HUMAN	SLIRP	109	Homo sapiens	SRA stem-loop-interacting RNA-binding protein, mitochondrial	1:Experimental evidence at protein level	56.88	1	0.999	5	5	5	6	6	6	0	0	0
Ta_3	sp|Q9H299|SH3L3_HUMAN	Q9H299	SH3L3_HUMAN	SH3BGRL3	93	Homo sapiens	SH3 domain-binding glutamic acid-rich-like protein 3	1:Experimental evidence at protein level	31.18	1	0.999	2	2	2	2	2	2	0	0	0
Ta_3	sp|Q9H910|JUPI2_HUMAN	Q9H910	JUPI2_HUMAN	JPT2	190	Homo sapiens	Jupiter microtubule associated homolog 2	1:Experimental evidence at protein level	27.89	1	0.999	4	4	4	6	6	6	0	0	0
Ta_3	sp|Q9HAT2|SIAE_HUMAN	Q9HAT2	SIAE_HUMAN	SIAE	523	Homo sapiens	Sialate O-acetylesterase	1:Experimental evidence at protein level	7.84	1	0.999	3	3	3	5	5	5	0	0	0
Ta_3	sp|Q9HCY8|S10AE_HUMAN	Q9HCY8	S10AE_HUMAN	S100A14	104	Homo sapiens	Protein S100-A14	1:Experimental evidence at protein level	25	1	0.999	2	2	2	2	2	2	0	0	0
Ta_3	sp|Q9P0L0|VAPA_HUMAN	Q9P0L0	VAPA_HUMAN	VAPA	249	Homo sapiens	Vesicle-associated membrane protein-associated protein A	1:Experimental evidence at protein level	10.44	1	0.999	2	1	2	2	1	2	0	0	0
Ta_3	sp|Q9UBR2|CATZ_HUMAN	Q9UBR2	CATZ_HUMAN	CTSZ	303	Homo sapiens	Cathepsin Z	1:Experimental evidence at protein level	6.6	1	0.999	2	2	2	2	2	2	0	0	0
Ta_3	sp|Q9UD71|PPR1B_HUMAN	Q9UD71	PPR1B_HUMAN	PPP1R1B	204	Homo sapiens	Protein phosphatase 1 regulatory subunit 1B	1:Experimental evidence at protein level	34.8	1	0.999	4	4	4	5	5	5	0	0	0
Ta_3	sp|Q9UHD8|SEPT9_HUMAN	Q9UHD8	SEPT9_HUMAN	SEPTIN9	586	Homo sapiens	Septin-9	1:Experimental evidence at protein level	6.48	1	0.999	3	2	3	8	6	8	0	0	0
Ta_3	sp|Q9UHL4|DPP2_HUMAN	Q9UHL4	DPP2_HUMAN	DPP7	492	Homo sapiens	Dipeptidyl peptidase 2	1:Experimental evidence at protein level	5.28	1	0.999	2	2	2	3	3	3	0	0	0
Ta_3	sp|Q9UHV9|PFD2_HUMAN	Q9UHV9	PFD2_HUMAN	PFDN2	154	Homo sapiens	Prefoldin subunit 2	1:Experimental evidence at protein level	16.88	1	0.999	2	2	2	2	2	2	0	0	0
Ta_3	sp|Q9UKY7|CDV3_HUMAN	Q9UKY7	CDV3_HUMAN	CDV3	258	Homo sapiens	Protein CDV3 homolog	1:Experimental evidence at protein level	24.42	1	0.999	3	3	3	3	3	3	0	0	0
Ta_3	sp|Q9UQ35|SRRM2_HUMAN	Q9UQ35	SRRM2_HUMAN	SRRM2	2752	Homo sapiens	Serine/arginine repetitive matrix protein 2	1:Experimental evidence at protein level	2.94	1	0.999	4	4	4	4	4	4	0	0	0
Ta_3	sp|Q9Y2S6|TMA7_HUMAN	Q9Y2S6	TMA7_HUMAN	TMA7	64	Homo sapiens	Translation machinery-associated protein 7	1:Experimental evidence at protein level	29.69	1	0.9955	2	1	2	3	1	3	0	0	0
Ta_3	sp|Q9Y446|PKP3_HUMAN	Q9Y446	PKP3_HUMAN	PKP3	797	Homo sapiens	Plakophilin-3	1:Experimental evidence at protein level	4.14	1	0.999	2	2	2	3	3	3	0	0	0
Ta_3	sp|Q9Y4L1|HYOU1_HUMAN	Q9Y4L1	HYOU1_HUMAN	HYOU1	999	Homo sapiens	Hypoxia up-regulated protein 1	1:Experimental evidence at protein level	13.61	1	0.999	8	8	8	9	9	9	0	0	0
Ta_3	sp|Q9Y5L4|TIM13_HUMAN	Q9Y5L4	TIM13_HUMAN	TIMM13	95	Homo sapiens	Mitochondrial import inner membrane translocase subunit Tim13	1:Experimental evidence at protein level	26.32	1	0.999	2	2	2	2	2	2	0	0	0
Ta_3	sp|Q9Y6H1|CHCH2_HUMAN	Q9Y6H1	CHCH2_HUMAN	CHCHD2	151	Homo sapiens	Coiled-coil-helix-coiled-coil-helix domain-containing protein 2	1:Experimental evidence at protein level	25.17	1	0.999	2	1	2	3	1	3	0	0	0	2C(57.0214)
Ta_3	sp|P09012|SNRPA_HUMAN	P09012	SNRPA_HUMAN	SNRPA	282	Homo sapiens	U1 small nuclear ribonucleoprotein A	1:Experimental evidence at protein level	13.12	1	0.9986	2	2	2	2	2	2	0	0	0
Ta_3	sp|P09467|F16P1_HUMAN	P09467	F16P1_HUMAN	FBP1	338	Homo sapiens	Fructose-1,6-bisphosphatase 1	1:Experimental evidence at protein level	8.28	1	0.999	2	2	2	2	2	2	0	0	0
Ta_3	sp|P42766|RL35_HUMAN	P42766	RL35_HUMAN	RPL35	123	Homo sapiens	Large ribosomal subunit protein uL29	1:Experimental evidence at protein level	15.45	1	0.9979	2	2	2	4	4	4	0	0	0
Ta_3	sp|P54819|KAD2_HUMAN	P54819	KAD2_HUMAN	AK2	239	Homo sapiens	Adenylate kinase 2, mitochondrial	1:Experimental evidence at protein level	11.3	1	0.9951	2	2	2	2	2	2	0	0	0
Ta_3	sp|P68036|UB2L3_HUMAN	P68036	UB2L3_HUMAN	UBE2L3	154	Homo sapiens	Ubiquitin-conjugating enzyme E2 L3	1:Experimental evidence at protein level	30.52	1	0.999	2	1	2	2	1	2	0	0	0
Ta_3	sp|Q13247|SRSF6_HUMAN	Q13247	SRSF6_HUMAN	SRSF6	344	Homo sapiens	Serine/arginine-rich splicing factor 6	1:Experimental evidence at protein level	4.65	1	0.999	2	1	1	2	1	1	0	0	0
Ta_3	sp|Q8WUF5|IASPP_HUMAN	Q8WUF5	IASPP_HUMAN	PPP1R13L	828	Homo sapiens	RelA-associated inhibitor	1:Experimental evidence at protein level	4.23	1	0.9987	2	2	2	2	2	2	0	0	0
Ta_3	sp|P55795|HNRH2_HUMAN	P55795	HNRH2_HUMAN	HNRNPH2	449	Homo sapiens	Heterogeneous nuclear ribonucleoprotein H2	1:Experimental evidence at protein level	7.57	1	0.999	2	1	2	2	1	2	0	0	0
Ta_3	sp|P20290|BTF3_HUMAN	P20290	BTF3_HUMAN	BTF3	206	Homo sapiens	Transcription factor BTF3	1:Experimental evidence at protein level	14.08	1	0.999	2	2	2	2	2	2	0	0	0
Ta_3	sp|P07900|HS90A_HUMAN	P07900	HS90A_HUMAN	HSP90AA1	732	Homo sapiens	Heat shock protein HSP 90-alpha	1:Experimental evidence at protein level	3.96	1	0.9973	2	1	1	2	1	1	0	0	0
Ta_3	sp|P27348|1433T_HUMAN	P27348	1433T_HUMAN	YWHAQ	245	Homo sapiens	14-3-3 protein theta	1:Experimental evidence at protein level	19.18	1	0.999	5	1	1	5	1	1	0	0	0
Ta_3	sp|P61981|1433G_HUMAN	P61981	1433G_HUMAN	YWHAG	247	Homo sapiens	14-3-3 protein gamma	1:Experimental evidence at protein level	19.03	1	0.999	5	1	1	5	1	1	0	0	0
Ta_3	sp|Q15366|PCBP2_HUMAN	Q15366	PCBP2_HUMAN	PCBP2	365	Homo sapiens	Poly(rC)-binding protein 2	1:Experimental evidence at protein level	7.4	1	0.999	2	1	1	2	1	1	0	0	0	14C(57.0214)
Ta_3	sp|Q96AE4|FUBP1_HUMAN	Q96AE4	FUBP1_HUMAN	FUBP1	644	Homo sapiens	Far upstream element-binding protein 1	1:Experimental evidence at protein level	3.11	1	0.9929	2	1	1	3	1	1	0	0	0
Ta_3	sp|Q8N1N4|K2C78_HUMAN	Q8N1N4	K2C78_HUMAN	KRT78	520	Homo sapiens	Keratin, type II cytoskeletal 78	1:Experimental evidence at protein level	5.58	1	0.995	4	1	1	8	1	1	0	0	0
Ta_3	sp|Q08170|SRSF4_HUMAN	Q08170	SRSF4_HUMAN	SRSF4	494	Homo sapiens	Serine/arginine-rich splicing factor 4	1:Experimental evidence at protein level	3.64	1	0.999	2	1	2	2	1	2	0	0	0
Ta_4	sp|O00151|PDLI1_HUMAN	O00151	PDLI1_HUMAN	PDLIM1	329	Homo sapiens	PDZ and LIM domain protein 1	1:Experimental evidence at protein level	11.25	1	0.999	2	2	2	2	2	2	0	0	0
Ta_4	sp|O00515|LAD1_HUMAN	O00515	LAD1_HUMAN	LAD1	517	Homo sapiens	Ladinin-1	1:Experimental evidence at protein level	7.16	1	0.999	3	3	3	5	5	5	0	0	0	4C(57.0214)
Ta_4	sp|O14773|TPP1_HUMAN	O14773	TPP1_HUMAN	TPP1	563	Homo sapiens	Tripeptidyl-peptidase 1	1:Experimental evidence at protein level	22.56	1	0.999	7	7	7	20	20	20	0	0	0	15C(57.0214)
Ta_4	sp|O15144|ARPC2_HUMAN	O15144	ARPC2_HUMAN	ARPC2	300	Homo sapiens	Actin-related protein 2/3 complex subunit 2	1:Experimental evidence at protein level	16	1	0.999	2	2	2	3	3	3	0	0	0
Ta_4	sp|O60869|EDF1_HUMAN	O60869	EDF1_HUMAN	EDF1	148	Homo sapiens	Endothelial differentiation-related factor 1	1:Experimental evidence at protein level	29.05	1	0.999	4	4	4	5	5	5	0	0	0
Ta_4	sp|O75367|H2AY_HUMAN	O75367	H2AY_HUMAN	MACROH2A1	369	Homo sapiens	Core histone macro-H2A.1	1:Experimental evidence at protein level	20.33	1	0.999	4	2	4	7	3	7	0	0	0
Ta_4	sp|O76070|SYUG_HUMAN	O76070	SYUG_HUMAN	SNCG	127	Homo sapiens	Gamma-synuclein	1:Experimental evidence at protein level	79.53	1	0.999	7	5	7	12	9	12	0	0	0
Ta_4	sp|P01008|ANT3_HUMAN	P01008	ANT3_HUMAN	SERPINC1	464	Homo sapiens	Antithrombin-III	1:Experimental evidence at protein level	5.82	1	0.999	3	3	3	5	5	5	0	0	0
Ta_4	sp|P02533|K1C14_HUMAN	P02533	K1C14_HUMAN	KRT14	472	Homo sapiens	Keratin, type I cytoskeletal 14	1:Experimental evidence at protein level	25.85	1	0.999	12	4	6	22	5	8	0	0	0	11M(15.9949), 2C(57.0214), 3M(15.9949)
Ta_4	sp|P02545|LMNA_HUMAN	P02545	LMNA_HUMAN	LMNA	664	Homo sapiens	Prelamin-A/C	1:Experimental evidence at protein level	6.78	1	0.999	3	3	3	4	4	4	0	0	0
Ta_4	sp|P02768|ALBU_HUMAN	P02768	ALBU_HUMAN	ALB	609	Homo sapiens	Albumin	1:Experimental evidence at protein level	28.74	1	0.999	18	8	8	206	11	11	0	0	0	10C(57.0214), 11C(57.0214), 12C(57.0214), 12M(15.9949), 13C(57.0214), 20C(57.0214), 21C(57.0214), 30C(57.0214), 3C(57.0214), 4C(57.0214), 5C(57.0214)
Ta_4	sp|P04066|FUCO_HUMAN	P04066	FUCO_HUMAN	FUCA1	466	Homo sapiens	Tissue alpha-L-fucosidase	1:Experimental evidence at protein level	8.37	1	0.999	3	3	3	3	3	3	0	0	0
Ta_4	sp|P04264|K2C1_HUMAN	P04264	K2C1_HUMAN	KRT1	644	Homo sapiens	Keratin, type II cytoskeletal 1	1:Experimental evidence at protein level	59.94	1	0.999	39	29	37	106	80	102	0	0	0	1M(15.9949), 4C(57.0214), 5C(57.0214), 7M(15.9949)
Ta_4	sp|P04406|G3P_HUMAN	P04406	G3P_HUMAN	GAPDH	335	Homo sapiens	Glyceraldehyde-3-phosphate dehydrogenase	1:Experimental evidence at protein level	18.21	1	0.999	5	5	5	11	11	11	0	0	0	13C(57.0214)
Ta_4	sp|P04792|HSPB1_HUMAN	P04792	HSPB1_HUMAN	HSPB1	205	Homo sapiens	Heat shock protein beta-1	1:Experimental evidence at protein level	85.37	1	0.999	15	15	15	49	49	49	0	0	0
Ta_4	sp|P05114|HMGN1_HUMAN	P05114	HMGN1_HUMAN	HMGN1	100	Homo sapiens	Non-histone chromosomal protein HMG-14	1:Experimental evidence at protein level	22	1	0.999	3	3	3	5	5	5	0	0	0
Ta_4	sp|P05204|HMGN2_HUMAN	P05204	HMGN2_HUMAN	HMGN2	90	Homo sapiens	Non-histone chromosomal protein HMG-17	1:Experimental evidence at protein level	43.33	1	0.999	3	3	3	5	5	5	0	0	0
Ta_4	sp|P05787|K2C8_HUMAN	P05787	K2C8_HUMAN	KRT8	483	Homo sapiens	Keratin, type II cytoskeletal 8	1:Experimental evidence at protein level	39.54	1	0.999	17	9	12	35	16	22	0	0	0
Ta_4	sp|P06703|S10A6_HUMAN	P06703	S10A6_HUMAN	S100A6	90	Homo sapiens	Protein S100-A6	1:Experimental evidence at protein level	48.89	1	0.999	4	4	4	5	5	5	0	0	0
Ta_4	sp|P06733|ENOA_HUMAN	P06733	ENOA_HUMAN	ENO1	434	Homo sapiens	Alpha-enolase	1:Experimental evidence at protein level	17.74	1	0.999	5	2	5	9	2	9	0	0	0	14C(57.0214), 17C(57.0214)
Ta_4	sp|P07737|PROF1_HUMAN	P07737	PROF1_HUMAN	PFN1	140	Homo sapiens	Profilin-1	1:Experimental evidence at protein level	20	1	0.999	2	2	2	3	3	3	0	0	0
Ta_4	sp|P08670|VIME_HUMAN	P08670	VIME_HUMAN	VIM	466	Homo sapiens	Vimentin	1:Experimental evidence at protein level	12.88	1	0.999	6	4	4	12	8	8	0	0	0
Ta_4	sp|P08708|RS17_HUMAN	P08708	RS17_HUMAN	RPS17	135	Homo sapiens	Small ribosomal subunit protein eS17	1:Experimental evidence at protein level	32.59	1	0.999	3	3	3	6	6	6	0	0	0	2C(57.0214)
Ta_4	sp|P08727|K1C19_HUMAN	P08727	K1C19_HUMAN	KRT19	400	Homo sapiens	Keratin, type I cytoskeletal 19	1:Experimental evidence at protein level	65.75	1	0.999	24	18	21	52	37	46	0	0	0
Ta_4	sp|P08729|K2C7_HUMAN	P08729	K2C7_HUMAN	KRT7	469	Homo sapiens	Keratin, type II cytoskeletal 7	1:Experimental evidence at protein level	43.71	1	0.999	23	17	18	51	39	40	0	0	0
Ta_4	sp|P09211|GSTP1_HUMAN	P09211	GSTP1_HUMAN	GSTP1	210	Homo sapiens	Glutathione S-transferase P	1:Experimental evidence at protein level	18.57	1	0.999	2	2	2	5	5	5	0	0	0
Ta_4	sp|P09488|GSTM1_HUMAN	P09488	GSTM1_HUMAN	GSTM1	218	Homo sapiens	Glutathione S-transferase Mu 1	1:Experimental evidence at protein level	13.76	1	0.999	3	1	3	3	1	3	0	0	0	1C(57.0214)
Ta_4	sp|P09651|ROA1_HUMAN	P09651	ROA1_HUMAN	HNRNPA1	372	Homo sapiens	Heterogeneous nuclear ribonucleoprotein A1	1:Experimental evidence at protein level	26.34	1	0.999	8	1	7	12	3	11	0	0	0
Ta_4	sp|P13645|K1C10_HUMAN	P13645	K1C10_HUMAN	KRT10	584	Homo sapiens	Keratin, type I cytoskeletal 10	1:Experimental evidence at protein level	61.13	1	0.999	31	24	30	92	76	88	0	0	0	10C(57.0214), 11M(15.9949), 26C(57.0214), 26M(15.9949), 2C(57.0214), 3M(15.9949), 5C(57.0214), 5M(15.9949), 6M(15.9949), 7C(57.0214)
Ta_4	sp|P13646|K1C13_HUMAN	P13646	K1C13_HUMAN	KRT13	458	Homo sapiens	Keratin, type I cytoskeletal 13	1:Experimental evidence at protein level	27.51	1	0.999	10	5	6	20	10	12	0	0	0	12C(57.0214), 17C(57.0214)
Ta_4	sp|P13647|K2C5_HUMAN	P13647	K2C5_HUMAN	KRT5	590	Homo sapiens	Keratin, type II cytoskeletal 5	1:Experimental evidence at protein level	26.95	1	0.999	18	7	10	36	13	17	0	0	0	7C(57.0214)
Ta_4	sp|P14618|KPYM_HUMAN	P14618	KPYM_HUMAN	PKM	531	Homo sapiens	Pyruvate kinase PKM	1:Experimental evidence at protein level	18.83	1	0.999	6	5	6	10	9	10	0	0	0	7C(57.0214)
Ta_4	sp|P14927|QCR7_HUMAN	P14927	QCR7_HUMAN	UQCRB	111	Homo sapiens	Cytochrome b-c1 complex subunit 7	1:Experimental evidence at protein level	25.23	1	0.999	2	2	2	3	3	3	0	0	0
Ta_4	sp|P15090|FABP4_HUMAN	P15090	FABP4_HUMAN	FABP4	132	Homo sapiens	Fatty acid-binding protein, adipocyte	1:Experimental evidence at protein level	15.91	1	0.999	2	2	2	7	7	7	0	0	0
Ta_4	sp|P16104|H2AX_HUMAN	P16104	H2AX_HUMAN	H2AX	143	Homo sapiens	Histone H2AX	1:Experimental evidence at protein level	38.46	1	0.999	9	1	1	66	2	2	0	0	0
Ta_4	sp|P17096|HMGA1_HUMAN	P17096	HMGA1_HUMAN	HMGA1	107	Homo sapiens	High mobility group protein HMG-I/HMG-Y	1:Experimental evidence at protein level	38.32	1	0.999	5	5	5	9	9	9	0	0	0
Ta_4	sp|P18124|RL7_HUMAN	P18124	RL7_HUMAN	RPL7	248	Homo sapiens	Large ribosomal subunit protein uL30	1:Experimental evidence at protein level	10.08	1	0.999	2	2	2	3	3	3	0	0	0
Ta_4	sp|P18621|RL17_HUMAN	P18621	RL17_HUMAN	RPL17	184	Homo sapiens	Large ribosomal subunit protein uL22	1:Experimental evidence at protein level	21.74	1	0.999	3	3	3	3	3	3	0	0	0
Ta_4	sp|P22626|ROA2_HUMAN	P22626	ROA2_HUMAN	HNRNPA2B1	353	Homo sapiens	Heterogeneous nuclear ribonucleoproteins A2/B1	1:Experimental evidence at protein level	18.41	1	0.999	5	4	5	11	10	11	0	0	0
Ta_4	sp|P23246|SFPQ_HUMAN	P23246	SFPQ_HUMAN	SFPQ	707	Homo sapiens	Splicing factor, proline- and glutamine-rich	1:Experimental evidence at protein level	5.37	1	0.999	2	2	2	3	3	3	0	0	0
Ta_4	sp|P23528|COF1_HUMAN	P23528	COF1_HUMAN	CFL1	166	Homo sapiens	Cofilin-1	1:Experimental evidence at protein level	25.3	1	0.999	2	2	2	5	5	5	0	0	0
Ta_4	sp|P25705|ATPA_HUMAN	P25705	ATPA_HUMAN	ATP5F1A	553	Homo sapiens	ATP synthase subunit alpha, mitochondrial	1:Experimental evidence at protein level	6.87	1	0.999	2	2	2	4	4	4	0	0	0
Ta_4	sp|P25815|S100P_HUMAN	P25815	S100P_HUMAN	S100P	95	Homo sapiens	Protein S100-P	1:Experimental evidence at protein level	43.16	1	0.999	2	2	2	4	4	4	0	0	0	26C(57.0214)
Ta_4	sp|P26373|RL13_HUMAN	P26373	RL13_HUMAN	RPL13	211	Homo sapiens	Large ribosomal subunit protein eL13	1:Experimental evidence at protein level	14.22	1	0.999	3	3	3	3	3	3	0	0	0
Ta_4	sp|P30041|PRDX6_HUMAN	P30041	PRDX6_HUMAN	PRDX6	224	Homo sapiens	Peroxiredoxin-6	1:Experimental evidence at protein level	11.61	1	0.9921	2	2	2	2	2	2	0	0	0
Ta_4	sp|P30044|PRDX5_HUMAN	P30044	PRDX5_HUMAN	PRDX5	214	Homo sapiens	Peroxiredoxin-5, mitochondrial	1:Experimental evidence at protein level	43.93	1	0.999	8	8	8	20	20	20	0	0	0	13C(57.0214), 14C(57.0214)
Ta_4	sp|P30086|PEBP1_HUMAN	P30086	PEBP1_HUMAN	PEBP1	187	Homo sapiens	Phosphatidylethanolamine-binding protein 1	1:Experimental evidence at protein level	18.18	1	0.999	2	2	2	3	3	3	0	0	0
Ta_4	sp|P31949|S10AB_HUMAN	P31949	S10AB_HUMAN	S100A11	105	Homo sapiens	Protein S100-A11	1:Experimental evidence at protein level	43.81	1	0.999	5	5	5	12	12	12	0	0	0	1C(57.0214)
Ta_4	sp|P32119|PRDX2_HUMAN	P32119	PRDX2_HUMAN	PRDX2	198	Homo sapiens	Peroxiredoxin-2	1:Experimental evidence at protein level	14.65	1	0.999	2	1	2	3	1	3	0	0	0
Ta_4	sp|P35268|RL22_HUMAN	P35268	RL22_HUMAN	RPL22	128	Homo sapiens	Large ribosomal subunit protein eL22	1:Experimental evidence at protein level	18.75	1	0.999	2	2	2	3	3	3	0	0	0
Ta_4	sp|P35527|K1C9_HUMAN	P35527	K1C9_HUMAN	KRT9	623	Homo sapiens	Keratin, type I cytoskeletal 9	1:Experimental evidence at protein level	53.93	1	0.999	25	24	24	69	67	67	0	0	0	15M(15.9949), 1M(15.9949), 2C(57.0214), 5C(57.0214), 5M(15.9949), 7M(15.9949), 8M(15.9949)
Ta_4	sp|P35908|K22E_HUMAN	P35908	K22E_HUMAN	KRT2	639	Homo sapiens	Keratin, type II cytoskeletal 2 epidermal	1:Experimental evidence at protein level	67.76	1	0.999	32	22	26	78	56	64	0	0	0	1M(15.9949), 23M(15.9949), 7C(57.0214), 8C(57.0214)
Ta_4	sp|P36578|RL4_HUMAN	P36578	RL4_HUMAN	RPL4	427	Homo sapiens	Large ribosomal subunit protein uL4	1:Experimental evidence at protein level	6.56	1	0.999	3	3	3	4	4	4	0	0	0
Ta_4	sp|P37802|TAGL2_HUMAN	P37802	TAGL2_HUMAN	TAGLN2	199	Homo sapiens	Transgelin-2	1:Experimental evidence at protein level	36.18	1	0.999	4	4	4	6	6	6	0	0	0	18C(57.0214), 6C(57.0214)
Ta_4	sp|P38159|RBMX_HUMAN	P38159	RBMX_HUMAN	RBMX	391	Homo sapiens	RNA-binding motif protein, X chromosome	1:Experimental evidence at protein level	6.91	1	0.999	2	1	2	4	2	4	0	0	0
Ta_4	sp|P39019|RS19_HUMAN	P39019	RS19_HUMAN	RPS19	145	Homo sapiens	Small ribosomal subunit protein eS19	1:Experimental evidence at protein level	50.34	1	0.999	11	11	11	18	18	18	0	0	0
Ta_4	sp|P40926|MDHM_HUMAN	P40926	MDHM_HUMAN	MDH2	338	Homo sapiens	Malate dehydrogenase, mitochondrial	1:Experimental evidence at protein level	15.38	1	0.999	3	3	3	6	6	6	0	0	0
Ta_4	sp|P43243|MATR3_HUMAN	P43243	MATR3_HUMAN	MATR3	847	Homo sapiens	Matrin-3	1:Experimental evidence at protein level	5.08	1	0.999	2	2	2	4	4	4	0	0	0
Ta_4	sp|P46776|RL27A_HUMAN	P46776	RL27A_HUMAN	RPL27A	148	Homo sapiens	Large ribosomal subunit protein uL15	1:Experimental evidence at protein level	13.51	1	0.999	2	2	2	4	4	4	0	0	0
Ta_4	sp|P46779|RL28_HUMAN	P46779	RL28_HUMAN	RPL28	137	Homo sapiens	Large ribosomal subunit protein eL28	1:Experimental evidence at protein level	23.36	1	0.999	3	3	3	3	3	3	0	0	0
Ta_4	sp|P46782|RS5_HUMAN	P46782	RS5_HUMAN	RPS5	204	Homo sapiens	Small ribosomal subunit protein uS7	1:Experimental evidence at protein level	17.65	1	0.999	3	3	3	8	8	8	0	0	0	5C(57.0214), 9C(57.0214)
Ta_4	sp|P46783|RS10_HUMAN	P46783	RS10_HUMAN	RPS10	165	Homo sapiens	Small ribosomal subunit protein eS10	1:Experimental evidence at protein level	35.76	1	0.999	5	3	5	7	5	7	0	0	0
Ta_4	sp|P47756|CAPZB_HUMAN	P47756	CAPZB_HUMAN	CAPZB	272	Homo sapiens	F-actin-capping protein subunit beta	1:Experimental evidence at protein level	12.87	1	0.999	2	2	2	2	2	2	0	0	0	13C(57.0214)
Ta_4	sp|P47914|RL29_HUMAN	P47914	RL29_HUMAN	RPL29	159	Homo sapiens	Large ribosomal subunit protein eL29	1:Experimental evidence at protein level	14.47	1	0.999	2	2	2	4	4	4	0	0	0
Ta_4	sp|P51991|ROA3_HUMAN	P51991	ROA3_HUMAN	HNRNPA3	378	Homo sapiens	Heterogeneous nuclear ribonucleoprotein A3	1:Experimental evidence at protein level	14.55	1	0.999	4	4	4	5	5	5	0	0	0
Ta_4	sp|P52272|HNRPM_HUMAN	P52272	HNRPM_HUMAN	HNRNPM	730	Homo sapiens	Heterogeneous nuclear ribonucleoprotein M	1:Experimental evidence at protein level	4.66	1	0.999	2	2	2	2	2	2	0	0	0
Ta_4	sp|P54868|HMCS2_HUMAN	P54868	HMCS2_HUMAN	HMGCS2	508	Homo sapiens	Hydroxymethylglutaryl-CoA synthase, mitochondrial	1:Experimental evidence at protein level	7.68	1	0.999	2	2	2	4	4	4	0	0	0
Ta_4	sp|P60174|TPIS_HUMAN	P60174	TPIS_HUMAN	TPI1	249	Homo sapiens	Triosephosphate isomerase	1:Experimental evidence at protein level	19.68	1	0.999	3	3	3	9	9	9	0	0	0	9C(57.0214)
Ta_4	sp|P61247|RS3A_HUMAN	P61247	RS3A_HUMAN	RPS3A	264	Homo sapiens	Small ribosomal subunit protein eS1	1:Experimental evidence at protein level	16.29	1	0.999	4	4	4	6	6	6	0	0	0	3C(57.0214)
Ta_4	sp|P61353|RL27_HUMAN	P61353	RL27_HUMAN	RPL27	136	Homo sapiens	Large ribosomal subunit protein eL27	1:Experimental evidence at protein level	12.5	1	0.9942	2	2	2	2	2	2	0	0	0
Ta_4	sp|P61604|CH10_HUMAN	P61604	CH10_HUMAN	HSPE1	102	Homo sapiens	10 kDa heat shock protein, mitochondrial	1:Experimental evidence at protein level	25.49	1	0.999	2	2	2	2	2	2	0	0	0
Ta_4	sp|P61978|HNRPK_HUMAN	P61978	HNRPK_HUMAN	HNRNPK	463	Homo sapiens	Heterogeneous nuclear ribonucleoprotein K	1:Experimental evidence at protein level	13.39	1	0.999	5	5	5	12	12	12	0	0	0
Ta_4	sp|P62081|RS7_HUMAN	P62081	RS7_HUMAN	RPS7	194	Homo sapiens	Small ribosomal subunit protein eS7	1:Experimental evidence at protein level	23.2	1	0.999	3	3	3	9	9	9	0	0	0
Ta_4	sp|P62249|RS16_HUMAN	P62249	RS16_HUMAN	RPS16	146	Homo sapiens	Small ribosomal subunit protein uS9	1:Experimental evidence at protein level	11.64	1	0.999	2	2	2	3	3	3	0	0	0
Ta_4	sp|P62266|RS23_HUMAN	P62266	RS23_HUMAN	RPS23	143	Homo sapiens	Small ribosomal subunit protein uS12	1:Experimental evidence at protein level	26.57	1	0.999	2	2	2	3	3	3	0	0	0	10C(57.0214)
Ta_4	sp|P62269|RS18_HUMAN	P62269	RS18_HUMAN	RPS18	152	Homo sapiens	Small ribosomal subunit protein uS13	1:Experimental evidence at protein level	24.34	1	0.999	5	5	5	9	9	9	0	0	0
Ta_4	sp|P62273|RS29_HUMAN	P62273	RS29_HUMAN	RPS29	56	Homo sapiens	Small ribosomal subunit protein uS14	1:Experimental evidence at protein level	26.79	1	0.999	2	2	2	3	3	3	0	0	0
Ta_4	sp|P62277|RS13_HUMAN	P62277	RS13_HUMAN	RPS13	151	Homo sapiens	Small ribosomal subunit protein uS15	1:Experimental evidence at protein level	10.6	1	0.999	2	1	2	3	2	3	0	0	0
Ta_4	sp|P62318|SMD3_HUMAN	P62318	SMD3_HUMAN	SNRPD3	126	Homo sapiens	Small nuclear ribonucleoprotein Sm D3	1:Experimental evidence at protein level	15.08	1	0.999	2	2	2	3	3	3	0	0	0
Ta_4	sp|P62424|RL7A_HUMAN	P62424	RL7A_HUMAN	RPL7A	266	Homo sapiens	Large ribosomal subunit protein eL8	1:Experimental evidence at protein level	9.4	1	0.999	2	2	2	4	4	4	0	0	0
Ta_4	sp|P62701|RS4X_HUMAN	P62701	RS4X_HUMAN	RPS4X	263	Homo sapiens	Small ribosomal subunit protein eS4, X isoform	1:Experimental evidence at protein level	9.51	1	0.999	3	1	3	3	1	3	0	0	0	4C(57.0214)
Ta_4	sp|P62805|H4_HUMAN	P62805	H4_HUMAN	H4C1	103	Homo sapiens	Histone H4	1:Experimental evidence at protein level	59.22	1	0.999	13	13	13	54	54	54	0	0	0	5M(15.9949)
Ta_4	sp|P62841|RS15_HUMAN	P62841	RS15_HUMAN	RPS15	145	Homo sapiens	Small ribosomal subunit protein uS19	1:Experimental evidence at protein level	29.66	1	0.999	4	4	4	8	8	8	0	0	0
Ta_4	sp|P62851|RS25_HUMAN	P62851	RS25_HUMAN	RPS25	125	Homo sapiens	Small ribosomal subunit protein eS25	1:Experimental evidence at protein level	28	1	0.999	4	4	4	5	5	5	0	0	0
Ta_4	sp|P62857|RS28_HUMAN	P62857	RS28_HUMAN	RPS28	69	Homo sapiens	Small ribosomal subunit protein eS28	1:Experimental evidence at protein level	39.13	1	0.999	3	3	3	6	6	6	0	0	0	7C(57.0214)
Ta_4	sp|P62861|RS30_HUMAN	P62861	RS30_HUMAN	FAU	133	Homo sapiens	Ubiquitin-like FUBI-ribosomal protein eS30 fusion protein	1:Experimental evidence at protein level	8.27	1	0.999	2	2	2	3	3	3	0	0	0
Ta_4	sp|P62899|RL31_HUMAN	P62899	RL31_HUMAN	RPL31	125	Homo sapiens	Large ribosomal subunit protein eL31	1:Experimental evidence at protein level	24	1	0.999	3	3	3	6	6	6	0	0	0
Ta_4	sp|P62917|RL8_HUMAN	P62917	RL8_HUMAN	RPL8	257	Homo sapiens	Large ribosomal subunit protein uL2	1:Experimental evidence at protein level	9.34	1	0.999	2	2	2	2	2	2	0	0	0
Ta_4	sp|P62937|PPIA_HUMAN	P62937	PPIA_HUMAN	PPIA	165	Homo sapiens	Peptidyl-prolyl cis-trans isomerase A	1:Experimental evidence at protein level	16.36	1	0.999	3	3	3	4	4	4	0	0	0
Ta_4	sp|P63104|1433Z_HUMAN	P63104	1433Z_HUMAN	YWHAZ	245	Homo sapiens	14-3-3 protein zeta/delta	1:Experimental evidence at protein level	18.37	1	0.999	3	3	3	5	5	5	0	0	0	3C(57.0214)
Ta_4	sp|P63173|RL38_HUMAN	P63173	RL38_HUMAN	RPL38	70	Homo sapiens	Large ribosomal subunit protein eL38	1:Experimental evidence at protein level	18.57	1	0.999	2	2	2	3	3	3	0	0	0
Ta_4	sp|P68871|HBB_HUMAN	P68871	HBB_HUMAN	HBB	147	Homo sapiens	Hemoglobin subunit beta	1:Experimental evidence at protein level	88.44	1	0.999	11	6	11	28	15	28	0	0	0	11C(57.0214), 15M(15.9949), 8C(57.0214)
Ta_4	sp|P69905|HBA_HUMAN	P69905	HBA_HUMAN	HBA2	142	Homo sapiens	Hemoglobin subunit alpha	1:Experimental evidence at protein level	63.38	1	0.999	7	5	7	28	25	28	0	0	0	15M(15.9949), 1M(15.9949)
Ta_4	sp|P82979|SARNP_HUMAN	P82979	SARNP_HUMAN	SARNP	210	Homo sapiens	SAP domain-containing ribonucleoprotein	1:Experimental evidence at protein level	22.38	1	0.999	4	4	4	7	7	7	0	0	0
Ta_4	sp|P84101|SERF2_HUMAN	P84101	SERF2_HUMAN	SERF2	59	Homo sapiens	Small EDRK-rich factor 2	1:Experimental evidence at protein level	16.95	1	0.999	2	2	2	2	2	2	0	0	0
Ta_4	sp|P84243|H33_HUMAN	P84243	H33_HUMAN	H3-3A	136	Homo sapiens	Histone H3.3	1:Experimental evidence at protein level	40.44	1	0.999	4	1	2	12	5	6	0	0	0	27C(57.0214)
Ta_4	sp|P99999|CYC_HUMAN	P99999	CYC_HUMAN	CYCS	105	Homo sapiens	Cytochrome c	1:Experimental evidence at protein level	18.1	1	0.999	2	1	2	2	1	2	0	0	0
Ta_4	sp|Q01469|FABP5_HUMAN	Q01469	FABP5_HUMAN	FABP5	135	Homo sapiens	Fatty acid-binding protein 5	1:Experimental evidence at protein level	22.96	1	0.999	4	4	4	8	8	8	0	0	0	6C(57.0214)
Ta_4	sp|Q04695|K1C17_HUMAN	Q04695	K1C17_HUMAN	KRT17	432	Homo sapiens	Keratin, type I cytoskeletal 17	1:Experimental evidence at protein level	30.56	1	0.999	11	4	5	24	7	9	0	0	0	19C(57.0214), 2C(57.0214)
Ta_4	sp|Q13268|DHRS2_HUMAN	Q13268	DHRS2_HUMAN	DHRS2	280	Homo sapiens	Dehydrogenase/reductase SDR family member 2, mitochondrial	1:Experimental evidence at protein level	25	1	0.999	6	6	6	7	7	7	0	0	0	13C(57.0214), 3C(57.0214)
Ta_4	sp|Q13510|ASAH1_HUMAN	Q13510	ASAH1_HUMAN	ASAH1	395	Homo sapiens	Acid ceramidase	1:Experimental evidence at protein level	18.99	1	0.999	5	5	5	17	17	17	0	0	0	18C(57.0214)
Ta_4	sp|Q14103|HNRPD_HUMAN	Q14103	HNRPD_HUMAN	HNRNPD	355	Homo sapiens	Heterogeneous nuclear ribonucleoprotein D0	1:Experimental evidence at protein level	6.48	1	0.999	2	2	2	2	2	2	0	0	0
Ta_4	sp|Q15056|IF4H_HUMAN	Q15056	IF4H_HUMAN	EIF4H	248	Homo sapiens	Eukaryotic translation initiation factor 4H	1:Experimental evidence at protein level	15.32	1	0.999	2	2	2	8	8	8	0	0	0
Ta_4	sp|Q5TEC6|H37_HUMAN	Q5TEC6	H37_HUMAN	H3-7	136	Homo sapiens	Histone H3-7	1:Experimental evidence at protein level	19.85	1	0.999	3	1	3	10	4	10	0	0	0
Ta_4	sp|Q7Z794|K2C1B_HUMAN	Q7Z794	K2C1B_HUMAN	KRT77	578	Homo sapiens	Keratin, type II cytoskeletal 1b	1:Experimental evidence at protein level	8.65	1	0.999	7	1	1	15	1	1	0	0	0
Ta_4	sp|Q86V81|THOC4_HUMAN	Q86V81	THOC4_HUMAN	ALYREF	257	Homo sapiens	THO complex subunit 4	1:Experimental evidence at protein level	24.12	1	0.999	5	5	5	11	11	11	0	0	0
Ta_4	sp|Q86YZ3|HORN_HUMAN	Q86YZ3	HORN_HUMAN	HRNR	2850	Homo sapiens	Hornerin	1:Experimental evidence at protein level	13.26	1	0.999	8	2	8	10	2	10	0	0	0
Ta_4	sp|Q8IUE6|H2A2B_HUMAN	Q8IUE6	H2A2B_HUMAN	H2AC21	130	Homo sapiens	Histone H2A type 2-B	1:Experimental evidence at protein level	47.69	1	0.999	9	2	4	66	6	27	0	0	0
Ta_4	sp|Q8NC51|SERB1_HUMAN	Q8NC51	SERB1_HUMAN	SERBP1	408	Homo sapiens	SERPINE1 mRNA-binding protein 1	1:Experimental evidence at protein level	17.16	1	0.999	5	5	5	8	8	8	0	0	0
Ta_4	sp|Q96A08|H2B1A_HUMAN	Q96A08	H2B1A_HUMAN	H2BC1	127	Homo sapiens	Histone H2B type 1-A	1:Experimental evidence at protein level	37.8	1	0.999	6	2	2	11	4	4	0	0	0
Ta_4	sp|Q99729|ROAA_HUMAN	Q99729	ROAA_HUMAN	HNRNPAB	332	Homo sapiens	Heterogeneous nuclear ribonucleoprotein A/B	1:Experimental evidence at protein level	6.33	1	0.999	2	2	2	3	3	3	0	0	0
Ta_4	sp|Q9BRP8|PYM1_HUMAN	Q9BRP8	PYM1_HUMAN	PYM1	204	Homo sapiens	Partner of Y14 and mago	1:Experimental evidence at protein level	15.2	1	0.999	2	2	2	6	6	6	0	0	0
Ta_4	sp|Q9GZT3|SLIRP_HUMAN	Q9GZT3	SLIRP_HUMAN	SLIRP	109	Homo sapiens	SRA stem-loop-interacting RNA-binding protein, mitochondrial	1:Experimental evidence at protein level	34.86	1	0.999	3	3	3	6	6	6	0	0	0
Ta_4	sp|Q96K17|BT3L4_HUMAN	Q96K17	BT3L4_HUMAN	BTF3L4	158	Homo sapiens	Transcription factor BTF3 homolog 4	1:Experimental evidence at protein level	9.49	1	0.9924	2	1	1	2	1	1	0	0	0
T1_1	sp|O14773|TPP1_HUMAN	O14773	TPP1_HUMAN	TPP1	563	Homo sapiens	Tripeptidyl-peptidase 1	1:Experimental evidence at protein level	11.55	1	0.999	4	4	4	14	14	14	0	0	0
T1_1	sp|O15230|LAMA5_HUMAN	O15230	LAMA5_HUMAN	LAMA5	3695	Homo sapiens	Laminin subunit alpha-5	1:Experimental evidence at protein level	0.81	1	0.999	2	2	2	3	3	3	0	0	0	7C(57.0214)
T1_1	sp|O75369|FLNB_HUMAN	O75369	FLNB_HUMAN	FLNB	2602	Homo sapiens	Filamin-B	1:Experimental evidence at protein level	1.35	1	0.999	2	1	1	2	1	1	0	0	0
T1_1	sp|O75874|IDHC_HUMAN	O75874	IDHC_HUMAN	IDH1	414	Homo sapiens	Isocitrate dehydrogenase [NADP] cytoplasmic	1:Experimental evidence at protein level	5.07	1	0.999	2	2	2	2	2	2	0	0	0
T1_1	sp|O76070|SYUG_HUMAN	O76070	SYUG_HUMAN	SNCG	127	Homo sapiens	Gamma-synuclein	1:Experimental evidence at protein level	40.16	1	0.999	3	3	3	5	5	5	0	0	0
T1_1	sp|P01834|IGKC_HUMAN	P01834	IGKC_HUMAN	IGKC	107	Homo sapiens	Immunoglobulin kappa constant	1:Experimental evidence at protein level	64.49	1	0.999	4	4	4	9	9	9	0	0	0	4C(57.0214)
T1_1	sp|P01876|IGHA1_HUMAN	P01876	IGHA1_HUMAN	IGHA1	398	Homo sapiens	Immunoglobulin heavy constant alpha 1	1:Experimental evidence at protein level	8.04	1	0.999	2	2	2	4	4	4	0	0	0
T1_1	sp|P02042|HBD_HUMAN	P02042	HBD_HUMAN	HBD	147	Homo sapiens	Hemoglobin subunit delta	1:Experimental evidence at protein level	23.81	1	0.999	3	1	1	12	2	2	0	0	0
T1_1	sp|P02452|CO1A1_HUMAN	P02452	CO1A1_HUMAN	COL1A1	1464	Homo sapiens	Collagen alpha-1(I) chain	1:Experimental evidence at protein level	6.49	1	0.999	8	8	8	16	16	16	0	0	0
T1_1	sp|P02533|K1C14_HUMAN	P02533	K1C14_HUMAN	KRT14	472	Homo sapiens	Keratin, type I cytoskeletal 14	1:Experimental evidence at protein level	21.82	1	0.999	9	3	5	22	8	11	0	0	0	11M(15.9949)
T1_1	sp|P02545|LMNA_HUMAN	P02545	LMNA_HUMAN	LMNA	664	Homo sapiens	Prelamin-A/C	1:Experimental evidence at protein level	10.39	1	0.999	4	4	4	8	8	8	0	0	0
T1_1	sp|P02768|ALBU_HUMAN	P02768	ALBU_HUMAN	ALB	609	Homo sapiens	Albumin	1:Experimental evidence at protein level	25.78	1	0.999	16	9	9	45	22	22	0	0	0	3C(57.0214), 6C(57.0214), 7C(57.0214)
T1_1	sp|P04066|FUCO_HUMAN	P04066	FUCO_HUMAN	FUCA1	466	Homo sapiens	Tissue alpha-L-fucosidase	1:Experimental evidence at protein level	6.44	1	0.999	2	2	2	3	3	3	0	0	0
T1_1	sp|P04075|ALDOA_HUMAN	P04075	ALDOA_HUMAN	ALDOA	364	Homo sapiens	Fructose-bisphosphate aldolase A	1:Experimental evidence at protein level	10.71	1	0.999	2	1	2	3	2	3	0	0	0
T1_1	sp|P04264|K2C1_HUMAN	P04264	K2C1_HUMAN	KRT1	644	Homo sapiens	Keratin, type II cytoskeletal 1	1:Experimental evidence at protein level	61.34	1	0.999	40	30	38	289	240	287	0	0	0	11M(15.9949), 1M(15.9949), 4C(57.0214), 5C(57.0214), 7M(15.9949), 8M(15.9949), 9M(15.9949)
T1_1	sp|P04406|G3P_HUMAN	P04406	G3P_HUMAN	GAPDH	335	Homo sapiens	Glyceraldehyde-3-phosphate dehydrogenase	1:Experimental evidence at protein level	23.58	1	0.999	7	7	7	18	18	18	0	0	0	11C(57.0214), 13C(57.0214), 7C(57.0214)
T1_1	sp|P04792|HSPB1_HUMAN	P04792	HSPB1_HUMAN	HSPB1	205	Homo sapiens	Heat shock protein beta-1	1:Experimental evidence at protein level	53.66	1	0.999	15	15	15	51	51	51	0	0	0
T1_1	sp|P05090|APOD_HUMAN	P05090	APOD_HUMAN	APOD	189	Homo sapiens	Apolipoprotein D	1:Experimental evidence at protein level	22.75	1	0.999	4	3	4	5	4	5	0	0	0	1C(57.0214), 1M(15.9949), 9C(57.0214)
T1_1	sp|P05114|HMGN1_HUMAN	P05114	HMGN1_HUMAN	HMGN1	100	Homo sapiens	Non-histone chromosomal protein HMG-14	1:Experimental evidence at protein level	14	1	0.999	2	2	2	4	4	4	0	0	0
T1_1	sp|P05164|PERM_HUMAN	P05164	PERM_HUMAN	MPO	745	Homo sapiens	Myeloperoxidase	1:Experimental evidence at protein level	5.5	1	0.999	4	3	4	4	3	4	0	0	0	3C(57.0214)
T1_1	sp|P05204|HMGN2_HUMAN	P05204	HMGN2_HUMAN	HMGN2	90	Homo sapiens	Non-histone chromosomal protein HMG-17	1:Experimental evidence at protein level	32.22	1	0.999	2	2	2	5	5	5	0	0	0
T1_1	sp|P05783|K1C18_HUMAN	P05783	K1C18_HUMAN	KRT18	430	Homo sapiens	Keratin, type I cytoskeletal 18	1:Experimental evidence at protein level	8.84	1	0.999	2	1	1	2	1	1	0	0	0
T1_1	sp|P05787|K2C8_HUMAN	P05787	K2C8_HUMAN	KRT8	483	Homo sapiens	Keratin, type II cytoskeletal 8	1:Experimental evidence at protein level	18.43	1	0.999	13	5	8	29	10	13	0	0	0
T1_1	sp|P06703|S10A6_HUMAN	P06703	S10A6_HUMAN	S100A6	90	Homo sapiens	Protein S100-A6	1:Experimental evidence at protein level	40	1	0.999	3	3	3	4	4	4	0	0	0
T1_1	sp|P06733|ENOA_HUMAN	P06733	ENOA_HUMAN	ENO1	434	Homo sapiens	Alpha-enolase	1:Experimental evidence at protein level	20.74	1	0.999	7	5	7	13	6	13	0	0	0	14C(57.0214)
T1_1	sp|P07339|CATD_HUMAN	P07339	CATD_HUMAN	CTSD	412	Homo sapiens	Cathepsin D	1:Experimental evidence at protein level	11.65	1	0.999	5	5	5	10	10	10	0	0	0
T1_1	sp|P07602|SAP_HUMAN	P07602	SAP_HUMAN	PSAP	524	Homo sapiens	Prosaposin	1:Experimental evidence at protein level	3.44	1	0.999	2	2	2	3	3	3	0	0	0	2C(57.0214)
T1_1	sp|P07737|PROF1_HUMAN	P07737	PROF1_HUMAN	PFN1	140	Homo sapiens	Profilin-1	1:Experimental evidence at protein level	28.57	1	0.999	3	3	3	3	3	3	0	0	0
T1_1	sp|P07858|CATB_HUMAN	P07858	CATB_HUMAN	CTSB	339	Homo sapiens	Cathepsin B	1:Experimental evidence at protein level	14.16	1	0.999	3	3	3	6	6	6	0	0	0	2C(57.0214), 5C(57.0214), 8C(57.0214)
T1_1	sp|P08123|CO1A2_HUMAN	P08123	CO1A2_HUMAN	COL1A2	1366	Homo sapiens	Collagen alpha-2(I) chain	1:Experimental evidence at protein level	7.98	1	0.999	10	10	10	32	32	32	0	0	0
T1_1	sp|P08670|VIME_HUMAN	P08670	VIME_HUMAN	VIM	466	Homo sapiens	Vimentin	1:Experimental evidence at protein level	22.96	1	0.999	12	7	9	23	14	20	0	0	0
T1_1	sp|P08727|K1C19_HUMAN	P08727	K1C19_HUMAN	KRT19	400	Homo sapiens	Keratin, type I cytoskeletal 19	1:Experimental evidence at protein level	27	1	0.999	10	7	8	26	17	23	0	0	0
T1_1	sp|P08729|K2C7_HUMAN	P08729	K2C7_HUMAN	KRT7	469	Homo sapiens	Keratin, type II cytoskeletal 7	1:Experimental evidence at protein level	39.02	1	0.999	17	11	12	33	24	25	0	0	0
T1_1	sp|P09651|ROA1_HUMAN	P09651	ROA1_HUMAN	HNRNPA1	372	Homo sapiens	Heterogeneous nuclear ribonucleoprotein A1	1:Experimental evidence at protein level	13.44	1	0.999	3	1	3	10	3	10	0	0	0
T1_1	sp|P0CG12|DERPC_HUMAN	P0CG12	DERPC_HUMAN	DERPC	524	Homo sapiens	Decreased expression in renal and prostate cancer protein	1:Experimental evidence at protein level	6.68	1	0.999	2	2	2	3	3	3	0	0	0
T1_1	sp|P10253|LYAG_HUMAN	P10253	LYAG_HUMAN	GAA	952	Homo sapiens	Lysosomal alpha-glucosidase	1:Experimental evidence at protein level	5.57	1	0.999	4	4	4	12	12	12	0	0	0
T1_1	sp|P10412|H14_HUMAN	P10412	H14_HUMAN	H1-4	219	Homo sapiens	Histone H1.4	1:Experimental evidence at protein level	21.46	1	0.999	7	1	7	13	1	13	0	0	0
T1_1	sp|P11021|BIP_HUMAN	P11021	BIP_HUMAN	HSPA5	654	Homo sapiens	Endoplasmic reticulum chaperone BiP	1:Experimental evidence at protein level	3.52	1	0.999	2	2	2	2	2	2	0	0	0
T1_1	sp|P11678|PERE_HUMAN	P11678	PERE_HUMAN	EPX	715	Homo sapiens	Eosinophil peroxidase	1:Experimental evidence at protein level	2.52	1	0.999	2	1	1	3	2	2	0	0	0
T1_1	sp|P12109|CO6A1_HUMAN	P12109	CO6A1_HUMAN	COL6A1	1028	Homo sapiens	Collagen alpha-1(VI) chain	1:Experimental evidence at protein level	4.96	1	0.999	4	4	4	12	12	12	0	0	0
T1_1	sp|P12110|CO6A2_HUMAN	P12110	CO6A2_HUMAN	COL6A2	1019	Homo sapiens	Collagen alpha-2(VI) chain	1:Experimental evidence at protein level	3.93	1	0.999	4	4	4	7	7	7	0	0	0
T1_1	sp|P12111|CO6A3_HUMAN	P12111	CO6A3_HUMAN	COL6A3	3177	Homo sapiens	Collagen alpha-3(VI) chain	1:Experimental evidence at protein level	2.55	1	0.999	5	5	5	8	8	8	0	0	0
T1_1	sp|P12724|ECP_HUMAN	P12724	ECP_HUMAN	RNASE3	160	Homo sapiens	Eosinophil cationic protein	1:Experimental evidence at protein level	21.88	1	0.999	3	3	3	7	7	7	0	0	0	10C(57.0214), 5C(57.0214)
T1_1	sp|P13645|K1C10_HUMAN	P13645	K1C10_HUMAN	KRT10	584	Homo sapiens	Keratin, type I cytoskeletal 10	1:Experimental evidence at protein level	48.29	1	0.999	25	18	24	93	76	87	0	0	0	10C(57.0214), 11M(15.9949), 26M(15.9949), 3M(15.9949), 5C(57.0214), 6M(15.9949), 7C(57.0214)
T1_1	sp|P13646|K1C13_HUMAN	P13646	K1C13_HUMAN	KRT13	458	Homo sapiens	Keratin, type I cytoskeletal 13	1:Experimental evidence at protein level	11.35	1	0.999	4	1	1	7	3	3	0	0	0
T1_1	sp|P13647|K2C5_HUMAN	P13647	K2C5_HUMAN	KRT5	590	Homo sapiens	Keratin, type II cytoskeletal 5	1:Experimental evidence at protein level	24.07	1	0.999	18	10	12	39	19	21	0	0	0	11M(15.9949), 5M(15.9949), 7C(57.0214), 9M(15.9949)
T1_1	sp|P14618|KPYM_HUMAN	P14618	KPYM_HUMAN	PKM	531	Homo sapiens	Pyruvate kinase PKM	1:Experimental evidence at protein level	6.59	1	0.999	2	2	2	2	2	2	0	0	0	6C(57.0214)
T1_1	sp|P15090|FABP4_HUMAN	P15090	FABP4_HUMAN	FABP4	132	Homo sapiens	Fatty acid-binding protein, adipocyte	1:Experimental evidence at protein level	27.27	1	0.999	3	3	3	98	98	98	0	0	0
T1_1	sp|P16104|H2AX_HUMAN	P16104	H2AX_HUMAN	H2AX	143	Homo sapiens	Histone H2AX	1:Experimental evidence at protein level	41.96	1	0.999	8	2	2	51	2	2	0	0	0
T1_1	sp|P16401|H15_HUMAN	P16401	H15_HUMAN	H1-5	226	Homo sapiens	Histone H1.5	1:Experimental evidence at protein level	10.18	1	0.999	2	2	2	3	3	3	0	0	0
T1_1	sp|P16989|YBOX3_HUMAN	P16989	YBOX3_HUMAN	YBX3	372	Homo sapiens	Y-box-binding protein 3	1:Experimental evidence at protein level	14.78	1	0.999	3	2	2	6	2	2	0	0	0
T1_1	sp|P17096|HMGA1_HUMAN	P17096	HMGA1_HUMAN	HMGA1	107	Homo sapiens	High mobility group protein HMG-I/HMG-Y	1:Experimental evidence at protein level	33.64	1	0.999	2	2	2	8	8	8	0	0	0
T1_1	sp|P17661|DESM_HUMAN	P17661	DESM_HUMAN	DES	470	Homo sapiens	Desmin	1:Experimental evidence at protein level	40.85	1	0.999	19	14	15	55	46	47	0	0	0	8C(57.0214)
T1_1	sp|P18077|RL35A_HUMAN	P18077	RL35A_HUMAN	RPL35A	110	Homo sapiens	Large ribosomal subunit protein eL33	1:Experimental evidence at protein level	19.09	1	0.999	2	2	2	3	3	3	0	0	0
T1_1	sp|P21291|CSRP1_HUMAN	P21291	CSRP1_HUMAN	CSRP1	193	Homo sapiens	Cysteine and glycine-rich protein 1	1:Experimental evidence at protein level	25.39	1	0.999	3	3	3	6	6	6	0	0	0	16C(57.0214)
T1_1	sp|P21333|FLNA_HUMAN	P21333	FLNA_HUMAN	FLNA	2647	Homo sapiens	Filamin-A	1:Experimental evidence at protein level	1.44	1	0.999	3	2	3	5	4	5	0	0	0
T1_1	sp|P22626|ROA2_HUMAN	P22626	ROA2_HUMAN	HNRNPA2B1	353	Homo sapiens	Heterogeneous nuclear ribonucleoproteins A2/B1	1:Experimental evidence at protein level	20.4	1	0.999	4	4	4	12	12	12	0	0	0
T1_1	sp|P23946|CMA1_HUMAN	P23946	CMA1_HUMAN	CMA1	247	Homo sapiens	Chymase	1:Experimental evidence at protein level	10.53	1	0.999	2	2	2	2	2	2	0	0	0
T1_1	sp|P25705|ATPA_HUMAN	P25705	ATPA_HUMAN	ATP5F1A	553	Homo sapiens	ATP synthase subunit alpha, mitochondrial	1:Experimental evidence at protein level	6.87	1	0.999	3	2	3	6	5	6	0	0	0
T1_1	sp|P26373|RL13_HUMAN	P26373	RL13_HUMAN	RPL13	211	Homo sapiens	Large ribosomal subunit protein eL13	1:Experimental evidence at protein level	19.43	1	0.999	4	4	4	5	5	5	0	0	0
T1_1	sp|P30086|PEBP1_HUMAN	P30086	PEBP1_HUMAN	PEBP1	187	Homo sapiens	Phosphatidylethanolamine-binding protein 1	1:Experimental evidence at protein level	32.62	1	0.999	5	5	5	13	13	13	0	0	0	7C(57.0214)
T1_1	sp|P35268|RL22_HUMAN	P35268	RL22_HUMAN	RPL22	128	Homo sapiens	Large ribosomal subunit protein eL22	1:Experimental evidence at protein level	21.88	1	0.999	2	2	2	4	4	4	0	0	0
T1_1	sp|P35527|K1C9_HUMAN	P35527	K1C9_HUMAN	KRT9	623	Homo sapiens	Keratin, type I cytoskeletal 9	1:Experimental evidence at protein level	52.81	1	0.999	23	22	22	121	119	119	0	0	0	1M(15.9949), 5C(57.0214), 5M(15.9949), 8M(15.9949)
T1_1	sp|P35555|FBN1_HUMAN	P35555	FBN1_HUMAN	FBN1	2871	Homo sapiens	Fibrillin-1	1:Experimental evidence at protein level	0.94	1	0.999	2	1	2	2	1	2	0	0	0	13C(57.0214), 6C(57.0214), 8C(57.0214)
T1_1	sp|P35908|K22E_HUMAN	P35908	K22E_HUMAN	KRT2	639	Homo sapiens	Keratin, type II cytoskeletal 2 epidermal	1:Experimental evidence at protein level	50.86	1	0.999	30	21	25	80	51	57	0	0	0	10M(15.9949), 7C(57.0214), 8C(57.0214)
T1_1	sp|P38159|RBMX_HUMAN	P38159	RBMX_HUMAN	RBMX	391	Homo sapiens	RNA-binding motif protein, X chromosome	1:Experimental evidence at protein level	12.28	1	0.999	4	1	4	11	4	11	0	0	0
T1_1	sp|P39019|RS19_HUMAN	P39019	RS19_HUMAN	RPS19	145	Homo sapiens	Small ribosomal subunit protein eS19	1:Experimental evidence at protein level	35.17	1	0.999	7	7	7	15	15	15	0	0	0
T1_1	sp|P46778|RL21_HUMAN	P46778	RL21_HUMAN	RPL21	160	Homo sapiens	Large ribosomal subunit protein eL21	1:Experimental evidence at protein level	13.75	1	0.999	2	2	2	2	2	2	0	0	0
T1_1	sp|P46779|RL28_HUMAN	P46779	RL28_HUMAN	RPL28	137	Homo sapiens	Large ribosomal subunit protein eL28	1:Experimental evidence at protein level	28.47	1	0.999	4	3	4	7	6	7	0	0	0
T1_1	sp|P46783|RS10_HUMAN	P46783	RS10_HUMAN	RPS10	165	Homo sapiens	Small ribosomal subunit protein eS10	1:Experimental evidence at protein level	20	1	0.999	3	2	3	4	2	4	0	0	0
T1_1	sp|P47914|RL29_HUMAN	P47914	RL29_HUMAN	RPL29	159	Homo sapiens	Large ribosomal subunit protein eL29	1:Experimental evidence at protein level	14.47	1	0.999	2	2	2	4	4	4	0	0	0
T1_1	sp|P51991|ROA3_HUMAN	P51991	ROA3_HUMAN	HNRNPA3	378	Homo sapiens	Heterogeneous nuclear ribonucleoprotein A3	1:Experimental evidence at protein level	9.26	1	0.999	2	2	2	4	4	4	0	0	0
T1_1	sp|P53814|SMTN_HUMAN	P53814	SMTN_HUMAN	SMTN	917	Homo sapiens	Smoothelin	1:Experimental evidence at protein level	2.4	1	0.999	2	2	2	4	4	4	0	0	0
T1_1	sp|P60174|TPIS_HUMAN	P60174	TPIS_HUMAN	TPI1	249	Homo sapiens	Triosephosphate isomerase	1:Experimental evidence at protein level	19.28	1	0.999	3	3	3	9	9	9	0	0	0	9C(57.0214)
T1_1	sp|P61247|RS3A_HUMAN	P61247	RS3A_HUMAN	RPS3A	264	Homo sapiens	Small ribosomal subunit protein eS1	1:Experimental evidence at protein level	10.98	1	0.999	3	3	3	4	4	4	0	0	0
T1_1	sp|P61313|RL15_HUMAN	P61313	RL15_HUMAN	RPL15	204	Homo sapiens	Large ribosomal subunit protein eL15	1:Experimental evidence at protein level	15.2	1	0.999	3	3	3	3	3	3	0	0	0
T1_1	sp|P61978|HNRPK_HUMAN	P61978	HNRPK_HUMAN	HNRNPK	463	Homo sapiens	Heterogeneous nuclear ribonucleoprotein K	1:Experimental evidence at protein level	7.78	1	0.999	2	2	2	3	3	3	0	0	0
T1_1	sp|P62241|RS8_HUMAN	P62241	RS8_HUMAN	RPS8	208	Homo sapiens	Small ribosomal subunit protein eS8	1:Experimental evidence at protein level	13.46	1	0.999	2	2	2	5	5	5	0	0	0
T1_1	sp|P62249|RS16_HUMAN	P62249	RS16_HUMAN	RPS16	146	Homo sapiens	Small ribosomal subunit protein uS9	1:Experimental evidence at protein level	11.64	1	0.999	2	2	2	2	2	2	0	0	0
T1_1	sp|P62263|RS14_HUMAN	P62263	RS14_HUMAN	RPS14	151	Homo sapiens	Small ribosomal subunit protein uS11	1:Experimental evidence at protein level	18.54	1	0.999	3	3	3	6	6	6	0	0	0
T1_1	sp|P62266|RS23_HUMAN	P62266	RS23_HUMAN	RPS23	143	Homo sapiens	Small ribosomal subunit protein uS12	1:Experimental evidence at protein level	13.99	1	0.999	3	3	3	3	3	3	0	0	0
T1_1	sp|P62269|RS18_HUMAN	P62269	RS18_HUMAN	RPS18	152	Homo sapiens	Small ribosomal subunit protein uS13	1:Experimental evidence at protein level	17.76	1	0.999	3	3	3	6	6	6	0	0	0
T1_1	sp|P62277|RS13_HUMAN	P62277	RS13_HUMAN	RPS13	151	Homo sapiens	Small ribosomal subunit protein uS15	1:Experimental evidence at protein level	10.6	1	0.999	2	1	2	3	2	3	0	0	0
T1_1	sp|P62280|RS11_HUMAN	P62280	RS11_HUMAN	RPS11	158	Homo sapiens	Small ribosomal subunit protein uS17	1:Experimental evidence at protein level	13.29	1	0.999	2	2	2	3	3	3	0	0	0
T1_1	sp|P62424|RL7A_HUMAN	P62424	RL7A_HUMAN	RPL7A	266	Homo sapiens	Large ribosomal subunit protein eL8	1:Experimental evidence at protein level	7.14	1	0.999	2	2	2	3	3	3	0	0	0
T1_1	sp|P62750|RL23A_HUMAN	P62750	RL23A_HUMAN	RPL23A	156	Homo sapiens	Large ribosomal subunit protein uL23	1:Experimental evidence at protein level	21.15	1	0.999	3	3	3	4	4	4	0	0	0
T1_1	sp|P62805|H4_HUMAN	P62805	H4_HUMAN	H4C1	103	Homo sapiens	Histone H4	1:Experimental evidence at protein level	64.08	1	0.999	10	10	10	50	50	50	0	0	0	5M(15.9949)
T1_1	sp|P62829|RL23_HUMAN	P62829	RL23_HUMAN	RPL23	140	Homo sapiens	Large ribosomal subunit protein uL14	1:Experimental evidence at protein level	21.43	1	0.999	2	2	2	3	3	3	0	0	0	13C(57.0214)
T1_1	sp|P62899|RL31_HUMAN	P62899	RL31_HUMAN	RPL31	125	Homo sapiens	Large ribosomal subunit protein eL31	1:Experimental evidence at protein level	16.8	1	0.999	2	2	2	2	2	2	0	0	0
T1_1	sp|P62910|RL32_HUMAN	P62910	RL32_HUMAN	RPL32	135	Homo sapiens	Large ribosomal subunit protein eL32	1:Experimental evidence at protein level	14.81	1	0.999	2	2	2	2	2	2	0	0	0	3C(57.0214)
T1_1	sp|P62917|RL8_HUMAN	P62917	RL8_HUMAN	RPL8	257	Homo sapiens	Large ribosomal subunit protein uL2	1:Experimental evidence at protein level	9.34	1	0.999	2	2	2	4	4	4	0	0	0
T1_1	sp|P62987|RL40_HUMAN	P62987	RL40_HUMAN	UBA52	128	Homo sapiens	Ubiquitin-ribosomal protein eL40 fusion protein	1:Experimental evidence at protein level	37.5	1	0.999	4	1	4	12	1	12	0	0	0	1C(57.0214)
T1_1	sp|P63104|1433Z_HUMAN	P63104	1433Z_HUMAN	YWHAZ	245	Homo sapiens	14-3-3 protein zeta/delta	1:Experimental evidence at protein level	15.1	1	0.999	2	2	2	2	2	2	0	0	0
T1_1	sp|P67809|YBOX1_HUMAN	P67809	YBOX1_HUMAN	YBX1	324	Homo sapiens	Y-box-binding protein 1	1:Experimental evidence at protein level	11.11	1	0.999	2	1	2	6	2	6	0	0	0
T1_1	sp|P68871|HBB_HUMAN	P68871	HBB_HUMAN	HBB	147	Homo sapiens	Hemoglobin subunit beta	1:Experimental evidence at protein level	42.86	1	0.999	5	3	5	25	15	25	0	0	0	15M(15.9949)
T1_1	sp|P69905|HBA_HUMAN	P69905	HBA_HUMAN	HBA2	142	Homo sapiens	Hemoglobin subunit alpha	1:Experimental evidence at protein level	33.1	1	0.999	4	3	4	32	30	32	0	0	0	1M(15.9949)
T1_1	sp|P81605|DCD_HUMAN	P81605	DCD_HUMAN	DCD	110	Homo sapiens	Dermcidin	1:Experimental evidence at protein level	20	1	0.999	2	2	2	2	2	2	0	0	0
T1_1	sp|P82979|SARNP_HUMAN	P82979	SARNP_HUMAN	SARNP	210	Homo sapiens	SAP domain-containing ribonucleoprotein	1:Experimental evidence at protein level	13.81	1	0.999	2	2	2	3	3	3	0	0	0
T1_1	sp|P84098|RL19_HUMAN	P84098	RL19_HUMAN	RPL19	196	Homo sapiens	Large ribosomal subunit protein eL19	1:Experimental evidence at protein level	16.84	1	0.999	3	3	3	5	5	5	0	0	0
T1_1	sp|Q01995|TAGL_HUMAN	Q01995	TAGL_HUMAN	TAGLN	201	Homo sapiens	Transgelin	1:Experimental evidence at protein level	14.43	1	0.999	3	3	3	8	8	8	0	0	0
T1_1	sp|Q02413|DSG1_HUMAN	Q02413	DSG1_HUMAN	DSG1	1049	Homo sapiens	Desmoglein-1	1:Experimental evidence at protein level	4.19	1	0.999	3	3	3	5	5	5	0	0	0	3M(15.9949), 5C(57.0214)
T1_1	sp|Q02543|RL18A_HUMAN	Q02543	RL18A_HUMAN	RPL18A	176	Homo sapiens	Large ribosomal subunit protein eL20	1:Experimental evidence at protein level	11.93	1	0.999	2	2	2	2	2	2	0	0	0	11C(57.0214)
T1_1	sp|Q04695|K1C17_HUMAN	Q04695	K1C17_HUMAN	KRT17	432	Homo sapiens	Keratin, type I cytoskeletal 17	1:Experimental evidence at protein level	6.25	1	0.999	4	1	1	10	1	1	0	0	0	10C(57.0214)
T1_1	sp|Q06830|PRDX1_HUMAN	Q06830	PRDX1_HUMAN	PRDX1	199	Homo sapiens	Peroxiredoxin-1	1:Experimental evidence at protein level	15.58	1	0.999	3	2	2	4	2	2	0	0	0
T1_1	sp|Q13243|SRSF5_HUMAN	Q13243	SRSF5_HUMAN	SRSF5	272	Homo sapiens	Serine/arginine-rich splicing factor 5	1:Experimental evidence at protein level	5.88	1	0.999	2	1	1	2	1	1	0	0	0
T1_1	sp|Q13268|DHRS2_HUMAN	Q13268	DHRS2_HUMAN	DHRS2	280	Homo sapiens	Dehydrogenase/reductase SDR family member 2, mitochondrial	1:Experimental evidence at protein level	9.64	1	0.999	2	2	2	5	5	5	0	0	0
T1_1	sp|Q5T749|KPRP_HUMAN	Q5T749	KPRP_HUMAN	KPRP	579	Homo sapiens	Keratinocyte proline-rich protein	1:Experimental evidence at protein level	11.4	1	0.999	4	4	4	9	9	9	0	0	0	10C(57.0214), 14C(57.0214), 5C(57.0214), 6C(57.0214), 7C(57.0214), 8C(57.0214)
T1_1	sp|Q5TEC6|H37_HUMAN	Q5TEC6	H37_HUMAN	H3-7	136	Homo sapiens	Histone H3-7	1:Experimental evidence at protein level	19.85	1	0.999	3	1	3	12	3	12	0	0	0
T1_1	sp|Q86V81|THOC4_HUMAN	Q86V81	THOC4_HUMAN	ALYREF	257	Homo sapiens	THO complex subunit 4	1:Experimental evidence at protein level	9.73	1	0.999	2	2	2	4	4	4	0	0	0
T1_1	sp|Q86YZ3|HORN_HUMAN	Q86YZ3	HORN_HUMAN	HRNR	2850	Homo sapiens	Hornerin	1:Experimental evidence at protein level	13.79	1	0.999	13	9	13	16	9	16	0	0	0
T1_1	sp|Q8IUE6|H2A2B_HUMAN	Q8IUE6	H2A2B_HUMAN	H2AC21	130	Homo sapiens	Histone H2A type 2-B	1:Experimental evidence at protein level	40	1	0.999	6	1	1	33	2	2	0	0	0
T1_1	sp|Q8NC51|SERB1_HUMAN	Q8NC51	SERB1_HUMAN	SERBP1	408	Homo sapiens	SERPINE1 mRNA-binding protein 1	1:Experimental evidence at protein level	17.4	1	0.999	6	6	6	14	14	14	0	0	0
T1_1	sp|Q96IZ0|PAWR_HUMAN	Q96IZ0	PAWR_HUMAN	PAWR	340	Homo sapiens	PRKC apoptosis WT1 regulator protein	1:Experimental evidence at protein level	8.53	1	0.999	2	2	2	2	2	2	0	0	0
T1_1	sp|Q99497|PARK7_HUMAN	Q99497	PARK7_HUMAN	PARK7	189	Homo sapiens	Parkinson disease protein 7	1:Experimental evidence at protein level	21.69	1	0.999	2	2	2	3	3	3	0	0	0	5C(57.0214)
T1_1	sp|Q9GZT3|SLIRP_HUMAN	Q9GZT3	SLIRP_HUMAN	SLIRP	109	Homo sapiens	SRA stem-loop-interacting RNA-binding protein, mitochondrial	1:Experimental evidence at protein level	33.03	1	0.999	3	3	3	3	3	3	0	0	0
T1_1	sp|Q9UHD8|SEPT9_HUMAN	Q9UHD8	SEPT9_HUMAN	SEPTIN9	586	Homo sapiens	Septin-9	1:Experimental evidence at protein level	5.29	1	0.999	2	2	2	3	3	3	0	0	0
T1_1	sp|P02511|CRYAB_HUMAN	P02511	CRYAB_HUMAN	CRYAB	175	Homo sapiens	Alpha-crystallin B chain	1:Experimental evidence at protein level	10.86	1	0.9974	2	2	2	3	3	3	0	0	0
T1_1	sp|Q13247|SRSF6_HUMAN	Q13247	SRSF6_HUMAN	SRSF6	344	Homo sapiens	Serine/arginine-rich splicing factor 6	1:Experimental evidence at protein level	7.27	1	0.999	3	1	2	3	1	2	0	0	0
T1_2	sp|O14773|TPP1_HUMAN	O14773	TPP1_HUMAN	TPP1	563	Homo sapiens	Tripeptidyl-peptidase 1	1:Experimental evidence at protein level	10.83	1	0.999	4	4	4	13	13	13	0	0	0
T1_2	sp|O43175|SERA_HUMAN	O43175	SERA_HUMAN	PHGDH	533	Homo sapiens	D-3-phosphoglycerate dehydrogenase	1:Experimental evidence at protein level	4.32	1	0.999	2	2	2	3	3	3	0	0	0
T1_2	sp|P01834|IGKC_HUMAN	P01834	IGKC_HUMAN	IGKC	107	Homo sapiens	Immunoglobulin kappa constant	1:Experimental evidence at protein level	60.75	1	0.999	4	4	4	15	15	15	0	0	0	4C(57.0214), 8C(57.0214)
T1_2	sp|P01876|IGHA1_HUMAN	P01876	IGHA1_HUMAN	IGHA1	398	Homo sapiens	Immunoglobulin heavy constant alpha 1	1:Experimental evidence at protein level	8.04	1	0.999	2	2	2	5	5	5	0	0	0
T1_2	sp|P02452|CO1A1_HUMAN	P02452	CO1A1_HUMAN	COL1A1	1464	Homo sapiens	Collagen alpha-1(I) chain	1:Experimental evidence at protein level	6.08	1	0.999	6	6	6	21	21	21	0	0	0	16M(15.9949)
T1_2	sp|P02533|K1C14_HUMAN	P02533	K1C14_HUMAN	KRT14	472	Homo sapiens	Keratin, type I cytoskeletal 14	1:Experimental evidence at protein level	9.11	1	0.999	4	1	2	14	3	8	0	0	0
T1_2	sp|P02671|FIBA_HUMAN	P02671	FIBA_HUMAN	FGA	866	Homo sapiens	Fibrinogen alpha chain	1:Experimental evidence at protein level	3.35	1	0.999	2	2	2	9	9	9	0	0	0
T1_2	sp|P02675|FIBB_HUMAN	P02675	FIBB_HUMAN	FGB	491	Homo sapiens	Fibrinogen beta chain	1:Experimental evidence at protein level	8.96	1	0.999	4	4	4	16	16	16	0	0	0
T1_2	sp|P02751|FINC_HUMAN	P02751	FINC_HUMAN	FN1	2477	Homo sapiens	Fibronectin	1:Experimental evidence at protein level	1.49	1	0.999	2	2	2	3	3	3	0	0	0
T1_2	sp|P02768|ALBU_HUMAN	P02768	ALBU_HUMAN	ALB	609	Homo sapiens	Albumin	1:Experimental evidence at protein level	14.94	1	0.999	9	5	5	32	13	13	0	0	0	11C(57.0214), 2C(57.0214), 3C(57.0214)
T1_2	sp|P04004|VTNC_HUMAN	P04004	VTNC_HUMAN	VTN	478	Homo sapiens	Vitronectin	1:Experimental evidence at protein level	4.6	1	0.999	2	2	2	2	2	2	0	0	0
T1_2	sp|P04066|FUCO_HUMAN	P04066	FUCO_HUMAN	FUCA1	466	Homo sapiens	Tissue alpha-L-fucosidase	1:Experimental evidence at protein level	4.72	1	0.999	2	2	2	2	2	2	0	0	0
T1_2	sp|P04264|K2C1_HUMAN	P04264	K2C1_HUMAN	KRT1	644	Homo sapiens	Keratin, type II cytoskeletal 1	1:Experimental evidence at protein level	48.45	1	0.999	29	23	29	137	110	137	0	0	0	1M(15.9949), 4C(57.0214), 5C(57.0214)
T1_2	sp|P04406|G3P_HUMAN	P04406	G3P_HUMAN	GAPDH	335	Homo sapiens	Glyceraldehyde-3-phosphate dehydrogenase	1:Experimental evidence at protein level	12.84	1	0.999	3	3	3	10	10	10	0	0	0	13C(57.0214)
T1_2	sp|P04792|HSPB1_HUMAN	P04792	HSPB1_HUMAN	HSPB1	205	Homo sapiens	Heat shock protein beta-1	1:Experimental evidence at protein level	62.44	1	0.999	13	13	13	75	75	75	0	0	0
T1_2	sp|P05114|HMGN1_HUMAN	P05114	HMGN1_HUMAN	HMGN1	100	Homo sapiens	Non-histone chromosomal protein HMG-14	1:Experimental evidence at protein level	21	1	0.999	2	2	2	6	6	6	0	0	0
T1_2	sp|P05164|PERM_HUMAN	P05164	PERM_HUMAN	MPO	745	Homo sapiens	Myeloperoxidase	1:Experimental evidence at protein level	26.04	1	0.999	15	13	15	79	61	79	0	0	0	13C(57.0214), 14M(15.9949), 2C(57.0214), 2M(15.9949), 3C(57.0214), 5C(57.0214), 7C(57.0214)
T1_2	sp|P05204|HMGN2_HUMAN	P05204	HMGN2_HUMAN	HMGN2	90	Homo sapiens	Non-histone chromosomal protein HMG-17	1:Experimental evidence at protein level	24.44	1	0.999	2	1	2	9	8	9	0	0	0
T1_2	sp|P06702|S10A9_HUMAN	P06702	S10A9_HUMAN	S100A9	114	Homo sapiens	Protein S100-A9	1:Experimental evidence at protein level	30.7	1	0.999	3	3	3	20	20	20	0	0	0
T1_2	sp|P07339|CATD_HUMAN	P07339	CATD_HUMAN	CTSD	412	Homo sapiens	Cathepsin D	1:Experimental evidence at protein level	7.77	1	0.999	3	3	3	5	5	5	0	0	0
T1_2	sp|P07437|TBB5_HUMAN	P07437	TBB5_HUMAN	TUBB	444	Homo sapiens	Tubulin beta chain	1:Experimental evidence at protein level	10.14	1	0.999	3	2	3	7	5	7	0	0	0
T1_2	sp|P07737|PROF1_HUMAN	P07737	PROF1_HUMAN	PFN1	140	Homo sapiens	Profilin-1	1:Experimental evidence at protein level	12.86	1	0.999	2	2	2	8	8	8	0	0	0
T1_2	sp|P08123|CO1A2_HUMAN	P08123	CO1A2_HUMAN	COL1A2	1366	Homo sapiens	Collagen alpha-2(I) chain	1:Experimental evidence at protein level	4.17	1	0.999	5	5	5	18	18	18	0	0	0
T1_2	sp|P08311|CATG_HUMAN	P08311	CATG_HUMAN	CTSG	255	Homo sapiens	Cathepsin G	1:Experimental evidence at protein level	11.76	1	0.999	2	2	2	2	2	2	0	0	0	9C(57.0214)
T1_2	sp|P08670|VIME_HUMAN	P08670	VIME_HUMAN	VIM	466	Homo sapiens	Vimentin	1:Experimental evidence at protein level	27.9	1	0.999	10	9	10	32	30	32	0	0	0	7C(57.0214)
T1_2	sp|P08727|K1C19_HUMAN	P08727	K1C19_HUMAN	KRT19	400	Homo sapiens	Keratin, type I cytoskeletal 19	1:Experimental evidence at protein level	21	1	0.999	6	4	5	19	13	14	0	0	0
T1_2	sp|P08729|K2C7_HUMAN	P08729	K2C7_HUMAN	KRT7	469	Homo sapiens	Keratin, type II cytoskeletal 7	1:Experimental evidence at protein level	13.65	1	0.999	6	4	4	18	13	13	0	0	0
T1_2	sp|P09651|ROA1_HUMAN	P09651	ROA1_HUMAN	HNRNPA1	372	Homo sapiens	Heterogeneous nuclear ribonucleoprotein A1	1:Experimental evidence at protein level	17.47	1	0.999	4	1	4	16	4	16	0	0	0
T1_2	sp|P10909|CLUS_HUMAN	P10909	CLUS_HUMAN	CLU	449	Homo sapiens	Clusterin	1:Experimental evidence at protein level	8.91	1	0.999	2	2	2	5	5	5	0	0	0
T1_2	sp|P11142|HSP7C_HUMAN	P11142	HSP7C_HUMAN	HSPA8	646	Homo sapiens	Heat shock cognate 71 kDa protein	1:Experimental evidence at protein level	3.87	1	0.999	2	1	1	8	3	3	0	0	0
T1_2	sp|P12109|CO6A1_HUMAN	P12109	CO6A1_HUMAN	COL6A1	1028	Homo sapiens	Collagen alpha-1(VI) chain	1:Experimental evidence at protein level	2.72	1	0.999	2	2	2	10	10	10	0	0	0
T1_2	sp|P12111|CO6A3_HUMAN	P12111	CO6A3_HUMAN	COL6A3	3177	Homo sapiens	Collagen alpha-3(VI) chain	1:Experimental evidence at protein level	1.26	1	0.999	3	3	3	6	6	6	0	0	0	7C(57.0214)
T1_2	sp|P13645|K1C10_HUMAN	P13645	K1C10_HUMAN	KRT10	584	Homo sapiens	Keratin, type I cytoskeletal 10	1:Experimental evidence at protein level	36.3	1	0.999	14	11	13	46	39	45	0	0	0	10C(57.0214), 11M(15.9949), 26M(15.9949), 5C(57.0214), 7C(57.0214)
T1_2	sp|P13647|K2C5_HUMAN	P13647	K2C5_HUMAN	KRT5	590	Homo sapiens	Keratin, type II cytoskeletal 5	1:Experimental evidence at protein level	7.12	1	0.999	5	1	1	13	1	1	0	0	0
T1_2	sp|P14618|KPYM_HUMAN	P14618	KPYM_HUMAN	PKM	531	Homo sapiens	Pyruvate kinase PKM	1:Experimental evidence at protein level	6.4	1	0.999	2	2	2	2	2	2	0	0	0
T1_2	sp|P15586|GNS_HUMAN	P15586	GNS_HUMAN	GNS	552	Homo sapiens	N-acetylglucosamine-6-sulfatase	1:Experimental evidence at protein level	4.35	1	0.999	2	2	2	4	4	4	0	0	0
T1_2	sp|P16989|YBOX3_HUMAN	P16989	YBOX3_HUMAN	YBX3	372	Homo sapiens	Y-box-binding protein 3	1:Experimental evidence at protein level	9.68	1	0.999	2	1	1	7	1	1	0	0	0
T1_2	sp|P17096|HMGA1_HUMAN	P17096	HMGA1_HUMAN	HMGA1	107	Homo sapiens	High mobility group protein HMG-I/HMG-Y	1:Experimental evidence at protein level	30.84	1	0.999	3	3	3	11	11	11	0	0	0
T1_2	sp|P17661|DESM_HUMAN	P17661	DESM_HUMAN	DES	470	Homo sapiens	Desmin	1:Experimental evidence at protein level	19.15	1	0.999	8	7	7	24	22	22	0	0	0
T1_2	sp|P22626|ROA2_HUMAN	P22626	ROA2_HUMAN	HNRNPA2B1	353	Homo sapiens	Heterogeneous nuclear ribonucleoproteins A2/B1	1:Experimental evidence at protein level	8.78	1	0.999	2	2	2	3	3	3	0	0	0
T1_2	sp|P25705|ATPA_HUMAN	P25705	ATPA_HUMAN	ATP5F1A	553	Homo sapiens	ATP synthase subunit alpha, mitochondrial	1:Experimental evidence at protein level	7.78	1	0.999	3	3	3	13	13	13	0	0	0
T1_2	sp|P30044|PRDX5_HUMAN	P30044	PRDX5_HUMAN	PRDX5	214	Homo sapiens	Peroxiredoxin-5, mitochondrial	1:Experimental evidence at protein level	16.36	1	0.999	2	2	2	4	4	4	0	0	0
T1_2	sp|P30086|PEBP1_HUMAN	P30086	PEBP1_HUMAN	PEBP1	187	Homo sapiens	Phosphatidylethanolamine-binding protein 1	1:Experimental evidence at protein level	18.18	1	0.999	2	2	2	5	5	5	0	0	0
T1_2	sp|P31949|S10AB_HUMAN	P31949	S10AB_HUMAN	S100A11	105	Homo sapiens	Protein S100-A11	1:Experimental evidence at protein level	23.81	1	0.999	2	2	2	4	4	4	0	0	0
T1_2	sp|P32119|PRDX2_HUMAN	P32119	PRDX2_HUMAN	PRDX2	198	Homo sapiens	Peroxiredoxin-2	1:Experimental evidence at protein level	14.65	1	0.999	2	1	2	4	3	4	0	0	0
T1_2	sp|P35527|K1C9_HUMAN	P35527	K1C9_HUMAN	KRT9	623	Homo sapiens	Keratin, type I cytoskeletal 9	1:Experimental evidence at protein level	37.4	1	0.999	13	13	13	59	59	59	0	0	0	5C(57.0214)
T1_2	sp|P35555|FBN1_HUMAN	P35555	FBN1_HUMAN	FBN1	2871	Homo sapiens	Fibrillin-1	1:Experimental evidence at protein level	1.85	1	0.999	4	2	4	10	6	10	0	0	0	13C(57.0214), 5C(57.0214), 6C(57.0214), 8C(57.0214)
T1_2	sp|P35908|K22E_HUMAN	P35908	K22E_HUMAN	KRT2	639	Homo sapiens	Keratin, type II cytoskeletal 2 epidermal	1:Experimental evidence at protein level	34.27	1	0.999	17	12	13	60	34	40	0	0	0
T1_2	sp|P37802|TAGL2_HUMAN	P37802	TAGL2_HUMAN	TAGLN2	199	Homo sapiens	Transgelin-2	1:Experimental evidence at protein level	15.58	1	0.999	3	3	3	6	6	6	0	0	0
T1_2	sp|P39019|RS19_HUMAN	P39019	RS19_HUMAN	RPS19	145	Homo sapiens	Small ribosomal subunit protein eS19	1:Experimental evidence at protein level	6.9	1	0.999	2	2	2	8	8	8	0	0	0
T1_2	sp|P40199|CEAM6_HUMAN	P40199	CEAM6_HUMAN	CEACAM6	344	Homo sapiens	Carcinoembryonic antigen-related cell adhesion molecule 6	1:Experimental evidence at protein level	13.66	1	0.999	2	2	2	8	8	8	0	0	0
T1_2	sp|P40926|MDHM_HUMAN	P40926	MDHM_HUMAN	MDH2	338	Homo sapiens	Malate dehydrogenase, mitochondrial	1:Experimental evidence at protein level	9.47	1	0.999	2	2	2	6	6	6	0	0	0	2C(57.0214)
T1_2	sp|P46783|RS10_HUMAN	P46783	RS10_HUMAN	RPS10	165	Homo sapiens	Small ribosomal subunit protein eS10	1:Experimental evidence at protein level	23.03	1	0.999	3	2	3	6	4	6	0	0	0
T1_2	sp|P51688|SPHM_HUMAN	P51688	SPHM_HUMAN	SGSH	502	Homo sapiens	N-sulphoglucosamine sulphohydrolase	1:Experimental evidence at protein level	4.78	1	0.999	2	2	2	6	6	6	0	0	0
T1_2	sp|P51888|PRELP_HUMAN	P51888	PRELP_HUMAN	PRELP	382	Homo sapiens	Prolargin	1:Experimental evidence at protein level	5.5	1	0.999	2	2	2	3	3	3	0	0	0
T1_2	sp|P60174|TPIS_HUMAN	P60174	TPIS_HUMAN	TPI1	249	Homo sapiens	Triosephosphate isomerase	1:Experimental evidence at protein level	13.65	1	0.999	2	2	2	5	5	5	0	0	0	9C(57.0214)
T1_2	sp|P61978|HNRPK_HUMAN	P61978	HNRPK_HUMAN	HNRNPK	463	Homo sapiens	Heterogeneous nuclear ribonucleoprotein K	1:Experimental evidence at protein level	15.33	1	0.999	4	4	4	6	6	6	0	0	0
T1_2	sp|P62241|RS8_HUMAN	P62241	RS8_HUMAN	RPS8	208	Homo sapiens	Small ribosomal subunit protein eS8	1:Experimental evidence at protein level	13.46	1	0.999	2	2	2	2	2	2	0	0	0
T1_2	sp|P62263|RS14_HUMAN	P62263	RS14_HUMAN	RPS14	151	Homo sapiens	Small ribosomal subunit protein uS11	1:Experimental evidence at protein level	9.27	1	0.999	2	2	2	10	10	10	0	0	0
T1_2	sp|P62805|H4_HUMAN	P62805	H4_HUMAN	H4C1	103	Homo sapiens	Histone H4	1:Experimental evidence at protein level	55.34	1	0.999	8	8	8	65	65	65	0	0	0
T1_2	sp|P62851|RS25_HUMAN	P62851	RS25_HUMAN	RPS25	125	Homo sapiens	Small ribosomal subunit protein eS25	1:Experimental evidence at protein level	16	1	0.999	3	3	3	6	6	6	0	0	0
T1_2	sp|P62937|PPIA_HUMAN	P62937	PPIA_HUMAN	PPIA	165	Homo sapiens	Peptidyl-prolyl cis-trans isomerase A	1:Experimental evidence at protein level	16.36	1	0.999	3	3	3	6	6	6	0	0	0
T1_2	sp|P63104|1433Z_HUMAN	P63104	1433Z_HUMAN	YWHAZ	245	Homo sapiens	14-3-3 protein zeta/delta	1:Experimental evidence at protein level	16.33	1	0.999	3	2	3	10	7	10	0	0	0
T1_2	sp|P63173|RL38_HUMAN	P63173	RL38_HUMAN	RPL38	70	Homo sapiens	Large ribosomal subunit protein eL38	1:Experimental evidence at protein level	18.57	1	0.999	2	2	2	3	3	3	0	0	0
T1_2	sp|P67809|YBOX1_HUMAN	P67809	YBOX1_HUMAN	YBX1	324	Homo sapiens	Y-box-binding protein 1	1:Experimental evidence at protein level	11.42	1	0.999	2	1	2	9	3	9	0	0	0
T1_2	sp|P68871|HBB_HUMAN	P68871	HBB_HUMAN	HBB	147	Homo sapiens	Hemoglobin subunit beta	1:Experimental evidence at protein level	57.14	1	0.999	7	3	7	60	33	60	0	0	0	15M(15.9949)
T1_2	sp|P69905|HBA_HUMAN	P69905	HBA_HUMAN	HBA2	142	Homo sapiens	Hemoglobin subunit alpha	1:Experimental evidence at protein level	42.96	1	0.999	5	4	5	53	52	53	0	0	0	1M(15.9949)
T1_2	sp|P84103|SRSF3_HUMAN	P84103	SRSF3_HUMAN	SRSF3	164	Homo sapiens	Serine/arginine-rich splicing factor 3	1:Experimental evidence at protein level	18.29	1	0.999	2	2	2	4	4	4	0	0	0
T1_2	sp|Q01995|TAGL_HUMAN	Q01995	TAGL_HUMAN	TAGLN	201	Homo sapiens	Transgelin	1:Experimental evidence at protein level	17.91	1	0.999	3	3	3	14	14	14	0	0	0
T1_2	sp|Q06830|PRDX1_HUMAN	Q06830	PRDX1_HUMAN	PRDX1	199	Homo sapiens	Peroxiredoxin-1	1:Experimental evidence at protein level	10.55	1	0.999	2	1	1	2	1	1	0	0	0
T1_2	sp|Q07020|RL18_HUMAN	Q07020	RL18_HUMAN	RPL18	188	Homo sapiens	Large ribosomal subunit protein eL18	1:Experimental evidence at protein level	13.83	1	0.999	2	2	2	3	3	3	0	0	0
T1_2	sp|Q07955|SRSF1_HUMAN	Q07955	SRSF1_HUMAN	SRSF1	248	Homo sapiens	Serine/arginine-rich splicing factor 1	1:Experimental evidence at protein level	18.95	1	0.999	4	4	4	5	5	5	0	0	0	6C(57.0214)
T1_2	sp|Q13268|DHRS2_HUMAN	Q13268	DHRS2_HUMAN	DHRS2	280	Homo sapiens	Dehydrogenase/reductase SDR family member 2, mitochondrial	1:Experimental evidence at protein level	12.14	1	0.999	2	2	2	11	11	11	0	0	0	13C(57.0214)
T1_2	sp|Q13510|ASAH1_HUMAN	Q13510	ASAH1_HUMAN	ASAH1	395	Homo sapiens	Acid ceramidase	1:Experimental evidence at protein level	17.22	1	0.999	4	4	4	15	15	15	0	0	0	18C(57.0214)
T1_2	sp|Q15063|POSTN_HUMAN	Q15063	POSTN_HUMAN	POSTN	836	Homo sapiens	Periostin	1:Experimental evidence at protein level	3.35	1	0.999	2	2	2	4	4	4	0	0	0	7C(57.0214)
T1_2	sp|Q5TEC6|H37_HUMAN	Q5TEC6	H37_HUMAN	H3-7	136	Homo sapiens	Histone H3-7	1:Experimental evidence at protein level	19.85	1	0.999	3	1	3	21	6	21	0	0	0
T1_2	sp|Q8NC51|SERB1_HUMAN	Q8NC51	SERB1_HUMAN	SERBP1	408	Homo sapiens	SERPINE1 mRNA-binding protein 1	1:Experimental evidence at protein level	9.07	1	0.999	3	3	3	4	4	4	0	0	0
T1_2	sp|Q99497|PARK7_HUMAN	Q99497	PARK7_HUMAN	PARK7	189	Homo sapiens	Parkinson disease protein 7	1:Experimental evidence at protein level	21.69	1	0.999	2	2	2	2	2	2	0	0	0	5C(57.0214)
T1_2	sp|Q99538|LGMN_HUMAN	Q99538	LGMN_HUMAN	LGMN	433	Homo sapiens	Legumain	1:Experimental evidence at protein level	6.47	1	0.999	2	2	2	3	3	3	0	0	0	6C(57.0214)
T1_2	sp|Q9BRP8|PYM1_HUMAN	Q9BRP8	PYM1_HUMAN	PYM1	204	Homo sapiens	Partner of Y14 and mago	1:Experimental evidence at protein level	15.2	1	0.999	2	2	2	4	4	4	0	0	0
T1_2	sp|Q9UHD8|SEPT9_HUMAN	Q9UHD8	SEPT9_HUMAN	SEPTIN9	586	Homo sapiens	Septin-9	1:Experimental evidence at protein level	5.29	1	0.999	2	2	2	7	7	7	0	0	0
T1_2	sp|P30038|AL4A1_HUMAN	P30038	AL4A1_HUMAN	ALDH4A1	563	Homo sapiens	Delta-1-pyrroline-5-carboxylate dehydrogenase, mitochondrial	1:Experimental evidence at protein level	5.51	0.9998	0.9877	2	2	2	2	2	2	0	0	0
T1_2	sp|Q9Y6C2|EMIL1_HUMAN	Q9Y6C2	EMIL1_HUMAN	EMILIN1	1016	Homo sapiens	EMILIN-1	1:Experimental evidence at protein level	2.95	0.9978	0.999	2	2	2	4	4	4	0	0	0
T1_2	sp|P61981|1433G_HUMAN	P61981	1433G_HUMAN	YWHAG	247	Homo sapiens	14-3-3 protein gamma	1:Experimental evidence at protein level	8.91	0.9947	0.999	2	1	1	4	1	1	0	0	0
T1_3	sp|P02042|HBD_HUMAN	P02042	HBD_HUMAN	HBD	147	Homo sapiens	Hemoglobin subunit delta	1:Experimental evidence at protein level	23.13	1	0.999	3	1	1	9	2	2	0	0	0
T1_3	sp|P02533|K1C14_HUMAN	P02533	K1C14_HUMAN	KRT14	472	Homo sapiens	Keratin, type I cytoskeletal 14	1:Experimental evidence at protein level	11.86	1	0.999	6	1	2	13	3	5	0	0	0
T1_3	sp|P02671|FIBA_HUMAN	P02671	FIBA_HUMAN	FGA	866	Homo sapiens	Fibrinogen alpha chain	1:Experimental evidence at protein level	2.42	1	0.999	2	2	2	4	4	4	0	0	0
T1_3	sp|P02675|FIBB_HUMAN	P02675	FIBB_HUMAN	FGB	491	Homo sapiens	Fibrinogen beta chain	1:Experimental evidence at protein level	5.5	1	0.999	2	2	2	4	4	4	0	0	0
T1_3	sp|P04264|K2C1_HUMAN	P04264	K2C1_HUMAN	KRT1	644	Homo sapiens	Keratin, type II cytoskeletal 1	1:Experimental evidence at protein level	38.66	1	0.999	22	17	22	61	43	61	0	0	0	4C(57.0214)
T1_3	sp|P05787|K2C8_HUMAN	P05787	K2C8_HUMAN	KRT8	483	Homo sapiens	Keratin, type II cytoskeletal 8	1:Experimental evidence at protein level	6.63	1	0.999	5	2	2	14	3	3	0	0	0
T1_3	sp|P08727|K1C19_HUMAN	P08727	K1C19_HUMAN	KRT19	400	Homo sapiens	Keratin, type I cytoskeletal 19	1:Experimental evidence at protein level	8.25	1	0.999	4	1	2	7	1	4	0	0	0
T1_3	sp|P13645|K1C10_HUMAN	P13645	K1C10_HUMAN	KRT10	584	Homo sapiens	Keratin, type I cytoskeletal 10	1:Experimental evidence at protein level	36.64	1	0.999	21	15	20	43	32	40	0	0	0	10C(57.0214), 16C(57.0214), 5C(57.0214), 7C(57.0214)
T1_3	sp|P13647|K2C5_HUMAN	P13647	K2C5_HUMAN	KRT5	590	Homo sapiens	Keratin, type II cytoskeletal 5	1:Experimental evidence at protein level	15.76	1	0.999	10	5	6	27	12	14	0	0	0	7C(57.0214)
T1_3	sp|P35527|K1C9_HUMAN	P35527	K1C9_HUMAN	KRT9	623	Homo sapiens	Keratin, type I cytoskeletal 9	1:Experimental evidence at protein level	32.42	1	0.999	13	12	12	37	35	35	0	0	0
T1_3	sp|P35908|K22E_HUMAN	P35908	K22E_HUMAN	KRT2	639	Homo sapiens	Keratin, type II cytoskeletal 2 epidermal	1:Experimental evidence at protein level	25.35	1	0.999	16	10	13	35	18	25	0	0	0	7C(57.0214)
T1_3	sp|P62805|H4_HUMAN	P62805	H4_HUMAN	H4C1	103	Homo sapiens	Histone H4	1:Experimental evidence at protein level	31.07	1	0.999	3	3	3	7	7	7	0	0	0
T1_3	sp|P68871|HBB_HUMAN	P68871	HBB_HUMAN	HBB	147	Homo sapiens	Hemoglobin subunit beta	1:Experimental evidence at protein level	31.29	1	0.999	4	2	4	14	7	14	0	0	0
T1_3	sp|P69905|HBA_HUMAN	P69905	HBA_HUMAN	HBA2	142	Homo sapiens	Hemoglobin subunit alpha	1:Experimental evidence at protein level	36.62	1	0.999	5	3	5	10	8	10	0	0	0
T1_3	sp|Q7Z794|K2C1B_HUMAN	Q7Z794	K2C1B_HUMAN	KRT77	578	Homo sapiens	Keratin, type II cytoskeletal 1b	1:Experimental evidence at protein level	6.4	1	0.999	4	1	1	11	1	1	0	0	0
T1_4	sp|O00515|LAD1_HUMAN	O00515	LAD1_HUMAN	LAD1	517	Homo sapiens	Ladinin-1	1:Experimental evidence at protein level	4.84	1	0.999	2	2	2	2	2	2	0	0	0
T1_4	sp|P02452|CO1A1_HUMAN	P02452	CO1A1_HUMAN	COL1A1	1464	Homo sapiens	Collagen alpha-1(I) chain	1:Experimental evidence at protein level	1.84	1	0.999	2	2	2	4	4	4	0	0	0
T1_4	sp|P02533|K1C14_HUMAN	P02533	K1C14_HUMAN	KRT14	472	Homo sapiens	Keratin, type I cytoskeletal 14	1:Experimental evidence at protein level	13.56	1	0.999	5	1	3	12	2	7	0	0	0	3C(57.0214)
T1_4	sp|P02768|ALBU_HUMAN	P02768	ALBU_HUMAN	ALB	609	Homo sapiens	Albumin	1:Experimental evidence at protein level	8.05	1	0.999	5	1	1	7	1	1	0	0	0
T1_4	sp|P04264|K2C1_HUMAN	P04264	K2C1_HUMAN	KRT1	644	Homo sapiens	Keratin, type II cytoskeletal 1	1:Experimental evidence at protein level	31.06	1	0.999	19	14	19	43	26	43	0	0	0	4C(57.0214)
T1_4	sp|P04792|HSPB1_HUMAN	P04792	HSPB1_HUMAN	HSPB1	205	Homo sapiens	Heat shock protein beta-1	1:Experimental evidence at protein level	25.37	1	0.999	5	5	5	7	7	7	0	0	0
T1_4	sp|P05787|K2C8_HUMAN	P05787	K2C8_HUMAN	KRT8	483	Homo sapiens	Keratin, type II cytoskeletal 8	1:Experimental evidence at protein level	10.77	1	0.999	7	5	5	21	10	10	0	0	0
T1_4	sp|P08123|CO1A2_HUMAN	P08123	CO1A2_HUMAN	COL1A2	1366	Homo sapiens	Collagen alpha-2(I) chain	1:Experimental evidence at protein level	3.66	1	0.999	5	5	5	12	12	12	0	0	0
T1_4	sp|P08727|K1C19_HUMAN	P08727	K1C19_HUMAN	KRT19	400	Homo sapiens	Keratin, type I cytoskeletal 19	1:Experimental evidence at protein level	16.5	1	0.999	6	5	6	10	7	10	0	0	0
T1_4	sp|P08729|K2C7_HUMAN	P08729	K2C7_HUMAN	KRT7	469	Homo sapiens	Keratin, type II cytoskeletal 7	1:Experimental evidence at protein level	7.25	1	0.999	3	3	3	3	3	3	0	0	0
T1_4	sp|P08779|K1C16_HUMAN	P08779	K1C16_HUMAN	KRT16	473	Homo sapiens	Keratin, type I cytoskeletal 16	1:Experimental evidence at protein level	10.15	1	0.999	4	1	1	9	1	1	0	0	0
T1_4	sp|P09651|ROA1_HUMAN	P09651	ROA1_HUMAN	HNRNPA1	372	Homo sapiens	Heterogeneous nuclear ribonucleoprotein A1	1:Experimental evidence at protein level	9.14	1	0.999	2	1	2	5	4	5	0	0	0
T1_4	sp|P13645|K1C10_HUMAN	P13645	K1C10_HUMAN	KRT10	584	Homo sapiens	Keratin, type I cytoskeletal 10	1:Experimental evidence at protein level	22.95	1	0.999	10	9	9	18	15	15	0	0	0	10C(57.0214), 5C(57.0214), 7C(57.0214)
T1_4	sp|P13647|K2C5_HUMAN	P13647	K2C5_HUMAN	KRT5	590	Homo sapiens	Keratin, type II cytoskeletal 5	1:Experimental evidence at protein level	9.15	1	0.999	6	4	4	17	6	6	0	0	0
T1_4	sp|P16104|H2AX_HUMAN	P16104	H2AX_HUMAN	H2AX	143	Homo sapiens	Histone H2AX	1:Experimental evidence at protein level	26.57	1	0.999	6	2	2	11	4	4	0	0	0
T1_4	sp|P18621|RL17_HUMAN	P18621	RL17_HUMAN	RPL17	184	Homo sapiens	Large ribosomal subunit protein uL22	1:Experimental evidence at protein level	10.33	1	0.999	2	2	2	2	2	2	0	0	0
T1_4	sp|P22626|ROA2_HUMAN	P22626	ROA2_HUMAN	HNRNPA2B1	353	Homo sapiens	Heterogeneous nuclear ribonucleoproteins A2/B1	1:Experimental evidence at protein level	7.08	1	0.999	2	2	2	4	4	4	0	0	0
T1_4	sp|P29966|MARCS_HUMAN	P29966	MARCS_HUMAN	MARCKS	332	Homo sapiens	Myristoylated alanine-rich C-kinase substrate	1:Experimental evidence at protein level	15.06	1	0.999	2	2	2	2	2	2	0	0	0
T1_4	sp|P35527|K1C9_HUMAN	P35527	K1C9_HUMAN	KRT9	623	Homo sapiens	Keratin, type I cytoskeletal 9	1:Experimental evidence at protein level	27.77	1	0.999	12	12	12	21	21	21	0	0	0
T1_4	sp|P35908|K22E_HUMAN	P35908	K22E_HUMAN	KRT2	639	Homo sapiens	Keratin, type II cytoskeletal 2 epidermal	1:Experimental evidence at protein level	28.64	1	0.999	15	11	12	27	18	20	0	0	0	7C(57.0214)
T1_4	sp|P39019|RS19_HUMAN	P39019	RS19_HUMAN	RPS19	145	Homo sapiens	Small ribosomal subunit protein eS19	1:Experimental evidence at protein level	19.31	1	0.999	3	3	3	5	5	5	0	0	0
T1_4	sp|P46779|RL28_HUMAN	P46779	RL28_HUMAN	RPL28	137	Homo sapiens	Large ribosomal subunit protein eL28	1:Experimental evidence at protein level	21.9	1	0.999	3	3	3	4	4	4	0	0	0
T1_4	sp|P62263|RS14_HUMAN	P62263	RS14_HUMAN	RPS14	151	Homo sapiens	Small ribosomal subunit protein uS11	1:Experimental evidence at protein level	15.89	1	0.999	2	2	2	4	4	4	0	0	0
T1_4	sp|P62269|RS18_HUMAN	P62269	RS18_HUMAN	RPS18	152	Homo sapiens	Small ribosomal subunit protein uS13	1:Experimental evidence at protein level	26.97	1	0.999	4	4	4	6	6	6	0	0	0
T1_4	sp|P62701|RS4X_HUMAN	P62701	RS4X_HUMAN	RPS4X	263	Homo sapiens	Small ribosomal subunit protein eS4, X isoform	1:Experimental evidence at protein level	7.22	1	0.999	2	1	2	2	1	2	0	0	0
T1_4	sp|P62805|H4_HUMAN	P62805	H4_HUMAN	H4C1	103	Homo sapiens	Histone H4	1:Experimental evidence at protein level	23.3	1	0.999	4	4	4	7	7	7	0	0	0
T1_4	sp|P62857|RS28_HUMAN	P62857	RS28_HUMAN	RPS28	69	Homo sapiens	Small ribosomal subunit protein eS28	1:Experimental evidence at protein level	33.33	1	0.999	2	2	2	3	3	3	0	0	0	7C(57.0214)
T1_4	sp|P62899|RL31_HUMAN	P62899	RL31_HUMAN	RPL31	125	Homo sapiens	Large ribosomal subunit protein eL31	1:Experimental evidence at protein level	28	1	0.999	4	4	4	7	7	7	0	0	0
T1_4	sp|P67809|YBOX1_HUMAN	P67809	YBOX1_HUMAN	YBX1	324	Homo sapiens	Y-box-binding protein 1	1:Experimental evidence at protein level	11.11	1	0.999	2	1	2	4	2	4	0	0	0
T1_4	sp|P68871|HBB_HUMAN	P68871	HBB_HUMAN	HBB	147	Homo sapiens	Hemoglobin subunit beta	1:Experimental evidence at protein level	18.37	1	0.999	2	1	2	4	2	4	0	0	0
T1_4	sp|P69905|HBA_HUMAN	P69905	HBA_HUMAN	HBA2	142	Homo sapiens	Hemoglobin subunit alpha	1:Experimental evidence at protein level	21.83	1	0.999	2	2	2	6	6	6	0	0	0
T1_4	sp|P82979|SARNP_HUMAN	P82979	SARNP_HUMAN	SARNP	210	Homo sapiens	SAP domain-containing ribonucleoprotein	1:Experimental evidence at protein level	13.81	1	0.999	2	2	2	4	4	4	0	0	0
T1_4	sp|Q04695|K1C17_HUMAN	Q04695	K1C17_HUMAN	KRT17	432	Homo sapiens	Keratin, type I cytoskeletal 17	1:Experimental evidence at protein level	7.64	1	0.999	3	1	2	7	2	4	0	0	0
T1_4	sp|Q8IUE6|H2A2B_HUMAN	Q8IUE6	H2A2B_HUMAN	H2AC21	130	Homo sapiens	Histone H2A type 2-B	1:Experimental evidence at protein level	23.08	1	0.999	4	1	1	8	2	2	0	0	0
T1_4	sp|Q9UHD8|SEPT9_HUMAN	Q9UHD8	SEPT9_HUMAN	SEPTIN9	586	Homo sapiens	Septin-9	1:Experimental evidence at protein level	5.29	1	0.999	2	2	2	2	2	2	0	0	0
T1_4	sp|P04259|K2C6B_HUMAN	P04259	K2C6B_HUMAN	KRT6B	564	Homo sapiens	Keratin, type II cytoskeletal 6B	1:Experimental evidence at protein level	14.18	0.9995	0.999	7	1	1	21	2	2	0	0	0
MI_1	sp|O14745|NHRF1_HUMAN	O14745	NHRF1_HUMAN	NHERF1	358	Homo sapiens	Na(+)/H(+) exchange regulatory cofactor NHE-RF1	1:Experimental evidence at protein level	11.17	1	0.999	2	2	2	2	2	2	0	0	0
MI_1	sp|O14773|TPP1_HUMAN	O14773	TPP1_HUMAN	TPP1	563	Homo sapiens	Tripeptidyl-peptidase 1	1:Experimental evidence at protein level	6.22	1	0.999	3	3	3	4	4	4	0	0	0
MI_1	sp|O60869|EDF1_HUMAN	O60869	EDF1_HUMAN	EDF1	148	Homo sapiens	Endothelial differentiation-related factor 1	1:Experimental evidence at protein level	16.89	1	0.999	2	2	2	3	3	3	0	0	0
MI_1	sp|O75369|FLNB_HUMAN	O75369	FLNB_HUMAN	FLNB	2602	Homo sapiens	Filamin-B	1:Experimental evidence at protein level	1.88	1	0.999	2	2	2	3	3	3	0	0	0
MI_1	sp|P01834|IGKC_HUMAN	P01834	IGKC_HUMAN	IGKC	107	Homo sapiens	Immunoglobulin kappa constant	1:Experimental evidence at protein level	35.51	1	0.999	2	2	2	6	6	6	0	0	0
MI_1	sp|P02452|CO1A1_HUMAN	P02452	CO1A1_HUMAN	COL1A1	1464	Homo sapiens	Collagen alpha-1(I) chain	1:Experimental evidence at protein level	2.53	1	0.999	3	3	3	4	4	4	0	0	0
MI_1	sp|P02533|K1C14_HUMAN	P02533	K1C14_HUMAN	KRT14	472	Homo sapiens	Keratin, type I cytoskeletal 14	1:Experimental evidence at protein level	23.52	1	0.999	11	1	6	19	2	9	0	0	0	10C(57.0214), 3C(57.0214)
MI_1	sp|P02538|K2C6A_HUMAN	P02538	K2C6A_HUMAN	KRT6A	564	Homo sapiens	Keratin, type II cytoskeletal 6A	1:Experimental evidence at protein level	17.91	1	0.999	9	1	6	20	2	9	0	0	0	8C(57.0214), 9C(57.0214)
MI_1	sp|P02545|LMNA_HUMAN	P02545	LMNA_HUMAN	LMNA	664	Homo sapiens	Prelamin-A/C	1:Experimental evidence at protein level	8.13	1	0.999	3	3	3	5	5	5	0	0	0
MI_1	sp|P02671|FIBA_HUMAN	P02671	FIBA_HUMAN	FGA	866	Homo sapiens	Fibrinogen alpha chain	1:Experimental evidence at protein level	5.31	1	0.999	3	3	3	3	3	3	0	0	0
MI_1	sp|P02768|ALBU_HUMAN	P02768	ALBU_HUMAN	ALB	609	Homo sapiens	Albumin	1:Experimental evidence at protein level	24.3	1	0.999	14	10	10	31	25	25	0	0	0	14C(57.0214), 3C(57.0214), 6C(57.0214), 7C(57.0214)
MI_1	sp|P04075|ALDOA_HUMAN	P04075	ALDOA_HUMAN	ALDOA	364	Homo sapiens	Fructose-bisphosphate aldolase A	1:Experimental evidence at protein level	15.66	1	0.999	3	1	3	6	3	6	0	0	0
MI_1	sp|P04083|ANXA1_HUMAN	P04083	ANXA1_HUMAN	ANXA1	346	Homo sapiens	Annexin A1	1:Experimental evidence at protein level	6.94	1	0.999	2	2	2	3	3	3	0	0	0
MI_1	sp|P04264|K2C1_HUMAN	P04264	K2C1_HUMAN	KRT1	644	Homo sapiens	Keratin, type II cytoskeletal 1	1:Experimental evidence at protein level	32.92	1	0.999	18	13	18	45	27	45	0	0	0	4C(57.0214)
MI_1	sp|P04406|G3P_HUMAN	P04406	G3P_HUMAN	GAPDH	335	Homo sapiens	Glyceraldehyde-3-phosphate dehydrogenase	1:Experimental evidence at protein level	25.07	1	0.999	4	4	4	7	7	7	0	0	0	11C(57.0214), 13C(57.0214), 7C(57.0214)
MI_1	sp|P04792|HSPB1_HUMAN	P04792	HSPB1_HUMAN	HSPB1	205	Homo sapiens	Heat shock protein beta-1	1:Experimental evidence at protein level	33.17	1	0.999	6	6	6	13	13	13	0	0	0
MI_1	sp|P05164|PERM_HUMAN	P05164	PERM_HUMAN	MPO	745	Homo sapiens	Myeloperoxidase	1:Experimental evidence at protein level	8.72	1	0.999	6	5	6	10	9	10	0	0	0	2C(57.0214), 3C(57.0214), 5C(57.0214)
MI_1	sp|P05787|K2C8_HUMAN	P05787	K2C8_HUMAN	KRT8	483	Homo sapiens	Keratin, type II cytoskeletal 8	1:Experimental evidence at protein level	10.35	1	0.999	3	1	1	10	1	1	0	0	0
MI_1	sp|P06731|CEAM5_HUMAN	P06731	CEAM5_HUMAN	CEACAM5	702	Homo sapiens	Carcinoembryonic antigen-related cell adhesion molecule 5	1:Experimental evidence at protein level	4.56	1	0.999	3	2	3	6	4	6	0	0	0	1C(57.0214)
MI_1	sp|P06733|ENOA_HUMAN	P06733	ENOA_HUMAN	ENO1	434	Homo sapiens	Alpha-enolase	1:Experimental evidence at protein level	11.98	1	0.999	4	3	4	4	3	4	0	0	0	14C(57.0214)
MI_1	sp|P07437|TBB5_HUMAN	P07437	TBB5_HUMAN	TUBB	444	Homo sapiens	Tubulin beta chain	1:Experimental evidence at protein level	6.76	1	0.999	2	1	2	3	1	3	0	0	0
MI_1	sp|P08123|CO1A2_HUMAN	P08123	CO1A2_HUMAN	COL1A2	1366	Homo sapiens	Collagen alpha-2(I) chain	1:Experimental evidence at protein level	4.03	1	0.999	5	5	5	10	10	10	0	0	0
MI_1	sp|P08670|VIME_HUMAN	P08670	VIME_HUMAN	VIM	466	Homo sapiens	Vimentin	1:Experimental evidence at protein level	20.6	1	0.999	9	7	9	12	10	12	0	0	0
MI_1	sp|P08727|K1C19_HUMAN	P08727	K1C19_HUMAN	KRT19	400	Homo sapiens	Keratin, type I cytoskeletal 19	1:Experimental evidence at protein level	33.75	1	0.999	12	6	9	22	11	17	0	0	0
MI_1	sp|P08779|K1C16_HUMAN	P08779	K1C16_HUMAN	KRT16	473	Homo sapiens	Keratin, type I cytoskeletal 16	1:Experimental evidence at protein level	23.26	1	0.999	11	2	2	17	3	3	0	0	0
MI_1	sp|P09651|ROA1_HUMAN	P09651	ROA1_HUMAN	HNRNPA1	372	Homo sapiens	Heterogeneous nuclear ribonucleoprotein A1	1:Experimental evidence at protein level	9.14	1	0.999	2	1	2	5	2	5	0	0	0
MI_1	sp|P11047|LAMC1_HUMAN	P11047	LAMC1_HUMAN	LAMC1	1609	Homo sapiens	Laminin subunit gamma-1	1:Experimental evidence at protein level	1.93	1	0.999	2	2	2	3	3	3	0	0	0
MI_1	sp|P11678|PERE_HUMAN	P11678	PERE_HUMAN	EPX	715	Homo sapiens	Eosinophil peroxidase	1:Experimental evidence at protein level	6.29	1	0.999	5	4	4	10	9	9	0	0	0	3C(57.0214)
MI_1	sp|P12724|ECP_HUMAN	P12724	ECP_HUMAN	RNASE3	160	Homo sapiens	Eosinophil cationic protein	1:Experimental evidence at protein level	17.5	1	0.999	2	2	2	2	2	2	0	0	0	10C(57.0214)
MI_1	sp|P13645|K1C10_HUMAN	P13645	K1C10_HUMAN	KRT10	584	Homo sapiens	Keratin, type I cytoskeletal 10	1:Experimental evidence at protein level	35.79	1	0.999	16	13	15	27	22	25	0	0	0	10C(57.0214), 5C(57.0214), 7C(57.0214)
MI_1	sp|P13646|K1C13_HUMAN	P13646	K1C13_HUMAN	KRT13	458	Homo sapiens	Keratin, type I cytoskeletal 13	1:Experimental evidence at protein level	11.14	1	0.999	4	1	1	6	1	1	0	0	0	17C(57.0214)
MI_1	sp|P13647|K2C5_HUMAN	P13647	K2C5_HUMAN	KRT5	590	Homo sapiens	Keratin, type II cytoskeletal 5	1:Experimental evidence at protein level	16.78	1	0.999	10	8	8	22	13	13	0	0	0
MI_1	sp|P14618|KPYM_HUMAN	P14618	KPYM_HUMAN	PKM	531	Homo sapiens	Pyruvate kinase PKM	1:Experimental evidence at protein level	3.95	1	0.999	2	2	2	3	3	3	0	0	0
MI_1	sp|P16104|H2AX_HUMAN	P16104	H2AX_HUMAN	H2AX	143	Homo sapiens	Histone H2AX	1:Experimental evidence at protein level	55.24	1	0.999	7	1	1	13	1	1	0	0	0
MI_1	sp|P16989|YBOX3_HUMAN	P16989	YBOX3_HUMAN	YBX3	372	Homo sapiens	Y-box-binding protein 3	1:Experimental evidence at protein level	9.68	1	0.999	2	1	1	6	3	3	0	0	0
MI_1	sp|P17096|HMGA1_HUMAN	P17096	HMGA1_HUMAN	HMGA1	107	Homo sapiens	High mobility group protein HMG-I/HMG-Y	1:Experimental evidence at protein level	15.89	1	0.999	2	2	2	3	3	3	0	0	0
MI_1	sp|P17661|DESM_HUMAN	P17661	DESM_HUMAN	DES	470	Homo sapiens	Desmin	1:Experimental evidence at protein level	23.4	1	0.999	10	8	8	14	12	12	0	0	0
MI_1	sp|P22626|ROA2_HUMAN	P22626	ROA2_HUMAN	HNRNPA2B1	353	Homo sapiens	Heterogeneous nuclear ribonucleoproteins A2/B1	1:Experimental evidence at protein level	15.01	1	0.999	6	6	6	7	7	7	0	0	0
MI_1	sp|P23396|RS3_HUMAN	P23396	RS3_HUMAN	RPS3	243	Homo sapiens	Small ribosomal subunit protein uS3	1:Experimental evidence at protein level	9.05	1	0.999	2	2	2	2	2	2	0	0	0
MI_1	sp|P23528|COF1_HUMAN	P23528	COF1_HUMAN	CFL1	166	Homo sapiens	Cofilin-1	1:Experimental evidence at protein level	15.06	1	0.999	2	1	2	2	1	2	0	0	0
MI_1	sp|P25815|S100P_HUMAN	P25815	S100P_HUMAN	S100P	95	Homo sapiens	Protein S100-P	1:Experimental evidence at protein level	43.16	1	0.999	2	2	2	5	5	5	0	0	0	26C(57.0214)
MI_1	sp|P29966|MARCS_HUMAN	P29966	MARCS_HUMAN	MARCKS	332	Homo sapiens	Myristoylated alanine-rich C-kinase substrate	1:Experimental evidence at protein level	15.06	1	0.999	2	2	2	3	3	3	0	0	0
MI_1	sp|P31946|1433B_HUMAN	P31946	1433B_HUMAN	YWHAB	246	Homo sapiens	14-3-3 protein beta/alpha	1:Experimental evidence at protein level	11.38	1	0.999	2	1	1	6	4	4	0	0	0	11C(57.0214)
MI_1	sp|P31947|1433S_HUMAN	P31947	1433S_HUMAN	SFN	248	Homo sapiens	14-3-3 protein sigma	1:Experimental evidence at protein level	17.34	1	0.999	3	2	2	7	5	5	0	0	0	11C(57.0214)
MI_1	sp|P31949|S10AB_HUMAN	P31949	S10AB_HUMAN	S100A11	105	Homo sapiens	Protein S100-A11	1:Experimental evidence at protein level	41.9	1	0.999	4	4	4	6	6	6	0	0	0
MI_1	sp|P35527|K1C9_HUMAN	P35527	K1C9_HUMAN	KRT9	623	Homo sapiens	Keratin, type I cytoskeletal 9	1:Experimental evidence at protein level	24.56	1	0.999	11	10	10	18	17	17	0	0	0
MI_1	sp|P35908|K22E_HUMAN	P35908	K22E_HUMAN	KRT2	639	Homo sapiens	Keratin, type II cytoskeletal 2 epidermal	1:Experimental evidence at protein level	30.52	1	0.999	16	12	13	28	19	21	0	0	0	7C(57.0214)
MI_1	sp|P39019|RS19_HUMAN	P39019	RS19_HUMAN	RPS19	145	Homo sapiens	Small ribosomal subunit protein eS19	1:Experimental evidence at protein level	20	1	0.999	4	4	4	8	8	8	0	0	0
MI_1	sp|P49773|HINT1_HUMAN	P49773	HINT1_HUMAN	HINT1	126	Homo sapiens	Adenosine 5'-monophosphoramidase HINT1	1:Experimental evidence at protein level	18.25	1	0.999	2	2	2	2	2	2	0	0	0
MI_1	sp|P61604|CH10_HUMAN	P61604	CH10_HUMAN	HSPE1	102	Homo sapiens	10 kDa heat shock protein, mitochondrial	1:Experimental evidence at protein level	17.65	1	0.999	2	2	2	2	2	2	0	0	0
MI_1	sp|P61978|HNRPK_HUMAN	P61978	HNRPK_HUMAN	HNRNPK	463	Homo sapiens	Heterogeneous nuclear ribonucleoprotein K	1:Experimental evidence at protein level	12.1	1	0.999	4	4	4	7	7	7	0	0	0
MI_1	sp|P62263|RS14_HUMAN	P62263	RS14_HUMAN	RPS14	151	Homo sapiens	Small ribosomal subunit protein uS11	1:Experimental evidence at protein level	16.56	1	0.999	3	3	3	6	6	6	0	0	0
MI_1	sp|P62269|RS18_HUMAN	P62269	RS18_HUMAN	RPS18	152	Homo sapiens	Small ribosomal subunit protein uS13	1:Experimental evidence at protein level	13.16	1	0.999	2	2	2	3	3	3	0	0	0
MI_1	sp|P62805|H4_HUMAN	P62805	H4_HUMAN	H4C1	103	Homo sapiens	Histone H4	1:Experimental evidence at protein level	45.63	1	0.999	6	6	6	17	17	17	0	0	0
MI_1	sp|P62851|RS25_HUMAN	P62851	RS25_HUMAN	RPS25	125	Homo sapiens	Small ribosomal subunit protein eS25	1:Experimental evidence at protein level	13.6	1	0.999	2	2	2	4	4	4	0	0	0
MI_1	sp|P62857|RS28_HUMAN	P62857	RS28_HUMAN	RPS28	69	Homo sapiens	Small ribosomal subunit protein eS28	1:Experimental evidence at protein level	33.33	1	0.999	2	2	2	4	4	4	0	0	0	7C(57.0214)
MI_1	sp|P62917|RL8_HUMAN	P62917	RL8_HUMAN	RPL8	257	Homo sapiens	Large ribosomal subunit protein uL2	1:Experimental evidence at protein level	10.51	1	0.999	2	2	2	3	3	3	0	0	0
MI_1	sp|P62937|PPIA_HUMAN	P62937	PPIA_HUMAN	PPIA	165	Homo sapiens	Peptidyl-prolyl cis-trans isomerase A	1:Experimental evidence at protein level	19.39	1	0.999	3	3	3	4	4	4	0	0	0	7C(57.0214)
MI_1	sp|P63104|1433Z_HUMAN	P63104	1433Z_HUMAN	YWHAZ	245	Homo sapiens	14-3-3 protein zeta/delta	1:Experimental evidence at protein level	8.98	1	0.999	2	1	2	3	1	3	0	0	0
MI_1	sp|P67809|YBOX1_HUMAN	P67809	YBOX1_HUMAN	YBX1	324	Homo sapiens	Y-box-binding protein 1	1:Experimental evidence at protein level	11.11	1	0.999	2	1	2	7	4	7	0	0	0
MI_1	sp|P68871|HBB_HUMAN	P68871	HBB_HUMAN	HBB	147	Homo sapiens	Hemoglobin subunit beta	1:Experimental evidence at protein level	36.05	1	0.999	4	3	4	9	7	9	0	0	0	8C(57.0214)
MI_1	sp|P69905|HBA_HUMAN	P69905	HBA_HUMAN	HBA2	142	Homo sapiens	Hemoglobin subunit alpha	1:Experimental evidence at protein level	30.28	1	0.999	3	3	3	14	14	14	0	0	0
MI_1	sp|P82979|SARNP_HUMAN	P82979	SARNP_HUMAN	SARNP	210	Homo sapiens	SAP domain-containing ribonucleoprotein	1:Experimental evidence at protein level	18.57	1	0.999	3	3	3	5	5	5	0	0	0
MI_1	sp|Q01469|FABP5_HUMAN	Q01469	FABP5_HUMAN	FABP5	135	Homo sapiens	Fatty acid-binding protein 5	1:Experimental evidence at protein level	14.81	1	0.999	2	2	2	2	2	2	0	0	0	6C(57.0214)
MI_1	sp|Q01995|TAGL_HUMAN	Q01995	TAGL_HUMAN	TAGLN	201	Homo sapiens	Transgelin	1:Experimental evidence at protein level	13.93	1	0.999	3	3	3	5	5	5	0	0	0
MI_1	sp|Q04695|K1C17_HUMAN	Q04695	K1C17_HUMAN	KRT17	432	Homo sapiens	Keratin, type I cytoskeletal 17	1:Experimental evidence at protein level	27.78	1	0.999	13	7	8	23	11	14	0	0	0	10C(57.0214)
MI_1	sp|Q05682|CALD1_HUMAN	Q05682	CALD1_HUMAN	CALD1	793	Homo sapiens	Caldesmon	1:Experimental evidence at protein level	3.91	1	0.999	2	2	2	3	3	3	0	0	0
MI_1	sp|Q07955|SRSF1_HUMAN	Q07955	SRSF1_HUMAN	SRSF1	248	Homo sapiens	Serine/arginine-rich splicing factor 1	1:Experimental evidence at protein level	12.9	1	0.999	3	3	3	5	5	5	0	0	0	6C(57.0214)
MI_1	sp|Q5TEC6|H37_HUMAN	Q5TEC6	H37_HUMAN	H3-7	136	Homo sapiens	Histone H3-7	1:Experimental evidence at protein level	13.24	1	0.999	2	1	2	3	2	3	0	0	0
MI_1	sp|Q86V81|THOC4_HUMAN	Q86V81	THOC4_HUMAN	ALYREF	257	Homo sapiens	THO complex subunit 4	1:Experimental evidence at protein level	11.28	1	0.999	2	2	2	2	2	2	0	0	0
MI_1	sp|Q8IUE6|H2A2B_HUMAN	Q8IUE6	H2A2B_HUMAN	H2AC21	130	Homo sapiens	Histone H2A type 2-B	1:Experimental evidence at protein level	60	1	0.999	6	1	1	9	1	1	0	0	0
MI_1	sp|Q92945|FUBP2_HUMAN	Q92945	FUBP2_HUMAN	KHSRP	711	Homo sapiens	Far upstream element-binding protein 2	1:Experimental evidence at protein level	3.38	1	0.999	2	2	2	3	3	3	0	0	0
MI_1	sp|Q9BW04|SARG_HUMAN	Q9BW04	SARG_HUMAN	SARG	601	Homo sapiens	Specifically androgen-regulated gene protein	1:Experimental evidence at protein level	4.33	1	0.9982	2	2	2	3	3	3	0	0	0
MI_1	sp|Q9UHD8|SEPT9_HUMAN	Q9UHD8	SEPT9_HUMAN	SEPTIN9	586	Homo sapiens	Septin-9	1:Experimental evidence at protein level	5.29	1	0.999	2	2	2	3	3	3	0	0	0
MI_1	sp|P27348|1433T_HUMAN	P27348	1433T_HUMAN	YWHAQ	245	Homo sapiens	14-3-3 protein theta	1:Experimental evidence at protein level	8.98	0.9947	0.999	2	1	1	4	2	2	0	0	0
MI_2	sp|O00479|HMGN4_HUMAN	O00479	HMGN4_HUMAN	HMGN4	90	Homo sapiens	High mobility group nucleosome-binding domain-containing protein 4	1:Experimental evidence at protein level	24.44	1	0.999	2	1	1	6	2	2	0	0	0
MI_2	sp|O14773|TPP1_HUMAN	O14773	TPP1_HUMAN	TPP1	563	Homo sapiens	Tripeptidyl-peptidase 1	1:Experimental evidence at protein level	8.35	1	0.999	3	3	3	11	11	11	0	0	0
MI_2	sp|O60869|EDF1_HUMAN	O60869	EDF1_HUMAN	EDF1	148	Homo sapiens	Endothelial differentiation-related factor 1	1:Experimental evidence at protein level	14.86	1	0.999	2	2	2	3	3	3	0	0	0
MI_2	sp|P01834|IGKC_HUMAN	P01834	IGKC_HUMAN	IGKC	107	Homo sapiens	Immunoglobulin kappa constant	1:Experimental evidence at protein level	29.91	1	0.999	2	2	2	6	6	6	0	0	0
MI_2	sp|P02042|HBD_HUMAN	P02042	HBD_HUMAN	HBD	147	Homo sapiens	Hemoglobin subunit delta	1:Experimental evidence at protein level	23.81	1	0.999	3	1	1	11	2	2	0	0	0
MI_2	sp|P02533|K1C14_HUMAN	P02533	K1C14_HUMAN	KRT14	472	Homo sapiens	Keratin, type I cytoskeletal 14	1:Experimental evidence at protein level	8.47	1	0.999	4	1	2	9	2	4	0	0	0
MI_2	sp|P02671|FIBA_HUMAN	P02671	FIBA_HUMAN	FGA	866	Homo sapiens	Fibrinogen alpha chain	1:Experimental evidence at protein level	4.73	1	0.999	3	3	3	8	8	8	0	0	0
MI_2	sp|P02675|FIBB_HUMAN	P02675	FIBB_HUMAN	FGB	491	Homo sapiens	Fibrinogen beta chain	1:Experimental evidence at protein level	11.61	1	0.999	4	4	4	12	12	12	0	0	0	3C(57.0214), 7C(57.0214)
MI_2	sp|P02768|ALBU_HUMAN	P02768	ALBU_HUMAN	ALB	609	Homo sapiens	Albumin	1:Experimental evidence at protein level	15.44	1	0.999	9	5	5	42	32	32	0	0	0	14C(57.0214)
MI_2	sp|P02788|TRFL_HUMAN	P02788	TRFL_HUMAN	LTF	710	Homo sapiens	Lactotransferrin	1:Experimental evidence at protein level	6.34	1	0.999	3	3	3	3	3	3	0	0	0	10C(57.0214), 4C(57.0214), 7C(57.0214), 9C(57.0214)
MI_2	sp|P04004|VTNC_HUMAN	P04004	VTNC_HUMAN	VTN	478	Homo sapiens	Vitronectin	1:Experimental evidence at protein level	7.95	1	0.999	3	3	3	4	4	4	0	0	0	9C(57.0214)
MI_2	sp|P04075|ALDOA_HUMAN	P04075	ALDOA_HUMAN	ALDOA	364	Homo sapiens	Fructose-bisphosphate aldolase A	1:Experimental evidence at protein level	14.01	1	0.999	3	1	3	3	1	3	0	0	0
MI_2	sp|P04083|ANXA1_HUMAN	P04083	ANXA1_HUMAN	ANXA1	346	Homo sapiens	Annexin A1	1:Experimental evidence at protein level	8.67	1	0.999	2	2	2	4	4	4	0	0	0
MI_2	sp|P04264|K2C1_HUMAN	P04264	K2C1_HUMAN	KRT1	644	Homo sapiens	Keratin, type II cytoskeletal 1	1:Experimental evidence at protein level	36.65	1	0.999	18	13	18	56	37	56	0	0	0	4C(57.0214)
MI_2	sp|P04406|G3P_HUMAN	P04406	G3P_HUMAN	GAPDH	335	Homo sapiens	Glyceraldehyde-3-phosphate dehydrogenase	1:Experimental evidence at protein level	23.28	1	0.999	6	6	6	22	22	22	0	0	0	11C(57.0214), 13C(57.0214), 7C(57.0214)
MI_2	sp|P04792|HSPB1_HUMAN	P04792	HSPB1_HUMAN	HSPB1	205	Homo sapiens	Heat shock protein beta-1	1:Experimental evidence at protein level	38.54	1	0.999	6	6	6	21	21	21	0	0	0
MI_2	sp|P05109|S10A8_HUMAN	P05109	S10A8_HUMAN	S100A8	93	Homo sapiens	Protein S100-A8	1:Experimental evidence at protein level	20.43	1	0.999	2	2	2	3	3	3	0	0	0	6C(57.0214)
MI_2	sp|P05164|PERM_HUMAN	P05164	PERM_HUMAN	MPO	745	Homo sapiens	Myeloperoxidase	1:Experimental evidence at protein level	15.17	1	0.999	12	10	12	42	36	42	0	0	0	2C(57.0214), 2M(15.9949), 3C(57.0214), 5C(57.0214), 5M(15.9949), 7C(57.0214)
MI_2	sp|P05204|HMGN2_HUMAN	P05204	HMGN2_HUMAN	HMGN2	90	Homo sapiens	Non-histone chromosomal protein HMG-17	1:Experimental evidence at protein level	70	1	0.999	8	7	8	17	13	17	0	0	0
MI_2	sp|P05787|K2C8_HUMAN	P05787	K2C8_HUMAN	KRT8	483	Homo sapiens	Keratin, type II cytoskeletal 8	1:Experimental evidence at protein level	5.8	1	0.999	4	1	1	8	1	1	0	0	0
MI_2	sp|P06703|S10A6_HUMAN	P06703	S10A6_HUMAN	S100A6	90	Homo sapiens	Protein S100-A6	1:Experimental evidence at protein level	37.78	1	0.999	2	2	2	2	2	2	0	0	0
MI_2	sp|P06731|CEAM5_HUMAN	P06731	CEAM5_HUMAN	CEACAM5	702	Homo sapiens	Carcinoembryonic antigen-related cell adhesion molecule 5	1:Experimental evidence at protein level	9.4	1	0.999	4	3	3	6	5	5	0	0	0
MI_2	sp|P06733|ENOA_HUMAN	P06733	ENOA_HUMAN	ENO1	434	Homo sapiens	Alpha-enolase	1:Experimental evidence at protein level	22.81	1	0.999	6	3	6	11	4	11	0	0	0	14C(57.0214), 17C(57.0214)
MI_2	sp|P07339|CATD_HUMAN	P07339	CATD_HUMAN	CTSD	412	Homo sapiens	Cathepsin D	1:Experimental evidence at protein level	4.13	1	0.999	2	2	2	2	2	2	0	0	0
MI_2	sp|P07737|PROF1_HUMAN	P07737	PROF1_HUMAN	PFN1	140	Homo sapiens	Profilin-1	1:Experimental evidence at protein level	17.14	1	0.999	2	2	2	3	3	3	0	0	0
MI_2	sp|P07858|CATB_HUMAN	P07858	CATB_HUMAN	CTSB	339	Homo sapiens	Cathepsin B	1:Experimental evidence at protein level	10.62	1	0.999	3	3	3	4	4	4	0	0	0	2C(57.0214), 5C(57.0214)
MI_2	sp|P08311|CATG_HUMAN	P08311	CATG_HUMAN	CTSG	255	Homo sapiens	Cathepsin G	1:Experimental evidence at protein level	11.76	1	0.999	3	3	3	8	8	8	0	0	0
MI_2	sp|P08670|VIME_HUMAN	P08670	VIME_HUMAN	VIM	466	Homo sapiens	Vimentin	1:Experimental evidence at protein level	24.25	1	0.999	10	8	10	17	11	17	0	0	0
MI_2	sp|P08708|RS17_HUMAN	P08708	RS17_HUMAN	RPS17	135	Homo sapiens	Small ribosomal subunit protein eS17	1:Experimental evidence at protein level	14.07	1	0.999	2	2	2	4	4	4	0	0	0	2C(57.0214)
MI_2	sp|P08727|K1C19_HUMAN	P08727	K1C19_HUMAN	KRT19	400	Homo sapiens	Keratin, type I cytoskeletal 19	1:Experimental evidence at protein level	28.25	1	0.999	10	6	8	23	15	20	0	0	0
MI_2	sp|P08729|K2C7_HUMAN	P08729	K2C7_HUMAN	KRT7	469	Homo sapiens	Keratin, type II cytoskeletal 7	1:Experimental evidence at protein level	4.05	1	0.999	2	1	1	2	1	1	0	0	0
MI_2	sp|P09651|ROA1_HUMAN	P09651	ROA1_HUMAN	HNRNPA1	372	Homo sapiens	Heterogeneous nuclear ribonucleoprotein A1	1:Experimental evidence at protein level	19.62	1	0.999	5	1	5	13	2	13	0	0	0
MI_2	sp|P09972|ALDOC_HUMAN	P09972	ALDOC_HUMAN	ALDOC	364	Homo sapiens	Fructose-bisphosphate aldolase C	1:Experimental evidence at protein level	7.14	1	0.999	2	2	2	6	6	6	0	0	0
MI_2	sp|P11021|BIP_HUMAN	P11021	BIP_HUMAN	HSPA5	654	Homo sapiens	Endoplasmic reticulum chaperone BiP	1:Experimental evidence at protein level	4.43	1	0.999	2	2	2	3	3	3	0	0	0
MI_2	sp|P11142|HSP7C_HUMAN	P11142	HSP7C_HUMAN	HSPA8	646	Homo sapiens	Heat shock cognate 71 kDa protein	1:Experimental evidence at protein level	3.87	1	0.999	2	1	1	3	1	1	0	0	0
MI_2	sp|P11678|PERE_HUMAN	P11678	PERE_HUMAN	EPX	715	Homo sapiens	Eosinophil peroxidase	1:Experimental evidence at protein level	3.5	1	0.999	3	1	1	7	1	1	0	0	0
MI_2	sp|P12724|ECP_HUMAN	P12724	ECP_HUMAN	RNASE3	160	Homo sapiens	Eosinophil cationic protein	1:Experimental evidence at protein level	17.5	1	0.999	2	2	2	5	5	5	0	0	0	10C(57.0214)
MI_2	sp|P13645|K1C10_HUMAN	P13645	K1C10_HUMAN	KRT10	584	Homo sapiens	Keratin, type I cytoskeletal 10	1:Experimental evidence at protein level	27.91	1	0.999	12	10	12	45	43	45	0	0	0	10C(57.0214), 5C(57.0214), 7C(57.0214)
MI_2	sp|P13647|K2C5_HUMAN	P13647	K2C5_HUMAN	KRT5	590	Homo sapiens	Keratin, type II cytoskeletal 5	1:Experimental evidence at protein level	22.03	1	0.999	13	9	10	38	29	31	0	0	0	7C(57.0214)
MI_2	sp|P14618|KPYM_HUMAN	P14618	KPYM_HUMAN	PKM	531	Homo sapiens	Pyruvate kinase PKM	1:Experimental evidence at protein level	6.21	1	0.999	2	2	2	6	6	6	0	0	0
MI_2	sp|P15586|GNS_HUMAN	P15586	GNS_HUMAN	GNS	552	Homo sapiens	N-acetylglucosamine-6-sulfatase	1:Experimental evidence at protein level	3.8	1	0.999	2	2	2	2	2	2	0	0	0
MI_2	sp|P16401|H15_HUMAN	P16401	H15_HUMAN	H1-5	226	Homo sapiens	Histone H1.5	1:Experimental evidence at protein level	9.73	1	0.999	2	1	1	2	1	1	0	0	0
MI_2	sp|P16989|YBOX3_HUMAN	P16989	YBOX3_HUMAN	YBX3	372	Homo sapiens	Y-box-binding protein 3	1:Experimental evidence at protein level	14.78	1	0.999	3	2	2	10	4	4	0	0	0
MI_2	sp|P17096|HMGA1_HUMAN	P17096	HMGA1_HUMAN	HMGA1	107	Homo sapiens	High mobility group protein HMG-I/HMG-Y	1:Experimental evidence at protein level	41.12	1	0.999	3	3	3	10	10	10	0	0	0
MI_2	sp|P19338|NUCL_HUMAN	P19338	NUCL_HUMAN	NCL	710	Homo sapiens	Nucleolin	1:Experimental evidence at protein level	4.79	1	0.999	2	2	2	2	2	2	0	0	0
MI_2	sp|P19971|TYPH_HUMAN	P19971	TYPH_HUMAN	TYMP	482	Homo sapiens	Thymidine phosphorylase	1:Experimental evidence at protein level	8.51	1	0.999	3	3	3	6	6	6	0	0	0
MI_2	sp|P21333|FLNA_HUMAN	P21333	FLNA_HUMAN	FLNA	2647	Homo sapiens	Filamin-A	1:Experimental evidence at protein level	1.51	1	0.999	2	2	2	4	4	4	0	0	0
MI_2	sp|P22626|ROA2_HUMAN	P22626	ROA2_HUMAN	HNRNPA2B1	353	Homo sapiens	Heterogeneous nuclear ribonucleoproteins A2/B1	1:Experimental evidence at protein level	25.5	1	0.999	6	6	6	18	18	18	0	0	0
MI_2	sp|P23396|RS3_HUMAN	P23396	RS3_HUMAN	RPS3	243	Homo sapiens	Small ribosomal subunit protein uS3	1:Experimental evidence at protein level	10.7	1	0.999	2	2	2	3	3	3	0	0	0
MI_2	sp|P25705|ATPA_HUMAN	P25705	ATPA_HUMAN	ATP5F1A	553	Homo sapiens	ATP synthase subunit alpha, mitochondrial	1:Experimental evidence at protein level	4.88	1	0.999	2	2	2	4	4	4	0	0	0
MI_2	sp|P26373|RL13_HUMAN	P26373	RL13_HUMAN	RPL13	211	Homo sapiens	Large ribosomal subunit protein eL13	1:Experimental evidence at protein level	23.22	1	0.999	5	5	5	6	6	6	0	0	0
MI_2	sp|P29401|TKT_HUMAN	P29401	TKT_HUMAN	TKT	623	Homo sapiens	Transketolase	1:Experimental evidence at protein level	5.94	1	0.999	2	2	2	3	3	3	0	0	0
MI_2	sp|P31146|COR1A_HUMAN	P31146	COR1A_HUMAN	CORO1A	461	Homo sapiens	Coronin-1A	1:Experimental evidence at protein level	5.21	1	0.999	2	2	2	2	2	2	0	0	0
MI_2	sp|P35268|RL22_HUMAN	P35268	RL22_HUMAN	RPL22	128	Homo sapiens	Large ribosomal subunit protein eL22	1:Experimental evidence at protein level	21.88	1	0.999	2	2	2	8	8	8	0	0	0
MI_2	sp|P35527|K1C9_HUMAN	P35527	K1C9_HUMAN	KRT9	623	Homo sapiens	Keratin, type I cytoskeletal 9	1:Experimental evidence at protein level	21.35	1	0.999	6	6	6	12	12	12	0	0	0
MI_2	sp|P35908|K22E_HUMAN	P35908	K22E_HUMAN	KRT2	639	Homo sapiens	Keratin, type II cytoskeletal 2 epidermal	1:Experimental evidence at protein level	28.33	1	0.999	13	9	10	34	22	24	0	0	0
MI_2	sp|P38159|RBMX_HUMAN	P38159	RBMX_HUMAN	RBMX	391	Homo sapiens	RNA-binding motif protein, X chromosome	1:Experimental evidence at protein level	12.02	1	0.999	4	1	4	10	2	10	0	0	0
MI_2	sp|P39019|RS19_HUMAN	P39019	RS19_HUMAN	RPS19	145	Homo sapiens	Small ribosomal subunit protein eS19	1:Experimental evidence at protein level	47.59	1	0.999	8	8	8	15	15	15	0	0	0
MI_2	sp|P40199|CEAM6_HUMAN	P40199	CEAM6_HUMAN	CEACAM6	344	Homo sapiens	Carcinoembryonic antigen-related cell adhesion molecule 6	1:Experimental evidence at protein level	27.03	1	0.999	6	5	6	13	12	13	0	0	0	8C(57.0214), 9C(57.0214)
MI_2	sp|P46778|RL21_HUMAN	P46778	RL21_HUMAN	RPL21	160	Homo sapiens	Large ribosomal subunit protein eL21	1:Experimental evidence at protein level	13.75	1	0.999	2	2	2	2	2	2	0	0	0
MI_2	sp|P46779|RL28_HUMAN	P46779	RL28_HUMAN	RPL28	137	Homo sapiens	Large ribosomal subunit protein eL28	1:Experimental evidence at protein level	13.87	1	0.999	2	2	2	3	3	3	0	0	0
MI_2	sp|P46783|RS10_HUMAN	P46783	RS10_HUMAN	RPS10	165	Homo sapiens	Small ribosomal subunit protein eS10	1:Experimental evidence at protein level	14.55	1	0.999	2	1	2	4	1	4	0	0	0
MI_2	sp|P47914|RL29_HUMAN	P47914	RL29_HUMAN	RPL29	159	Homo sapiens	Large ribosomal subunit protein eL29	1:Experimental evidence at protein level	14.47	1	0.999	2	2	2	5	5	5	0	0	0
MI_2	sp|P49006|MRP_HUMAN	P49006	MRP_HUMAN	MARCKSL1	195	Homo sapiens	MARCKS-related protein	1:Experimental evidence at protein level	25.13	1	0.999	2	2	2	3	3	3	0	0	0
MI_2	sp|P52926|HMGA2_HUMAN	P52926	HMGA2_HUMAN	HMGA2	109	Homo sapiens	High mobility group protein HMGI-C	1:Experimental evidence at protein level	50.46	1	0.999	3	3	3	3	3	3	0	0	0
MI_2	sp|P60174|TPIS_HUMAN	P60174	TPIS_HUMAN	TPI1	249	Homo sapiens	Triosephosphate isomerase	1:Experimental evidence at protein level	24.5	1	0.999	4	4	4	8	8	8	0	0	0	9C(57.0214)
MI_2	sp|P61247|RS3A_HUMAN	P61247	RS3A_HUMAN	RPS3A	264	Homo sapiens	Small ribosomal subunit protein eS1	1:Experimental evidence at protein level	18.18	1	0.999	5	5	5	5	5	5	0	0	0
MI_2	sp|P61313|RL15_HUMAN	P61313	RL15_HUMAN	RPL15	204	Homo sapiens	Large ribosomal subunit protein eL15	1:Experimental evidence at protein level	11.27	1	0.999	2	2	2	2	2	2	0	0	0
MI_2	sp|P61978|HNRPK_HUMAN	P61978	HNRPK_HUMAN	HNRNPK	463	Homo sapiens	Heterogeneous nuclear ribonucleoprotein K	1:Experimental evidence at protein level	10.15	1	0.999	3	3	3	6	6	6	0	0	0
MI_2	sp|P62241|RS8_HUMAN	P62241	RS8_HUMAN	RPS8	208	Homo sapiens	Small ribosomal subunit protein eS8	1:Experimental evidence at protein level	18.27	1	0.999	3	3	3	8	8	8	0	0	0	2C(57.0214)
MI_2	sp|P62263|RS14_HUMAN	P62263	RS14_HUMAN	RPS14	151	Homo sapiens	Small ribosomal subunit protein uS11	1:Experimental evidence at protein level	17.88	1	0.999	4	4	4	8	8	8	0	0	0
MI_2	sp|P62269|RS18_HUMAN	P62269	RS18_HUMAN	RPS18	152	Homo sapiens	Small ribosomal subunit protein uS13	1:Experimental evidence at protein level	20.39	1	0.999	3	3	3	6	6	6	0	0	0
MI_2	sp|P62277|RS13_HUMAN	P62277	RS13_HUMAN	RPS13	151	Homo sapiens	Small ribosomal subunit protein uS15	1:Experimental evidence at protein level	13.91	1	0.999	2	2	2	2	2	2	0	0	0
MI_2	sp|P62750|RL23A_HUMAN	P62750	RL23A_HUMAN	RPL23A	156	Homo sapiens	Large ribosomal subunit protein uL23	1:Experimental evidence at protein level	16.03	1	0.999	3	3	3	5	5	5	0	0	0
MI_2	sp|P62805|H4_HUMAN	P62805	H4_HUMAN	H4C1	103	Homo sapiens	Histone H4	1:Experimental evidence at protein level	64.08	1	0.999	10	10	10	61	61	61	0	0	0	5M(15.9949)
MI_2	sp|P62851|RS25_HUMAN	P62851	RS25_HUMAN	RPS25	125	Homo sapiens	Small ribosomal subunit protein eS25	1:Experimental evidence at protein level	14.4	1	0.999	2	2	2	4	4	4	0	0	0
MI_2	sp|P62861|RS30_HUMAN	P62861	RS30_HUMAN	FAU	133	Homo sapiens	Ubiquitin-like FUBI-ribosomal protein eS30 fusion protein	1:Experimental evidence at protein level	8.27	1	0.999	2	2	2	5	5	5	0	0	0
MI_2	sp|P62899|RL31_HUMAN	P62899	RL31_HUMAN	RPL31	125	Homo sapiens	Large ribosomal subunit protein eL31	1:Experimental evidence at protein level	19.2	1	0.999	2	2	2	3	3	3	0	0	0
MI_2	sp|P62987|RL40_HUMAN	P62987	RL40_HUMAN	UBA52	128	Homo sapiens	Ubiquitin-ribosomal protein eL40 fusion protein	1:Experimental evidence at protein level	30.47	1	0.999	3	1	3	14	1	14	0	0	0	1C(57.0214)
MI_2	sp|P67809|YBOX1_HUMAN	P67809	YBOX1_HUMAN	YBX1	324	Homo sapiens	Y-box-binding protein 1	1:Experimental evidence at protein level	24.38	1	0.999	4	3	4	14	8	14	0	0	0
MI_2	sp|P68871|HBB_HUMAN	P68871	HBB_HUMAN	HBB	147	Homo sapiens	Hemoglobin subunit beta	1:Experimental evidence at protein level	51.02	1	0.999	6	4	6	22	13	22	0	0	0
MI_2	sp|P69905|HBA_HUMAN	P69905	HBA_HUMAN	HBA2	142	Homo sapiens	Hemoglobin subunit alpha	1:Experimental evidence at protein level	21.83	1	0.999	2	2	2	25	25	25	0	0	0
MI_2	sp|P83731|RL24_HUMAN	P83731	RL24_HUMAN	RPL24	157	Homo sapiens	Large ribosomal subunit protein eL24	1:Experimental evidence at protein level	18.47	1	0.999	3	3	3	3	3	3	0	0	0
MI_2	sp|P84098|RL19_HUMAN	P84098	RL19_HUMAN	RPL19	196	Homo sapiens	Large ribosomal subunit protein eL19	1:Experimental evidence at protein level	17.35	1	0.999	3	3	3	7	7	7	0	0	0
MI_2	sp|Q04695|K1C17_HUMAN	Q04695	K1C17_HUMAN	KRT17	432	Homo sapiens	Keratin, type I cytoskeletal 17	1:Experimental evidence at protein level	25.23	1	0.999	11	7	7	21	13	13	0	0	0	10C(57.0214)
MI_2	sp|Q06830|PRDX1_HUMAN	Q06830	PRDX1_HUMAN	PRDX1	199	Homo sapiens	Peroxiredoxin-1	1:Experimental evidence at protein level	15.58	1	0.999	3	2	2	5	3	3	0	0	0
MI_2	sp|Q07020|RL18_HUMAN	Q07020	RL18_HUMAN	RPL18	188	Homo sapiens	Large ribosomal subunit protein eL18	1:Experimental evidence at protein level	19.68	1	0.999	3	3	3	11	11	11	0	0	0	2C(57.0214)
MI_2	sp|Q07955|SRSF1_HUMAN	Q07955	SRSF1_HUMAN	SRSF1	248	Homo sapiens	Serine/arginine-rich splicing factor 1	1:Experimental evidence at protein level	11.29	1	0.999	2	2	2	3	3	3	0	0	0	6C(57.0214)
MI_2	sp|Q14210|LY6D_HUMAN	Q14210	LY6D_HUMAN	LY6D	128	Homo sapiens	Lymphocyte antigen 6D	1:Experimental evidence at protein level	14.84	1	0.999	2	2	2	2	2	2	0	0	0	5C(57.0214)
MI_2	sp|Q16790|CAH9_HUMAN	Q16790	CAH9_HUMAN	CA9	459	Homo sapiens	Carbonic anhydrase 9	1:Experimental evidence at protein level	6.54	1	0.999	2	2	2	5	5	5	0	0	0
MI_2	sp|Q5TEC6|H37_HUMAN	Q5TEC6	H37_HUMAN	H3-7	136	Homo sapiens	Histone H3-7	1:Experimental evidence at protein level	19.85	1	0.999	3	1	3	14	6	14	0	0	0
MI_2	sp|Q86V81|THOC4_HUMAN	Q86V81	THOC4_HUMAN	ALYREF	257	Homo sapiens	THO complex subunit 4	1:Experimental evidence at protein level	11.28	1	0.999	2	2	2	6	6	6	0	0	0
MI_2	sp|Q8NC51|SERB1_HUMAN	Q8NC51	SERB1_HUMAN	SERBP1	408	Homo sapiens	SERPINE1 mRNA-binding protein 1	1:Experimental evidence at protein level	17.4	1	0.999	6	6	6	12	12	12	0	0	0
MI_2	sp|Q92597|NDRG1_HUMAN	Q92597	NDRG1_HUMAN	NDRG1	394	Homo sapiens	Protein NDRG1	1:Experimental evidence at protein level	13.96	1	0.999	3	3	3	5	5	5	0	0	0
MI_3	sp|O00479|HMGN4_HUMAN	O00479	HMGN4_HUMAN	HMGN4	90	Homo sapiens	High mobility group nucleosome-binding domain-containing protein 4	1:Experimental evidence at protein level	44.44	1	0.999	3	2	2	4	3	3	0	0	0
MI_3	sp|O14773|TPP1_HUMAN	O14773	TPP1_HUMAN	TPP1	563	Homo sapiens	Tripeptidyl-peptidase 1	1:Experimental evidence at protein level	8.35	1	0.999	3	3	3	14	14	14	0	0	0
MI_3	sp|O60240|PLIN1_HUMAN	O60240	PLIN1_HUMAN	PLIN1	522	Homo sapiens	Perilipin-1	1:Experimental evidence at protein level	8.81	1	0.999	2	2	2	3	3	3	0	0	0
MI_3	sp|O60869|EDF1_HUMAN	O60869	EDF1_HUMAN	EDF1	148	Homo sapiens	Endothelial differentiation-related factor 1	1:Experimental evidence at protein level	28.38	1	0.999	4	4	4	6	6	6	0	0	0
MI_3	sp|P00441|SODC_HUMAN	P00441	SODC_HUMAN	SOD1	154	Homo sapiens	Superoxide dismutase [Cu-Zn]	1:Experimental evidence at protein level	13.64	1	0.9984	2	2	2	3	3	3	0	0	0
MI_3	sp|P00533|EGFR_HUMAN	P00533	EGFR_HUMAN	EGFR	1210	Homo sapiens	Epidermal growth factor receptor	1:Experimental evidence at protein level	3.22	1	0.999	3	3	3	5	5	5	0	0	0	10C(57.0214), 4C(57.0214), 7C(57.0214)
MI_3	sp|P01834|IGKC_HUMAN	P01834	IGKC_HUMAN	IGKC	107	Homo sapiens	Immunoglobulin kappa constant	1:Experimental evidence at protein level	47.66	1	0.999	3	3	3	6	6	6	0	0	0	4C(57.0214)
MI_3	sp|P02452|CO1A1_HUMAN	P02452	CO1A1_HUMAN	COL1A1	1464	Homo sapiens	Collagen alpha-1(I) chain	1:Experimental evidence at protein level	4.03	1	0.999	5	5	5	10	10	10	0	0	0
MI_3	sp|P02533|K1C14_HUMAN	P02533	K1C14_HUMAN	KRT14	472	Homo sapiens	Keratin, type I cytoskeletal 14	1:Experimental evidence at protein level	6.99	1	0.999	3	1	2	3	1	2	0	0	0
MI_3	sp|P02538|K2C6A_HUMAN	P02538	K2C6A_HUMAN	KRT6A	564	Homo sapiens	Keratin, type II cytoskeletal 6A	1:Experimental evidence at protein level	12.23	1	0.999	7	1	3	14	2	6	0	0	0	8C(57.0214), 9C(57.0214)
MI_3	sp|P02545|LMNA_HUMAN	P02545	LMNA_HUMAN	LMNA	664	Homo sapiens	Prelamin-A/C	1:Experimental evidence at protein level	3.77	1	0.999	2	2	2	5	5	5	0	0	0
MI_3	sp|P02671|FIBA_HUMAN	P02671	FIBA_HUMAN	FGA	866	Homo sapiens	Fibrinogen alpha chain	1:Experimental evidence at protein level	3.35	1	0.999	2	2	2	3	3	3	0	0	0
MI_3	sp|P02751|FINC_HUMAN	P02751	FINC_HUMAN	FN1	2477	Homo sapiens	Fibronectin	1:Experimental evidence at protein level	2.62	1	0.999	4	4	4	7	7	7	0	0	0
MI_3	sp|P02768|ALBU_HUMAN	P02768	ALBU_HUMAN	ALB	609	Homo sapiens	Albumin	1:Experimental evidence at protein level	11.99	1	0.999	8	3	3	20	5	5	0	0	0	11C(57.0214), 2C(57.0214), 3C(57.0214)
MI_3	sp|P04083|ANXA1_HUMAN	P04083	ANXA1_HUMAN	ANXA1	346	Homo sapiens	Annexin A1	1:Experimental evidence at protein level	13.87	1	0.999	3	3	3	5	5	5	0	0	0
MI_3	sp|P04264|K2C1_HUMAN	P04264	K2C1_HUMAN	KRT1	644	Homo sapiens	Keratin, type II cytoskeletal 1	1:Experimental evidence at protein level	40.99	1	0.999	20	14	19	56	40	55	0	0	0	1M(15.9949), 4C(57.0214), 5C(57.0214)
MI_3	sp|P04406|G3P_HUMAN	P04406	G3P_HUMAN	GAPDH	335	Homo sapiens	Glyceraldehyde-3-phosphate dehydrogenase	1:Experimental evidence at protein level	16.12	1	0.999	4	4	4	8	8	8	0	0	0	13C(57.0214)
MI_3	sp|P04792|HSPB1_HUMAN	P04792	HSPB1_HUMAN	HSPB1	205	Homo sapiens	Heat shock protein beta-1	1:Experimental evidence at protein level	49.76	1	0.999	10	10	10	47	47	47	0	0	0
MI_3	sp|P05114|HMGN1_HUMAN	P05114	HMGN1_HUMAN	HMGN1	100	Homo sapiens	Non-histone chromosomal protein HMG-14	1:Experimental evidence at protein level	30	1	0.999	3	3	3	4	4	4	0	0	0
MI_3	sp|P05204|HMGN2_HUMAN	P05204	HMGN2_HUMAN	HMGN2	90	Homo sapiens	Non-histone chromosomal protein HMG-17	1:Experimental evidence at protein level	71.11	1	0.999	8	7	8	15	14	15	0	0	0
MI_3	sp|P05787|K2C8_HUMAN	P05787	K2C8_HUMAN	KRT8	483	Homo sapiens	Keratin, type II cytoskeletal 8	1:Experimental evidence at protein level	6.83	1	0.999	5	1	2	8	1	2	0	0	0
MI_3	sp|P07339|CATD_HUMAN	P07339	CATD_HUMAN	CTSD	412	Homo sapiens	Cathepsin D	1:Experimental evidence at protein level	4.13	1	0.999	2	2	2	4	4	4	0	0	0
MI_3	sp|P07910|HNRPC_HUMAN	P07910	HNRPC_HUMAN	HNRNPC	306	Homo sapiens	Heterogeneous nuclear ribonucleoproteins C1/C2	1:Experimental evidence at protein level	6.86	1	0.999	2	1	2	4	2	4	0	0	0
MI_3	sp|P08123|CO1A2_HUMAN	P08123	CO1A2_HUMAN	COL1A2	1366	Homo sapiens	Collagen alpha-2(I) chain	1:Experimental evidence at protein level	3.88	1	0.999	4	4	4	8	8	8	0	0	0
MI_3	sp|P08311|CATG_HUMAN	P08311	CATG_HUMAN	CTSG	255	Homo sapiens	Cathepsin G	1:Experimental evidence at protein level	7.45	1	0.999	2	2	2	3	3	3	0	0	0
MI_3	sp|P08670|VIME_HUMAN	P08670	VIME_HUMAN	VIM	466	Homo sapiens	Vimentin	1:Experimental evidence at protein level	22.53	1	0.999	10	8	9	19	16	18	0	0	0
MI_3	sp|P08708|RS17_HUMAN	P08708	RS17_HUMAN	RPS17	135	Homo sapiens	Small ribosomal subunit protein eS17	1:Experimental evidence at protein level	31.11	1	0.999	3	3	3	3	3	3	0	0	0	2C(57.0214)
MI_3	sp|P08727|K1C19_HUMAN	P08727	K1C19_HUMAN	KRT19	400	Homo sapiens	Keratin, type I cytoskeletal 19	1:Experimental evidence at protein level	20	1	0.999	7	5	6	16	13	15	0	0	0
MI_3	sp|P09651|ROA1_HUMAN	P09651	ROA1_HUMAN	HNRNPA1	372	Homo sapiens	Heterogeneous nuclear ribonucleoprotein A1	1:Experimental evidence at protein level	16.94	1	0.999	4	1	4	15	5	15	0	0	0
MI_3	sp|P11279|LAMP1_HUMAN	P11279	LAMP1_HUMAN	LAMP1	417	Homo sapiens	Lysosome-associated membrane glycoprotein 1	1:Experimental evidence at protein level	4.08	1	0.999	2	2	2	3	3	3	0	0	0
MI_3	sp|P11678|PERE_HUMAN	P11678	PERE_HUMAN	EPX	715	Homo sapiens	Eosinophil peroxidase	1:Experimental evidence at protein level	4.34	1	0.999	3	2	2	8	4	4	0	0	0	3C(57.0214)
MI_3	sp|P12724|ECP_HUMAN	P12724	ECP_HUMAN	RNASE3	160	Homo sapiens	Eosinophil cationic protein	1:Experimental evidence at protein level	17.5	1	0.999	2	2	2	6	6	6	0	0	0	10C(57.0214)
MI_3	sp|P13645|K1C10_HUMAN	P13645	K1C10_HUMAN	KRT10	584	Homo sapiens	Keratin, type I cytoskeletal 10	1:Experimental evidence at protein level	23.8	1	0.999	9	8	9	19	18	19	0	0	0	10C(57.0214), 3M(15.9949), 5C(57.0214), 7C(57.0214)
MI_3	sp|P13647|K2C5_HUMAN	P13647	K2C5_HUMAN	KRT5	590	Homo sapiens	Keratin, type II cytoskeletal 5	1:Experimental evidence at protein level	20.68	1	0.999	13	9	9	35	27	27	0	0	0	7C(57.0214)
MI_3	sp|P14618|KPYM_HUMAN	P14618	KPYM_HUMAN	PKM	531	Homo sapiens	Pyruvate kinase PKM	1:Experimental evidence at protein level	6.78	1	0.999	2	2	2	3	3	3	0	0	0	6C(57.0214)
MI_3	sp|P16401|H15_HUMAN	P16401	H15_HUMAN	H1-5	226	Homo sapiens	Histone H1.5	1:Experimental evidence at protein level	10.62	1	0.999	3	3	3	6	6	6	0	0	0
MI_3	sp|P16989|YBOX3_HUMAN	P16989	YBOX3_HUMAN	YBX3	372	Homo sapiens	Y-box-binding protein 3	1:Experimental evidence at protein level	14.78	1	0.999	3	2	2	15	7	7	0	0	0
MI_3	sp|P17096|HMGA1_HUMAN	P17096	HMGA1_HUMAN	HMGA1	107	Homo sapiens	High mobility group protein HMG-I/HMG-Y	1:Experimental evidence at protein level	23.36	1	0.999	2	2	2	6	6	6	0	0	0
MI_3	sp|P17661|DESM_HUMAN	P17661	DESM_HUMAN	DES	470	Homo sapiens	Desmin	1:Experimental evidence at protein level	12.13	1	0.999	4	2	2	5	2	2	0	0	0
MI_3	sp|P18077|RL35A_HUMAN	P18077	RL35A_HUMAN	RPL35A	110	Homo sapiens	Large ribosomal subunit protein eL33	1:Experimental evidence at protein level	20.91	1	0.999	3	3	3	7	7	7	0	0	0
MI_3	sp|P22626|ROA2_HUMAN	P22626	ROA2_HUMAN	HNRNPA2B1	353	Homo sapiens	Heterogeneous nuclear ribonucleoproteins A2/B1	1:Experimental evidence at protein level	33.14	1	0.999	7	7	7	12	12	12	0	0	0	2M(15.9949)
MI_3	sp|P25705|ATPA_HUMAN	P25705	ATPA_HUMAN	ATP5F1A	553	Homo sapiens	ATP synthase subunit alpha, mitochondrial	1:Experimental evidence at protein level	5.61	1	0.999	2	2	2	3	3	3	0	0	0
MI_3	sp|P29692|EF1D_HUMAN	P29692	EF1D_HUMAN	EEF1D	281	Homo sapiens	Elongation factor 1-delta	1:Experimental evidence at protein level	12.81	1	0.999	2	2	2	2	2	2	0	0	0
MI_3	sp|P29966|MARCS_HUMAN	P29966	MARCS_HUMAN	MARCKS	332	Homo sapiens	Myristoylated alanine-rich C-kinase substrate	1:Experimental evidence at protein level	41.27	1	0.999	7	7	7	16	16	16	0	0	0
MI_3	sp|P31146|COR1A_HUMAN	P31146	COR1A_HUMAN	CORO1A	461	Homo sapiens	Coronin-1A	1:Experimental evidence at protein level	5.21	1	0.999	2	2	2	3	3	3	0	0	0
MI_3	sp|P31946|1433B_HUMAN	P31946	1433B_HUMAN	YWHAB	246	Homo sapiens	14-3-3 protein beta/alpha	1:Experimental evidence at protein level	11.79	1	0.999	3	1	1	5	2	2	0	0	0
MI_3	sp|P31947|1433S_HUMAN	P31947	1433S_HUMAN	SFN	248	Homo sapiens	14-3-3 protein sigma	1:Experimental evidence at protein level	11.69	1	0.999	3	1	2	5	2	4	0	0	0
MI_3	sp|P31949|S10AB_HUMAN	P31949	S10AB_HUMAN	S100A11	105	Homo sapiens	Protein S100-A11	1:Experimental evidence at protein level	9.52	1	0.999	2	2	2	4	4	4	0	0	0
MI_3	sp|P35268|RL22_HUMAN	P35268	RL22_HUMAN	RPL22	128	Homo sapiens	Large ribosomal subunit protein eL22	1:Experimental evidence at protein level	21.88	1	0.999	2	2	2	4	4	4	0	0	0
MI_3	sp|P35527|K1C9_HUMAN	P35527	K1C9_HUMAN	KRT9	623	Homo sapiens	Keratin, type I cytoskeletal 9	1:Experimental evidence at protein level	34.19	1	0.999	12	12	12	32	32	32	0	0	0	5M(15.9949), 8M(15.9949)
MI_3	sp|P35555|FBN1_HUMAN	P35555	FBN1_HUMAN	FBN1	2871	Homo sapiens	Fibrillin-1	1:Experimental evidence at protein level	1.25	1	0.999	3	2	3	3	2	3	0	0	0	13C(57.0214), 6C(57.0214), 8C(57.0214)
MI_3	sp|P35908|K22E_HUMAN	P35908	K22E_HUMAN	KRT2	639	Homo sapiens	Keratin, type II cytoskeletal 2 epidermal	1:Experimental evidence at protein level	24.73	1	0.999	11	7	8	23	12	14	0	0	0	7C(57.0214)
MI_3	sp|P37802|TAGL2_HUMAN	P37802	TAGL2_HUMAN	TAGLN2	199	Homo sapiens	Transgelin-2	1:Experimental evidence at protein level	16.58	1	0.999	3	3	3	5	5	5	0	0	0
MI_3	sp|P38159|RBMX_HUMAN	P38159	RBMX_HUMAN	RBMX	391	Homo sapiens	RNA-binding motif protein, X chromosome	1:Experimental evidence at protein level	14.32	1	0.999	6	2	6	16	5	16	0	0	0
MI_3	sp|P39019|RS19_HUMAN	P39019	RS19_HUMAN	RPS19	145	Homo sapiens	Small ribosomal subunit protein eS19	1:Experimental evidence at protein level	34.48	1	0.999	6	6	6	11	11	11	0	0	0
MI_3	sp|P43243|MATR3_HUMAN	P43243	MATR3_HUMAN	MATR3	847	Homo sapiens	Matrin-3	1:Experimental evidence at protein level	4.49	1	0.999	3	3	3	5	5	5	0	0	0
MI_3	sp|P46779|RL28_HUMAN	P46779	RL28_HUMAN	RPL28	137	Homo sapiens	Large ribosomal subunit protein eL28	1:Experimental evidence at protein level	18.98	1	0.999	3	2	3	4	3	4	0	0	0
MI_3	sp|P46783|RS10_HUMAN	P46783	RS10_HUMAN	RPS10	165	Homo sapiens	Small ribosomal subunit protein eS10	1:Experimental evidence at protein level	14.55	1	0.999	2	1	2	2	1	2	0	0	0
MI_3	sp|P47929|LEG7_HUMAN	P47929	LEG7_HUMAN	LGALS7	136	Homo sapiens	Galectin-7	1:Experimental evidence at protein level	52.94	1	0.999	6	6	6	17	17	17	0	0	0
MI_3	sp|P49006|MRP_HUMAN	P49006	MRP_HUMAN	MARCKSL1	195	Homo sapiens	MARCKS-related protein	1:Experimental evidence at protein level	51.28	1	0.999	4	4	4	8	8	8	0	0	0
MI_3	sp|P49207|RL34_HUMAN	P49207	RL34_HUMAN	RPL34	117	Homo sapiens	Large ribosomal subunit protein eL34	1:Experimental evidence at protein level	13.68	1	0.999	2	2	2	3	3	3	0	0	0
MI_3	sp|P52926|HMGA2_HUMAN	P52926	HMGA2_HUMAN	HMGA2	109	Homo sapiens	High mobility group protein HMGI-C	1:Experimental evidence at protein level	21.1	1	0.999	2	2	2	3	3	3	0	0	0
MI_3	sp|P60174|TPIS_HUMAN	P60174	TPIS_HUMAN	TPI1	249	Homo sapiens	Triosephosphate isomerase	1:Experimental evidence at protein level	17.27	1	0.999	3	3	3	10	10	10	0	0	0	8C(57.0214), 9C(57.0214)
MI_3	sp|P61247|RS3A_HUMAN	P61247	RS3A_HUMAN	RPS3A	264	Homo sapiens	Small ribosomal subunit protein eS1	1:Experimental evidence at protein level	8.33	1	0.999	2	2	2	2	2	2	0	0	0
MI_3	sp|P61313|RL15_HUMAN	P61313	RL15_HUMAN	RPL15	204	Homo sapiens	Large ribosomal subunit protein eL15	1:Experimental evidence at protein level	7.35	1	0.999	2	2	2	2	2	2	0	0	0
MI_3	sp|P61604|CH10_HUMAN	P61604	CH10_HUMAN	HSPE1	102	Homo sapiens	10 kDa heat shock protein, mitochondrial	1:Experimental evidence at protein level	23.53	1	0.999	2	2	2	3	3	3	0	0	0
MI_3	sp|P61978|HNRPK_HUMAN	P61978	HNRPK_HUMAN	HNRNPK	463	Homo sapiens	Heterogeneous nuclear ribonucleoprotein K	1:Experimental evidence at protein level	7.78	1	0.999	2	2	2	6	6	6	0	0	0
MI_3	sp|P62241|RS8_HUMAN	P62241	RS8_HUMAN	RPS8	208	Homo sapiens	Small ribosomal subunit protein eS8	1:Experimental evidence at protein level	19.23	1	0.999	3	3	3	3	3	3	0	0	0	2C(57.0214)
MI_3	sp|P62249|RS16_HUMAN	P62249	RS16_HUMAN	RPS16	146	Homo sapiens	Small ribosomal subunit protein uS9	1:Experimental evidence at protein level	12.33	1	0.999	2	2	2	2	2	2	0	0	0
MI_3	sp|P62258|1433E_HUMAN	P62258	1433E_HUMAN	YWHAE	255	Homo sapiens	14-3-3 protein epsilon	1:Experimental evidence at protein level	7.06	1	0.999	2	1	1	2	1	1	0	0	0
MI_3	sp|P62263|RS14_HUMAN	P62263	RS14_HUMAN	RPS14	151	Homo sapiens	Small ribosomal subunit protein uS11	1:Experimental evidence at protein level	16.56	1	0.999	3	3	3	8	8	8	0	0	0
MI_3	sp|P62273|RS29_HUMAN	P62273	RS29_HUMAN	RPS29	56	Homo sapiens	Small ribosomal subunit protein uS14	1:Experimental evidence at protein level	26.79	1	0.999	2	2	2	7	7	7	0	0	0
MI_3	sp|P62280|RS11_HUMAN	P62280	RS11_HUMAN	RPS11	158	Homo sapiens	Small ribosomal subunit protein uS17	1:Experimental evidence at protein level	13.29	1	0.999	2	2	2	3	3	3	0	0	0
MI_3	sp|P62701|RS4X_HUMAN	P62701	RS4X_HUMAN	RPS4X	263	Homo sapiens	Small ribosomal subunit protein eS4, X isoform	1:Experimental evidence at protein level	5.32	1	0.999	2	1	2	3	1	3	0	0	0
MI_3	sp|P62805|H4_HUMAN	P62805	H4_HUMAN	H4C1	103	Homo sapiens	Histone H4	1:Experimental evidence at protein level	50.49	1	0.999	5	5	5	32	32	32	0	0	0	5M(15.9949)
MI_3	sp|P62854|RS26_HUMAN	P62854	RS26_HUMAN	RPS26	115	Homo sapiens	Small ribosomal subunit protein eS26	1:Experimental evidence at protein level	19.13	1	0.999	2	1	2	4	2	4	0	0	0
MI_3	sp|P62857|RS28_HUMAN	P62857	RS28_HUMAN	RPS28	69	Homo sapiens	Small ribosomal subunit protein eS28	1:Experimental evidence at protein level	46.38	1	0.999	3	3	3	8	8	8	0	0	0	4M(15.9949), 7C(57.0214)
MI_3	sp|P62917|RL8_HUMAN	P62917	RL8_HUMAN	RPL8	257	Homo sapiens	Large ribosomal subunit protein uL2	1:Experimental evidence at protein level	12.06	1	0.999	3	3	3	3	3	3	0	0	0
MI_3	sp|P62937|PPIA_HUMAN	P62937	PPIA_HUMAN	PPIA	165	Homo sapiens	Peptidyl-prolyl cis-trans isomerase A	1:Experimental evidence at protein level	12.12	1	0.999	2	2	2	3	3	3	0	0	0	7C(57.0214)
MI_3	sp|P63104|1433Z_HUMAN	P63104	1433Z_HUMAN	YWHAZ	245	Homo sapiens	14-3-3 protein zeta/delta	1:Experimental evidence at protein level	8.57	1	0.999	2	1	2	3	2	3	0	0	0
MI_3	sp|P67809|YBOX1_HUMAN	P67809	YBOX1_HUMAN	YBX1	324	Homo sapiens	Y-box-binding protein 1	1:Experimental evidence at protein level	26.23	1	0.999	4	3	4	18	10	18	0	0	0
MI_3	sp|P68871|HBB_HUMAN	P68871	HBB_HUMAN	HBB	147	Homo sapiens	Hemoglobin subunit beta	1:Experimental evidence at protein level	28.57	1	0.999	3	2	3	8	4	8	0	0	0	15M(15.9949)
MI_3	sp|P80723|BASP1_HUMAN	P80723	BASP1_HUMAN	BASP1	227	Homo sapiens	Brain acid soluble protein 1	1:Experimental evidence at protein level	22.91	1	0.999	3	3	3	4	4	4	0	0	0
MI_3	sp|P82979|SARNP_HUMAN	P82979	SARNP_HUMAN	SARNP	210	Homo sapiens	SAP domain-containing ribonucleoprotein	1:Experimental evidence at protein level	13.81	1	0.999	2	2	2	6	6	6	0	0	0
MI_3	sp|Q01995|TAGL_HUMAN	Q01995	TAGL_HUMAN	TAGLN	201	Homo sapiens	Transgelin	1:Experimental evidence at protein level	9.95	1	0.999	2	2	2	4	4	4	0	0	0
MI_3	sp|Q04695|K1C17_HUMAN	Q04695	K1C17_HUMAN	KRT17	432	Homo sapiens	Keratin, type I cytoskeletal 17	1:Experimental evidence at protein level	18.06	1	0.999	8	6	6	15	12	12	0	0	0	10C(57.0214)
MI_3	sp|Q07020|RL18_HUMAN	Q07020	RL18_HUMAN	RPL18	188	Homo sapiens	Large ribosomal subunit protein eL18	1:Experimental evidence at protein level	13.83	1	0.999	2	2	2	4	4	4	0	0	0
MI_3	sp|Q15056|IF4H_HUMAN	Q15056	IF4H_HUMAN	EIF4H	248	Homo sapiens	Eukaryotic translation initiation factor 4H	1:Experimental evidence at protein level	15.73	1	0.999	3	3	3	7	7	7	0	0	0
MI_3	sp|Q5TEC6|H37_HUMAN	Q5TEC6	H37_HUMAN	H3-7	136	Homo sapiens	Histone H3-7	1:Experimental evidence at protein level	26.47	1	0.999	4	1	4	11	2	11	0	0	0
MI_3	sp|Q86V81|THOC4_HUMAN	Q86V81	THOC4_HUMAN	ALYREF	257	Homo sapiens	THO complex subunit 4	1:Experimental evidence at protein level	9.73	1	0.999	2	2	2	4	4	4	0	0	0
MI_3	sp|Q8IUE6|H2A2B_HUMAN	Q8IUE6	H2A2B_HUMAN	H2AC21	130	Homo sapiens	Histone H2A type 2-B	1:Experimental evidence at protein level	34.62	1	0.999	5	1	1	26	1	1	0	0	0
MI_3	sp|Q8NC51|SERB1_HUMAN	Q8NC51	SERB1_HUMAN	SERBP1	408	Homo sapiens	SERPINE1 mRNA-binding protein 1	1:Experimental evidence at protein level	7.84	1	0.999	3	3	3	6	6	6	0	0	0
MI_3	sp|Q96IZ0|PAWR_HUMAN	Q96IZ0	PAWR_HUMAN	PAWR	340	Homo sapiens	PRKC apoptosis WT1 regulator protein	1:Experimental evidence at protein level	8.53	1	0.999	2	2	2	2	2	2	0	0	0
MI_3	sp|Q9GZT3|SLIRP_HUMAN	Q9GZT3	SLIRP_HUMAN	SLIRP	109	Homo sapiens	SRA stem-loop-interacting RNA-binding protein, mitochondrial	1:Experimental evidence at protein level	30.28	1	0.999	3	3	3	4	4	4	0	0	0
MI_3	sp|Q9H1E3|NUCKS_HUMAN	Q9H1E3	NUCKS_HUMAN	NUCKS1	243	Homo sapiens	Nuclear ubiquitous casein and cyclin-dependent kinase substrate 1	1:Experimental evidence at protein level	11.11	1	0.999	3	3	3	6	6	6	0	0	0
MI_3	sp|Q9UBI6|GBG12_HUMAN	Q9UBI6	GBG12_HUMAN	GNG12	72	Homo sapiens	Guanine nucleotide-binding protein G(I)/G(S)/G(O) subunit gamma-12	1:Experimental evidence at protein level	37.5	1	0.999	2	2	2	3	3	3	0	0	0
MI_3	sp|Q9UHD8|SEPT9_HUMAN	Q9UHD8	SEPT9_HUMAN	SEPTIN9	586	Homo sapiens	Septin-9	1:Experimental evidence at protein level	5.29	1	0.999	2	2	2	7	7	7	0	0	0
MI_3	sp|Q9Y6H1|CHCH2_HUMAN	Q9Y6H1	CHCH2_HUMAN	CHCHD2	151	Homo sapiens	Coiled-coil-helix-coiled-coil-helix domain-containing protein 2	1:Experimental evidence at protein level	38.41	1	0.999	4	1	4	34	5	34	0	0	0	1M(15.9949), 2C(57.0214), 5C(57.0214)
MI_3	sp|P27348|1433T_HUMAN	P27348	1433T_HUMAN	YWHAQ	245	Homo sapiens	14-3-3 protein theta	1:Experimental evidence at protein level	11.84	1	0.999	3	1	1	5	2	2	0	0	0
MI_3	sp|P61981|1433G_HUMAN	P61981	1433G_HUMAN	YWHAG	247	Homo sapiens	14-3-3 protein gamma	1:Experimental evidence at protein level	11.74	1	0.999	3	1	1	5	2	2	0	0	0
MI_3	sp|Q96AE4|FUBP1_HUMAN	Q96AE4	FUBP1_HUMAN	FUBP1	644	Homo sapiens	Far upstream element-binding protein 1	1:Experimental evidence at protein level	3.26	1	0.9929	2	1	1	2	1	1	0	0	0
MI_4	sp|O00479|HMGN4_HUMAN	O00479	HMGN4_HUMAN	HMGN4	90	Homo sapiens	High mobility group nucleosome-binding domain-containing protein 4	1:Experimental evidence at protein level	43.33	1	0.999	3	2	2	6	4	4	0	0	0
MI_4	sp|O60869|EDF1_HUMAN	O60869	EDF1_HUMAN	EDF1	148	Homo sapiens	Endothelial differentiation-related factor 1	1:Experimental evidence at protein level	28.38	1	0.999	4	4	4	12	12	12	0	0	0
MI_4	sp|P02042|HBD_HUMAN	P02042	HBD_HUMAN	HBD	147	Homo sapiens	Hemoglobin subunit delta	1:Experimental evidence at protein level	15.65	1	0.999	2	1	1	8	2	2	0	0	0
MI_4	sp|P02452|CO1A1_HUMAN	P02452	CO1A1_HUMAN	COL1A1	1464	Homo sapiens	Collagen alpha-1(I) chain	1:Experimental evidence at protein level	4.03	1	0.999	5	5	5	10	10	10	0	0	0
MI_4	sp|P02533|K1C14_HUMAN	P02533	K1C14_HUMAN	KRT14	472	Homo sapiens	Keratin, type I cytoskeletal 14	1:Experimental evidence at protein level	26.69	1	0.999	10	3	7	27	9	18	0	0	0	10C(57.0214), 11M(15.9949)
MI_4	sp|P02545|LMNA_HUMAN	P02545	LMNA_HUMAN	LMNA	664	Homo sapiens	Prelamin-A/C	1:Experimental evidence at protein level	9.94	1	0.999	4	4	4	10	10	10	0	0	0
MI_4	sp|P02768|ALBU_HUMAN	P02768	ALBU_HUMAN	ALB	609	Homo sapiens	Albumin	1:Experimental evidence at protein level	12.64	1	0.999	9	4	4	26	6	6	0	0	0	3C(57.0214)
MI_4	sp|P04264|K2C1_HUMAN	P04264	K2C1_HUMAN	KRT1	644	Homo sapiens	Keratin, type II cytoskeletal 1	1:Experimental evidence at protein level	51.86	1	0.999	30	23	30	130	97	130	0	0	0	1M(15.9949), 4C(57.0214), 5C(57.0214)
MI_4	sp|P04406|G3P_HUMAN	P04406	G3P_HUMAN	GAPDH	335	Homo sapiens	Glyceraldehyde-3-phosphate dehydrogenase	1:Experimental evidence at protein level	21.19	1	0.999	6	6	6	14	14	14	0	0	0	11C(57.0214), 13C(57.0214), 7C(57.0214)
MI_4	sp|P04792|HSPB1_HUMAN	P04792	HSPB1_HUMAN	HSPB1	205	Homo sapiens	Heat shock protein beta-1	1:Experimental evidence at protein level	34.63	1	0.999	5	5	5	23	23	23	0	0	0
MI_4	sp|P05114|HMGN1_HUMAN	P05114	HMGN1_HUMAN	HMGN1	100	Homo sapiens	Non-histone chromosomal protein HMG-14	1:Experimental evidence at protein level	28	1	0.999	3	3	3	7	7	7	0	0	0
MI_4	sp|P05164|PERM_HUMAN	P05164	PERM_HUMAN	MPO	745	Homo sapiens	Myeloperoxidase	1:Experimental evidence at protein level	2.42	1	0.999	2	2	2	3	3	3	0	0	0
MI_4	sp|P05204|HMGN2_HUMAN	P05204	HMGN2_HUMAN	HMGN2	90	Homo sapiens	Non-histone chromosomal protein HMG-17	1:Experimental evidence at protein level	70	1	0.999	8	7	8	16	14	16	0	0	0
MI_4	sp|P05783|K1C18_HUMAN	P05783	K1C18_HUMAN	KRT18	430	Homo sapiens	Keratin, type I cytoskeletal 18	1:Experimental evidence at protein level	10.7	1	0.999	3	2	2	9	5	5	0	0	0
MI_4	sp|P05787|K2C8_HUMAN	P05787	K2C8_HUMAN	KRT8	483	Homo sapiens	Keratin, type II cytoskeletal 8	1:Experimental evidence at protein level	11.18	1	0.999	8	4	4	20	8	8	0	0	0
MI_4	sp|P06733|ENOA_HUMAN	P06733	ENOA_HUMAN	ENO1	434	Homo sapiens	Alpha-enolase	1:Experimental evidence at protein level	9.45	1	0.999	3	1	3	5	2	5	0	0	0	14C(57.0214)
MI_4	sp|P07437|TBB5_HUMAN	P07437	TBB5_HUMAN	TUBB	444	Homo sapiens	Tubulin beta chain	1:Experimental evidence at protein level	6.76	1	0.999	2	1	2	2	1	2	0	0	0	11M(15.9949)
MI_4	sp|P07737|PROF1_HUMAN	P07737	PROF1_HUMAN	PFN1	140	Homo sapiens	Profilin-1	1:Experimental evidence at protein level	17.14	1	0.999	2	2	2	2	2	2	0	0	0	11M(15.9949)
MI_4	sp|P07910|HNRPC_HUMAN	P07910	HNRPC_HUMAN	HNRNPC	306	Homo sapiens	Heterogeneous nuclear ribonucleoproteins C1/C2	1:Experimental evidence at protein level	6.86	1	0.999	2	1	2	3	2	3	0	0	0
MI_4	sp|P08123|CO1A2_HUMAN	P08123	CO1A2_HUMAN	COL1A2	1366	Homo sapiens	Collagen alpha-2(I) chain	1:Experimental evidence at protein level	4.17	1	0.999	5	5	5	14	14	14	0	0	0
MI_4	sp|P08670|VIME_HUMAN	P08670	VIME_HUMAN	VIM	466	Homo sapiens	Vimentin	1:Experimental evidence at protein level	12.02	1	0.999	6	4	6	13	9	13	0	0	0
MI_4	sp|P08727|K1C19_HUMAN	P08727	K1C19_HUMAN	KRT19	400	Homo sapiens	Keratin, type I cytoskeletal 19	1:Experimental evidence at protein level	40.5	1	0.999	12	8	10	42	31	36	0	0	0
MI_4	sp|P08729|K2C7_HUMAN	P08729	K2C7_HUMAN	KRT7	469	Homo sapiens	Keratin, type II cytoskeletal 7	1:Experimental evidence at protein level	26.23	1	0.999	12	10	10	25	19	19	0	0	0
MI_4	sp|P08779|K1C16_HUMAN	P08779	K1C16_HUMAN	KRT16	473	Homo sapiens	Keratin, type I cytoskeletal 16	1:Experimental evidence at protein level	31.5	1	0.999	13	6	6	32	14	14	0	0	0	11M(15.9949)
MI_4	sp|P09211|GSTP1_HUMAN	P09211	GSTP1_HUMAN	GSTP1	210	Homo sapiens	Glutathione S-transferase P	1:Experimental evidence at protein level	16.67	1	0.999	2	2	2	3	3	3	0	0	0
MI_4	sp|P09651|ROA1_HUMAN	P09651	ROA1_HUMAN	HNRNPA1	372	Homo sapiens	Heterogeneous nuclear ribonucleoprotein A1	1:Experimental evidence at protein level	16.94	1	0.999	4	1	4	19	8	19	0	0	0
MI_4	sp|P09972|ALDOC_HUMAN	P09972	ALDOC_HUMAN	ALDOC	364	Homo sapiens	Fructose-bisphosphate aldolase C	1:Experimental evidence at protein level	7.14	1	0.999	2	2	2	3	3	3	0	0	0
MI_4	sp|P10412|H14_HUMAN	P10412	H14_HUMAN	H1-4	219	Homo sapiens	Histone H1.4	1:Experimental evidence at protein level	21	1	0.999	5	1	5	11	1	11	0	0	0
MI_4	sp|P12109|CO6A1_HUMAN	P12109	CO6A1_HUMAN	COL6A1	1028	Homo sapiens	Collagen alpha-1(VI) chain	1:Experimental evidence at protein level	2.72	1	0.999	2	2	2	3	3	3	0	0	0
MI_4	sp|P13645|K1C10_HUMAN	P13645	K1C10_HUMAN	KRT10	584	Homo sapiens	Keratin, type I cytoskeletal 10	1:Experimental evidence at protein level	39.9	1	0.999	18	14	17	78	68	75	0	0	0	10C(57.0214), 11M(15.9949), 26M(15.9949), 3M(15.9949), 5C(57.0214), 7C(57.0214)
MI_4	sp|P13647|K2C5_HUMAN	P13647	K2C5_HUMAN	KRT5	590	Homo sapiens	Keratin, type II cytoskeletal 5	1:Experimental evidence at protein level	18.98	1	0.999	12	7	7	32	18	18	0	0	0	7C(57.0214), 9M(15.9949)
MI_4	sp|P14618|KPYM_HUMAN	P14618	KPYM_HUMAN	PKM	531	Homo sapiens	Pyruvate kinase PKM	1:Experimental evidence at protein level	7.53	1	0.999	2	2	2	3	3	3	0	0	0
MI_4	sp|P14854|CX6B1_HUMAN	P14854	CX6B1_HUMAN	COX6B1	86	Homo sapiens	Cytochrome c oxidase subunit 6B1	1:Experimental evidence at protein level	23.26	1	0.999	2	2	2	3	3	3	0	0	0	7C(57.0214)
MI_4	sp|P16401|H15_HUMAN	P16401	H15_HUMAN	H1-5	226	Homo sapiens	Histone H1.5	1:Experimental evidence at protein level	14.6	1	0.999	4	4	4	9	9	9	0	0	0
MI_4	sp|P16989|YBOX3_HUMAN	P16989	YBOX3_HUMAN	YBX3	372	Homo sapiens	Y-box-binding protein 3	1:Experimental evidence at protein level	14.78	1	0.999	3	2	2	12	4	4	0	0	0
MI_4	sp|P17096|HMGA1_HUMAN	P17096	HMGA1_HUMAN	HMGA1	107	Homo sapiens	High mobility group protein HMG-I/HMG-Y	1:Experimental evidence at protein level	33.64	1	0.999	6	6	6	26	26	26	0	0	0
MI_4	sp|P17661|DESM_HUMAN	P17661	DESM_HUMAN	DES	470	Homo sapiens	Desmin	1:Experimental evidence at protein level	12.98	1	0.999	5	3	3	18	14	14	0	0	0
MI_4	sp|P19338|NUCL_HUMAN	P19338	NUCL_HUMAN	NCL	710	Homo sapiens	Nucleolin	1:Experimental evidence at protein level	4.08	1	0.999	2	2	2	4	4	4	0	0	0
MI_4	sp|P21291|CSRP1_HUMAN	P21291	CSRP1_HUMAN	CSRP1	193	Homo sapiens	Cysteine and glycine-rich protein 1	1:Experimental evidence at protein level	16.58	1	0.999	2	2	2	3	3	3	0	0	0	16C(57.0214)
MI_4	sp|P22626|ROA2_HUMAN	P22626	ROA2_HUMAN	HNRNPA2B1	353	Homo sapiens	Heterogeneous nuclear ribonucleoproteins A2/B1	1:Experimental evidence at protein level	36.54	1	0.999	8	8	8	13	13	13	0	0	0	2M(15.9949)
MI_4	sp|P25705|ATPA_HUMAN	P25705	ATPA_HUMAN	ATP5F1A	553	Homo sapiens	ATP synthase subunit alpha, mitochondrial	1:Experimental evidence at protein level	7.78	1	0.999	3	3	3	7	7	7	0	0	0
MI_4	sp|P27816|MAP4_HUMAN	P27816	MAP4_HUMAN	MAP4	1152	Homo sapiens	Microtubule-associated protein 4	1:Experimental evidence at protein level	1.91	1	0.9937	2	1	2	2	1	2	0	0	0
MI_4	sp|P29401|TKT_HUMAN	P29401	TKT_HUMAN	TKT	623	Homo sapiens	Transketolase	1:Experimental evidence at protein level	4.01	1	0.999	2	2	2	3	3	3	0	0	0
MI_4	sp|P29966|MARCS_HUMAN	P29966	MARCS_HUMAN	MARCKS	332	Homo sapiens	Myristoylated alanine-rich C-kinase substrate	1:Experimental evidence at protein level	31.63	1	0.999	6	6	6	10	10	10	0	0	0
MI_4	sp|P30044|PRDX5_HUMAN	P30044	PRDX5_HUMAN	PRDX5	214	Homo sapiens	Peroxiredoxin-5, mitochondrial	1:Experimental evidence at protein level	15.89	1	0.999	2	2	2	3	3	3	0	0	0	14C(57.0214)
MI_4	sp|P30086|PEBP1_HUMAN	P30086	PEBP1_HUMAN	PEBP1	187	Homo sapiens	Phosphatidylethanolamine-binding protein 1	1:Experimental evidence at protein level	32.62	1	0.999	5	5	5	11	11	11	0	0	0	7C(57.0214)
MI_4	sp|P31949|S10AB_HUMAN	P31949	S10AB_HUMAN	S100A11	105	Homo sapiens	Protein S100-A11	1:Experimental evidence at protein level	9.52	1	0.999	2	2	2	6	6	6	0	0	0
MI_4	sp|P35268|RL22_HUMAN	P35268	RL22_HUMAN	RPL22	128	Homo sapiens	Large ribosomal subunit protein eL22	1:Experimental evidence at protein level	21.88	1	0.999	2	2	2	7	7	7	0	0	0
MI_4	sp|P35527|K1C9_HUMAN	P35527	K1C9_HUMAN	KRT9	623	Homo sapiens	Keratin, type I cytoskeletal 9	1:Experimental evidence at protein level	51.2	1	0.999	21	21	21	57	57	57	0	0	0	5C(57.0214), 5M(15.9949), 8M(15.9949)
MI_4	sp|P35900|K1C20_HUMAN	P35900	K1C20_HUMAN	KRT20	424	Homo sapiens	Keratin, type I cytoskeletal 20	1:Experimental evidence at protein level	5.42	1	0.999	2	1	1	4	2	2	0	0	0
MI_4	sp|P35908|K22E_HUMAN	P35908	K22E_HUMAN	KRT2	639	Homo sapiens	Keratin, type II cytoskeletal 2 epidermal	1:Experimental evidence at protein level	32.24	1	0.999	17	11	13	46	21	25	0	0	0	7C(57.0214)
MI_4	sp|P37802|TAGL2_HUMAN	P37802	TAGL2_HUMAN	TAGLN2	199	Homo sapiens	Transgelin-2	1:Experimental evidence at protein level	22.11	1	0.999	4	4	4	7	7	7	0	0	0	7M(15.9949)
MI_4	sp|P38159|RBMX_HUMAN	P38159	RBMX_HUMAN	RBMX	391	Homo sapiens	RNA-binding motif protein, X chromosome	1:Experimental evidence at protein level	12.28	1	0.999	4	2	4	13	5	13	0	0	0
MI_4	sp|P39019|RS19_HUMAN	P39019	RS19_HUMAN	RPS19	145	Homo sapiens	Small ribosomal subunit protein eS19	1:Experimental evidence at protein level	40	1	0.999	7	7	7	13	13	13	0	0	0
MI_4	sp|P46779|RL28_HUMAN	P46779	RL28_HUMAN	RPL28	137	Homo sapiens	Large ribosomal subunit protein eL28	1:Experimental evidence at protein level	28.47	1	0.999	4	3	4	4	3	4	0	0	0
MI_4	sp|P47914|RL29_HUMAN	P47914	RL29_HUMAN	RPL29	159	Homo sapiens	Large ribosomal subunit protein eL29	1:Experimental evidence at protein level	14.47	1	0.999	2	2	2	3	3	3	0	0	0
MI_4	sp|P49006|MRP_HUMAN	P49006	MRP_HUMAN	MARCKSL1	195	Homo sapiens	MARCKS-related protein	1:Experimental evidence at protein level	14.36	1	0.999	2	2	2	4	4	4	0	0	0
MI_4	sp|P52926|HMGA2_HUMAN	P52926	HMGA2_HUMAN	HMGA2	109	Homo sapiens	High mobility group protein HMGI-C	1:Experimental evidence at protein level	33.03	1	0.999	4	4	4	13	13	13	0	0	0
MI_4	sp|P60174|TPIS_HUMAN	P60174	TPIS_HUMAN	TPI1	249	Homo sapiens	Triosephosphate isomerase	1:Experimental evidence at protein level	28.51	1	0.999	5	5	5	14	14	14	0	0	0	8C(57.0214), 9C(57.0214)
MI_4	sp|P61247|RS3A_HUMAN	P61247	RS3A_HUMAN	RPS3A	264	Homo sapiens	Small ribosomal subunit protein eS1	1:Experimental evidence at protein level	8.33	1	0.999	2	2	2	2	2	2	0	0	0
MI_4	sp|P61604|CH10_HUMAN	P61604	CH10_HUMAN	HSPE1	102	Homo sapiens	10 kDa heat shock protein, mitochondrial	1:Experimental evidence at protein level	23.53	1	0.999	2	2	2	4	4	4	0	0	0
MI_4	sp|P61978|HNRPK_HUMAN	P61978	HNRPK_HUMAN	HNRNPK	463	Homo sapiens	Heterogeneous nuclear ribonucleoprotein K	1:Experimental evidence at protein level	7.78	1	0.999	2	2	2	5	5	5	0	0	0
MI_4	sp|P62241|RS8_HUMAN	P62241	RS8_HUMAN	RPS8	208	Homo sapiens	Small ribosomal subunit protein eS8	1:Experimental evidence at protein level	13.46	1	0.999	2	2	2	2	2	2	0	0	0
MI_4	sp|P62263|RS14_HUMAN	P62263	RS14_HUMAN	RPS14	151	Homo sapiens	Small ribosomal subunit protein uS11	1:Experimental evidence at protein level	15.89	1	0.999	2	2	2	4	4	4	0	0	0
MI_4	sp|P62273|RS29_HUMAN	P62273	RS29_HUMAN	RPS29	56	Homo sapiens	Small ribosomal subunit protein uS14	1:Experimental evidence at protein level	26.79	1	0.999	2	2	2	6	6	6	0	0	0
MI_4	sp|P62280|RS11_HUMAN	P62280	RS11_HUMAN	RPS11	158	Homo sapiens	Small ribosomal subunit protein uS17	1:Experimental evidence at protein level	13.29	1	0.999	2	2	2	4	4	4	0	0	0
MI_4	sp|P62805|H4_HUMAN	P62805	H4_HUMAN	H4C1	103	Homo sapiens	Histone H4	1:Experimental evidence at protein level	50.49	1	0.999	5	5	5	29	29	29	0	0	0	5M(15.9949)
MI_4	sp|P62857|RS28_HUMAN	P62857	RS28_HUMAN	RPS28	69	Homo sapiens	Small ribosomal subunit protein eS28	1:Experimental evidence at protein level	33.33	1	0.999	2	2	2	5	5	5	0	0	0	7C(57.0214)
MI_4	sp|P62861|RS30_HUMAN	P62861	RS30_HUMAN	FAU	133	Homo sapiens	Ubiquitin-like FUBI-ribosomal protein eS30 fusion protein	1:Experimental evidence at protein level	8.27	1	0.999	2	2	2	6	6	6	0	0	0
MI_4	sp|P62917|RL8_HUMAN	P62917	RL8_HUMAN	RPL8	257	Homo sapiens	Large ribosomal subunit protein uL2	1:Experimental evidence at protein level	8.95	1	0.999	2	2	2	4	4	4	0	0	0
MI_4	sp|P62937|PPIA_HUMAN	P62937	PPIA_HUMAN	PPIA	165	Homo sapiens	Peptidyl-prolyl cis-trans isomerase A	1:Experimental evidence at protein level	12.12	1	0.999	2	2	2	6	6	6	0	0	0	7C(57.0214)
MI_4	sp|P63104|1433Z_HUMAN	P63104	1433Z_HUMAN	YWHAZ	245	Homo sapiens	14-3-3 protein zeta/delta	1:Experimental evidence at protein level	13.06	1	0.999	2	2	2	3	3	3	0	0	0
MI_4	sp|P67809|YBOX1_HUMAN	P67809	YBOX1_HUMAN	YBX1	324	Homo sapiens	Y-box-binding protein 1	1:Experimental evidence at protein level	17.28	1	0.999	3	2	3	14	6	14	0	0	0
MI_4	sp|P68871|HBB_HUMAN	P68871	HBB_HUMAN	HBB	147	Homo sapiens	Hemoglobin subunit beta	1:Experimental evidence at protein level	28.57	1	0.999	3	2	3	24	18	24	0	0	0	15M(15.9949)
MI_4	sp|P69905|HBA_HUMAN	P69905	HBA_HUMAN	HBA2	142	Homo sapiens	Hemoglobin subunit alpha	1:Experimental evidence at protein level	33.1	1	0.999	4	3	4	29	27	29	0	0	0	1M(15.9949)
MI_4	sp|P81605|DCD_HUMAN	P81605	DCD_HUMAN	DCD	110	Homo sapiens	Dermcidin	1:Experimental evidence at protein level	20	1	0.999	2	2	2	3	3	3	0	0	0
MI_4	sp|P82979|SARNP_HUMAN	P82979	SARNP_HUMAN	SARNP	210	Homo sapiens	SAP domain-containing ribonucleoprotein	1:Experimental evidence at protein level	13.81	1	0.999	2	2	2	7	7	7	0	0	0
MI_4	sp|P84098|RL19_HUMAN	P84098	RL19_HUMAN	RPL19	196	Homo sapiens	Large ribosomal subunit protein eL19	1:Experimental evidence at protein level	12.76	1	0.999	2	2	2	3	3	3	0	0	0
MI_4	sp|P84103|SRSF3_HUMAN	P84103	SRSF3_HUMAN	SRSF3	164	Homo sapiens	Serine/arginine-rich splicing factor 3	1:Experimental evidence at protein level	12.8	1	0.999	2	1	2	2	1	2	0	0	0
MI_4	sp|Q00839|HNRPU_HUMAN	Q00839	HNRPU_HUMAN	HNRNPU	825	Homo sapiens	Heterogeneous nuclear ribonucleoprotein U	1:Experimental evidence at protein level	4	1	0.999	2	2	2	5	5	5	0	0	0
MI_4	sp|Q01995|TAGL_HUMAN	Q01995	TAGL_HUMAN	TAGLN	201	Homo sapiens	Transgelin	1:Experimental evidence at protein level	9.95	1	0.999	2	2	2	4	4	4	0	0	0
MI_4	sp|Q04695|K1C17_HUMAN	Q04695	K1C17_HUMAN	KRT17	432	Homo sapiens	Keratin, type I cytoskeletal 17	1:Experimental evidence at protein level	20.14	1	0.999	8	4	4	20	9	9	0	0	0	10C(57.0214), 11M(15.9949)
MI_4	sp|Q07020|RL18_HUMAN	Q07020	RL18_HUMAN	RPL18	188	Homo sapiens	Large ribosomal subunit protein eL18	1:Experimental evidence at protein level	13.83	1	0.999	2	2	2	3	3	3	0	0	0
MI_4	sp|Q15056|IF4H_HUMAN	Q15056	IF4H_HUMAN	EIF4H	248	Homo sapiens	Eukaryotic translation initiation factor 4H	1:Experimental evidence at protein level	15.73	1	0.999	3	3	3	5	5	5	0	0	0
MI_4	sp|Q5TEC6|H37_HUMAN	Q5TEC6	H37_HUMAN	H3-7	136	Homo sapiens	Histone H3-7	1:Experimental evidence at protein level	27.21	1	0.999	4	1	4	12	2	12	0	0	0
MI_4	sp|Q86V81|THOC4_HUMAN	Q86V81	THOC4_HUMAN	ALYREF	257	Homo sapiens	THO complex subunit 4	1:Experimental evidence at protein level	9.73	1	0.999	2	2	2	4	4	4	0	0	0
MI_4	sp|Q8IUE6|H2A2B_HUMAN	Q8IUE6	H2A2B_HUMAN	H2AC21	130	Homo sapiens	Histone H2A type 2-B	1:Experimental evidence at protein level	32.31	1	0.999	4	1	1	20	3	3	0	0	0
MI_4	sp|Q8NC51|SERB1_HUMAN	Q8NC51	SERB1_HUMAN	SERBP1	408	Homo sapiens	SERPINE1 mRNA-binding protein 1	1:Experimental evidence at protein level	11.76	1	0.999	4	4	4	11	11	11	0	0	0
MI_4	sp|Q92945|FUBP2_HUMAN	Q92945	FUBP2_HUMAN	KHSRP	711	Homo sapiens	Far upstream element-binding protein 2	1:Experimental evidence at protein level	6.19	1	0.999	2	2	2	3	3	3	0	0	0
MI_4	sp|Q99497|PARK7_HUMAN	Q99497	PARK7_HUMAN	PARK7	189	Homo sapiens	Parkinson disease protein 7	1:Experimental evidence at protein level	21.69	1	0.999	2	2	2	4	4	4	0	0	0	5C(57.0214)
MI_4	sp|Q9BRP8|PYM1_HUMAN	Q9BRP8	PYM1_HUMAN	PYM1	204	Homo sapiens	Partner of Y14 and mago	1:Experimental evidence at protein level	49.51	1	0.999	6	6	6	20	20	20	0	0	0
MI_4	sp|Q9GZT3|SLIRP_HUMAN	Q9GZT3	SLIRP_HUMAN	SLIRP	109	Homo sapiens	SRA stem-loop-interacting RNA-binding protein, mitochondrial	1:Experimental evidence at protein level	30.28	1	0.999	3	3	3	5	5	5	0	0	0
MI_4	sp|Q9UKM9|RALY_HUMAN	Q9UKM9	RALY_HUMAN	RALY	306	Homo sapiens	RNA-binding protein Raly	1:Experimental evidence at protein level	8.17	1	0.999	2	1	2	2	1	2	0	0	0

## Sheet: Table S3
Table S3. PSMs of N-glycoproteome data investigated in bladder tumour tissues against the reviewed human proteome. gPSMs are highlighted in grey.
Spectrum	Peptide	Modified Peptide	Extended Peptide	Prev AA	Next AA	Peptide Length	Charge	Retention	Observed Mass	Calibrated Observed Mass	Observed M/Z	Calibrated Observed M/Z	Calculated Peptide Mass	Calculated M/Z	Delta Mass	Expectation	Hyperscore	Nextscore	Probability	Number of Enzymatic Termini	Number of Missed Cleavages	Protein Start	Protein End	Intensity	Assigned Modifications	Observed Modifications	Total Glycan Composition	Glycan Score	Glycan q-value	MSFragger Localization	Position Scores	Best Positions	Number Best Positions	Shifted Only Position Scores	Shifted Only Position Ions	Score Best Position	Ions Best Position	Score Second Best Position	Ions Second Best Position	Score All Unshifted	Ions All Unshifted	Score Shifted Best Position	Ions Shifted Best Position	Score Shifted All Positions	Ions Shifted All Positions	Purity	Is Unique	Protein	Protein ID
Ta_1_GNL_nce20.01292.01292.2	TATADDKK		RKKKVVHR.TATADDKK.LQFSIKKI	R	L	8	2	610.986	848.424	848.42	425.219	425.217	848.424	425.219	-0.0042	0.238781	12.988	0	0.9087	2	0	80	87	0																						0	FALSE	sp|P20290|BTF3_HUMAN	P20290
Ta_1_GNL_nce20.01313.01313.2	GNAIGGK		DIFPKDDK.GNAIGGK.ATFIDAWE	K	A	7	2	620.611	615.334	615.328	308.674	308.671	615.334	308.674	-0.0059	0.00668344	10.2	10.025	0.9999	2	0	129	135	0																						0	TRUE	sp|O60218|AK1BA_HUMAN	O60218
Ta_1_GNL_nce20.01343.01343.2	SDETAAK		IGGPEAAK.SDETAAK.	K	-	7	2	634.672	720.329	720.324	361.172	361.169	720.329	361.172	-0.0047	0.148593	13.812	0	0.9642	2	0	199	205	0																						0	TRUE	sp|P04792|HSPB1_HUMAN	P04792
Ta_1_GNL_nce20.01538.01538.2	HAVSEGTK		IIPGEIAK.HAVSEGTK.AVTKYTSA	K	A	8	2	679.984	827.413	827.41	414.714	414.712	827.414	414.714	-0.0034	0.000225035	27.091	11.77	1	2	0	110	117	0																						0	FALSE	sp|O60814|H2B1K_HUMAN	O60814
Ta_1_GNL_nce20.01701.01701.2	HAVSEGTK		IIPGEIAK.HAVSEGTK.AVTKYTSA	K	A	8	2	716.862	827.414	827.41	414.714	414.712	827.414	414.714	-0.0031	0.00442079	20.918	10.151	1	2	0	110	117	0																						0	FALSE	sp|O60814|H2B1K_HUMAN	O60814
Ta_1_GNL_nce20.01837.01837.2	HAVSEGTK		IIPGEIAK.HAVSEGTK.AVTKYTSA	K	A	8	2	748.329	827.413	827.411	414.714	414.713	827.414	414.714	-0.003	1.9532e-09	25.542	12.218	1	2	0	110	117	0																						0	FALSE	sp|O60814|H2B1K_HUMAN	O60814
Ta_1_GNL_nce20.02043.02043.2	TVDGPSGK		HAITATQK.TVDGPSGK.LWRDGRGA	K	L	8	2	822.29	759.376	759.374	380.695	380.694	759.376	380.695	-0.0026	0.0358922	15.28	0	0.9915	2	0	187	194	0																						0	TRUE	sp|P04406|G3P_HUMAN	P04406
Ta_1_GNL_nce20.02045.02045.2	KGNYAER		GRVHRIIR.KGNYAER.VGAGAPVY	R	V	7	2	822.489	836.414	836.411	419.214	419.213	836.414	419.214	-0.0026	0.0104834	18.418	9.101	0.9993	2	0	37	43	0																						0	FALSE	sp|Q6FI13|H2A2A_HUMAN	Q6FI13
Ta_1_GNL_nce20.02120.02120.2	KGNYAER		GRVHRIIR.KGNYAER.VGAGAPVY	R	V	7	2	853.256	836.414	836.412	419.214	419.213	836.414	419.214	-0.0023	0.00887156	18.708	9.401	0.9996	2	0	37	43	0																						0	FALSE	sp|Q6FI13|H2A2A_HUMAN	Q6FI13
Ta_1_GNL_nce20.02220.02220.2	KGNYAER		GRVHRIIR.KGNYAER.VGAGAPVY	R	V	7	2	883.467	836.414	836.412	419.214	419.213	836.414	419.214	-0.0022	0.00845765	18.791	9.532	0.9997	2	0	37	43	0																						0	FALSE	sp|Q6FI13|H2A2A_HUMAN	Q6FI13
Ta_1_GNL_nce20.02318.02318.2	KGNYAER		GRVHRIIR.KGNYAER.VGAGAPVY	R	V	7	2	913.587	836.414	836.412	419.214	419.213	836.414	419.214	-0.002	0.00366227	20.245	9.511	1	2	0	37	43	0																						0	FALSE	sp|Q6FI13|H2A2A_HUMAN	Q6FI13
Ta_1_GNL_nce20.02332.02332.2	TDQAQKAEGAGDAK		PAENGDAK.TDQAQKAEGAGDAK.	K	-	14	2	916.728	1388.65	1388.65	695.333	695.334	1388.65	695.334	0.0007	0.0367071	14.241	0	0.9003	2	1	77	90	0																						0	TRUE	sp|P05204|HMGN2_HUMAN	P05204
Ta_1_GNL_nce20.02382.02382.2	GSGGGSSGGSIGGR		GGGSSGGR.GSGGGSSGGSIGGR.GSSSGGVK	R	G	14	2	932.411	1091.5	1091.49	546.755	546.755	1091.5	546.755	-0.0004	2.97082e-08	29.268	10.966	1	2	0	603	616	0																						0	TRUE	sp|P04264|K2C1_HUMAN	P04264
Ta_1_GNL_nce20.02387.02387.2	RSTITSR		SRIAHYNK.RSTITSR.EIQTAVRI	K	E	7	2	933.801	819.456	819.455	410.735	410.735	819.456	410.735	-0.001	0.124397	11.769	8.885	0.972	2	0	87	93	0																						0	FALSE	sp|O60814|H2B1K_HUMAN	O60814
Ta_1_GNL_nce20.02428.02428.2	KGNYAER		GRVHRIIR.KGNYAER.VGAGAPVY	R	V	7	2	945.428	836.414	836.412	419.214	419.213	836.414	419.214	-0.0017	0.0172584	17.552	0	0.9972	2	0	37	43	0																						0	FALSE	sp|Q6FI13|H2A2A_HUMAN	Q6FI13
Ta_1_GNL_nce20.02473.02473.2	TGSQGQCTQVR	TGSQGQCTQVR	RVTKVIGR.TGSQGQCTQVR.VEFMDDTS	R	V	11	2	956.885	1220.56	1220.56	611.286	611.286	1220.56	611.286	0.0004	0.0695694	15.562	8.638	0.9848	2	0	21	31	0	7C(57.0214)																					0	TRUE	sp|P62857|RS28_HUMAN	P62857
Ta_1_GNL_nce20.02502.02502.2	GSGGGSSGGSIGGR		GGGSSGGR.GSGGGSSGGSIGGR.GSSSGGVK	R	G	14	2	965.411	1091.5	1091.5	546.755	546.755	1091.5	546.755	-0.0003	1.26982e-07	32.117	11.331	1	2	0	603	616	0																						0	TRUE	sp|P04264|K2C1_HUMAN	P04264
Ta_1_GNL_nce20.02510.02510.2	SSQPLASKQEK		MSESSSK.SSQPLASKQEK.DGTEKRGR	K	D	11	2	967.564	1201.63	1201.63	601.822	601.822	1201.63	601.822	-0.0012	0.0157439	15.763	11.929	0.9717	2	1	8	18	0																						0	TRUE	sp|P17096|HMGA1_HUMAN	P17096
Ta_1_GNL_nce20.02519.02519.2	EAGGGGVGGPGAK		KAAENKKK.EAGGGGVGGPGAK.SAAQAAAQ	K	S	13	2	969.964	1014.49	1014.49	508.252	508.251	1012.49	507.254	1.9943	0.0408235	15.896	10.041	0.9373	2	0	40	52	0		Mod1: First isotopic peak, Mod2: Deamidation (PeakApex: 1.9864)																				0	TRUE	sp|Q8NC51|SERB1_HUMAN	Q8NC51
Ta_1_GNL_nce20.02580.02580.2	APSIHGGSGGR		FGPGVAFR.APSIHGGSGGR.GVSVSSAR	R	G	11	2	987.806	994.494	994.493	498.254	498.254	994.494	498.255	-0.0012	5.10624e-07	23.395	10.158	1	2	0	33	43	0																						0	TRUE	sp|P08727|K1C19_HUMAN	P08727
Ta_1_GNL_nce20.02597.02597.2	SSQPLASK		MSESSSK.SSQPLASK.QEKDGTEK	K	Q	8	2	992.334	816.435	816.428	409.225	409.221	816.434	409.224	-0.0064	0.0861096	14.489	12.004	0.9814	2	0	8	15	0																						0	TRUE	sp|P17096|HMGA1_HUMAN	P17096
Ta_1_GNL_nce20.02625.02625.2	SAAQAAAQTNSNAAGK		GVGGPGAK.SAAQAAAQTNSNAAGK.QIRKESQK	K	Q	16	2	1000.35	1459.7	1459.7	730.857	730.858	1459.7	730.858	-0.0001	2.49e-12	31.24	10.053	1	2	0	53	68	0																						0	TRUE	sp|Q8NC51|SERB1_HUMAN	Q8NC51
Ta_1_GNL_nce20.02637.02637.2	VSSAEGAAKEEPK		MPKRK.VSSAEGAAKEEPK.RRSARISA	K	R	13	2	1003.52	1301.65	1301.65	651.83	651.83	1301.65	651.83	-0.0003	6e-14	29.678	9.054	1	2	1	6	18	0																						0	TRUE	sp|P05114|HMGN1_HUMAN	P05114
Ta_1_GNL_nce20.02643.02643.2	QEESEQIK		DPSIQRVR.QEESEQIK.TINNKFAS	R	T	8	2	1005.9	989.466	989.467	495.741	495.741	989.466	495.74	0.0005	0.0364314	15.386	10.131	0.9914	2	0	89	96	0																						0	TRUE	sp|P08729|K2C7_HUMAN	P08729
Ta_1_GNL_nce20.02682.02682.2	APSIHGGSGGR		FGPGVAFR.APSIHGGSGGR.GVSVSSAR	R	G	11	2	1018.81	994.493	994.493	498.254	498.254	994.494	498.255	-0.0009	1.6752e-07	21.798	10.455	1	2	0	33	43	0																						0	TRUE	sp|P08727|K1C19_HUMAN	P08727
Ta_1_GNL_nce20.02728.02728.2	VSSAEGAAKEEPK		MPKRK.VSSAEGAAKEEPK.RRSARISA	K	R	13	2	1034.37	1301.64	1301.65	651.83	651.83	1301.65	651.83	-0.0002	0	36.567	11.569	1	2	1	6	18	0																						0	TRUE	sp|P05114|HMGN1_HUMAN	P05114
Ta_1_GNL_nce20.02749.02749.2	SYTSGPGSR		GPRAFSSR.SYTSGPGSR.LSSSSFSR	R	L	9	2	1042.42	910.414	910.412	456.214	456.213	910.414	456.214	-0.0025	0.0635331	13.288	0	0.9859	2	0	24	32	0																						0	TRUE	sp|P05787|K2C8_HUMAN	P05787
Ta_1_GNL_nce20.02784.02784.2	TATPQQAQEVHEK		VWAIGTGK.TATPQQAQEVHEK.LRGWIKSN	K	L	13	2	1054.84	1466.72	1466.72	734.366	734.367	1465.72	733.865	1.0034	0.0624813	11.317	0	0.9299	2	0	176	188	0		Mod1: First isotopic peak (PeakApex: 1.0032, Theoretical: 1.0024)																				0	TRUE	sp|P60174|TPIS_HUMAN	P60174
Ta_1_GNL_nce20.02785.02785.2	SGGGGGGGFGR		TSFTSVSR.SGGGGGGGFGR.VSIAGACG	R	V	11	2	1054.91	864.384	864.384	433.199	433.199	864.384	433.199	-0.0001	7.19825e-06	23.721	9.845	1	2	0	38	48	0																						0	TRUE	sp|P13647|K2C5_HUMAN	P13647
Ta_1_GNL_nce20.02821.02821.2	AAFGGSGGR		ISSNVASK.AAFGGSGGR.GSSSGGGY	K	G	9	2	1068.97	778.371	778.371	390.193	390.193	778.372	390.193	-0.0011	0.000386724	19.682	10.484	1	2	0	516	524	0																						0	TRUE	sp|P35908|K22E_HUMAN	P35908
Ta_1_GNL_nce20.02857.02857.2	TCVADESAENCDK	TCVADESAENCDK	NEVTEFAK.TCVADESAENCDK.SIHTIFGD	K	S	13	2	1081.38	1497.57	1497.57	749.792	749.794	1497.57	749.793	0.0014	0.0002063	16.242	0	1	2	0	76	88	0	11C(57.0214), 2C(57.0214)																					0	TRUE	sp|P02768|ALBU_HUMAN	P02768
Ta_1_GNL_nce20.02876.02876.2	SSPATADKR		GPVHVRSR.SSPATADKR.QDVIIGQD	R	Q	9	2	1087.53	931.473	931.471	466.744	466.743	931.472	466.743	-0.0011	0.00142272	15.895	9.067	1	2	0	1242	1250	0																						0	TRUE	sp|Q8TF72|SHRM3_HUMAN	Q8TF72
Ta_1_GNL_nce20.02882.02882.2	VGSEIER		GIGHGMDR.VGSEIER.MGIVMDRM	R	M	7	2	1088.99	788.403	788.401	395.209	395.208	788.403	395.209	-0.0017	0.0313768	17.253	12.634	0.9927	2	0	430	436	0																						0	TRUE	sp|P52272|HNRPM_HUMAN	P52272
Ta_1_GNL_nce20.02900.02900.2	GGSGGSYGGGGSGGGYGGGSGSR		GSYGRGSR.GGSGGSYGGGGSGGGYGGGSGSR.GGSGGSYG	R	G	23	2	1095.8	1790.72	1790.72	896.367	896.368	1790.72	896.367	0.0012	1.53904e-09	41.751	29.698	1	2	0	491	513	0																						0	TRUE	sp|P35527|K1C9_HUMAN	P35527
Ta_1_GNL_nce20.02902.02902.3	QVHPDTGISSK		VYVYKVIK.QVHPDTGISSK.AMGIMNSF	K	A	11	3	1096.43	1167.59	1167.59	390.203	390.203	1167.59	390.203	-0.0003	0.201043	14.167	10.761	0.9545	2	0	48	58	0																						0	FALSE	sp|O60814|H2B1K_HUMAN	O60814
Ta_1_GNL_nce20.02913.02913.2	GSSSGGGYSSGSSSYGSGGR		AFGGSGGR.GSSSGGGYSSGSSSYGSGGR.QSGSRGGS	R	Q	20	2	1099.71	1739.7	1739.7	870.858	870.858	1739.7	870.856	0.0036	9.69393e-08	29.554	0	1	2	0	525	544	0																						0	TRUE	sp|P35908|K22E_HUMAN	P35908
Ta_1_GNL_nce20.02927.02927.2	NQGGYGGSSSSSSYGSGR		GQYFAKPR.NQGGYGGSSSSSSYGSGR.RF	R	R	18	2	1105.27	1693.69	1693.69	847.854	847.854	1693.69	847.854	0.0015	4.32514e-05	23.956	0	1	2	0	353	370	0																						0	FALSE	sp|P09651|ROA1_HUMAN	P09651
Ta_1_GNL_nce20.02955.02955.2	ISSPTETER		MAK.ISSPTETER.CIESIIAV	K	C	9	2	1115.77	1018.49	1018.5	510.254	510.256	1018.49	510.254	0.0042	0.00365824	17.706	12.044	1	2	0	4	12	0																						0	TRUE	sp|P31949|S10AB_HUMAN	P31949
Ta_1_GNL_nce20.02968.02968.2	DSYVGDEAQSKR		VMVGMGQK.DSYVGDEAQSKR.GIITIKYP	K	G	12	2	1119.8	1353.62	1353.62	677.816	677.817	1353.62	677.815	0.0026	0.046505	13.83	0	0.9892	2	0	51	62	0																						0	FALSE	sp|P60709|ACTB_HUMAN	P60709
Ta_1_GNL_nce20.02969.02969.2	GHVQPIR		NGRAKKGR.GHVQPIR.CTNCARCV	R	C	7	2	1119.91	805.456	805.456	403.736	403.736	805.456	403.735	0.0005	0.0355907	15.279	10.426	0.9916	2	0	16	22	0																						0	FALSE	sp|P62854|RS26_HUMAN	P62854
Ta_1_GNL_nce20.02989.02989.2	GGSGGSYGGGGSGGGYGGGSGSR		GSYGRGSR.GGSGGSYGGGGSGGGYGGGSGSR.GGSGGSYG	R	G	23	2	1126.49	1790.72	1790.72	896.367	896.368	1790.72	896.367	0.0014	9.7051e-06	21.552	14.388	1	2	0	491	513	0																						0	TRUE	sp|P35527|K1C9_HUMAN	P35527
Ta_1_GNL_nce20.02992.02992.3	QVHPDTGISSK		VYVYKVIK.QVHPDTGISSK.AMGIMNSF	K	A	11	3	1127.19	1167.59	1167.59	390.204	390.204	1167.59	390.203	0.0002	1.42037e-05	22.738	12.756	1	2	0	48	58	0																						0	FALSE	sp|O60814|H2B1K_HUMAN	O60814
Ta_1_GNL_nce20.03003.03003.2	GSSSGGGYSSGSSSYGSGGR		AFGGSGGR.GSSSGGGYSSGSSSYGSGGR.QSGSRGGS	R	Q	20	2	1130.53	1739.7	1739.7	870.857	870.858	1739.7	870.856	0.0028	3.62243e-06	23.264	0	1	2	0	525	544	0																						0	TRUE	sp|P35908|K22E_HUMAN	P35908
Ta_1_GNL_nce20.03008.03008.2	AAPTAASDQPDSAATTEK		PSAPQGSR.AAPTAASDQPDSAATTEK.AKKIKNIK	R	A	18	2	1132.41	1730.8	1730.8	866.405	866.406	1730.8	866.405	0.0011	0.0143466	16.873	0	0.9982	2	0	133	150	0																						0	TRUE	sp|Q9BRP8|PYM1_HUMAN	Q9BRP8
Ta_1_GNL_nce20.03014.03014.2	GGSGGGGSISGGGYGSGGGSGGR		GGRQSGSR.GGSGGGGSISGGGYGSGGGSGGR.YGSGGGSK	R	Y	23	2	1134.43	1740.74	1740.74	871.378	871.378	1740.74	871.378	0.0003	0.00995979	16.507	11.065	0.9994	2	0	550	572	0																						0	TRUE	sp|P35908|K22E_HUMAN	P35908
Ta_1_GNL_nce20.03020.03020.2	NQGGYGGSSSSSSYGSGR		GQYFAKPR.NQGGYGGSSSSSSYGSGR.RF	R	R	18	2	1136.44	1693.7	1693.69	847.855	847.854	1693.69	847.854	0.0013	9.588e-11	48.573	7.575	1	2	0	353	370	0																						0	FALSE	sp|P09651|ROA1_HUMAN	P09651
Ta_1_GNL_nce20.03033.03033.2	SDLYSSGR		RDSYSSSR.SDLYSSGR.DRVGRQER	R	D	8	2	1140.9	883.405	883.405	442.71	442.71	883.404	442.709	0.0015	0.0574447	14.463	7.998	0.9871	2	0	332	339	0																						0	TRUE	sp|P38159|RBMX_HUMAN	P38159
Ta_1_GNL_nce20.03038.03038.2	DAVTYTEHAK		VFIENVIR.DAVTYTEHAK.RKTVTAMD	R	R	10	2	1142.78	1133.54	1133.54	567.776	567.775	1133.54	567.775	0.0007	0.000307034	22.715	9.237	1	2	0	69	78	0																						0	TRUE	sp|P62805|H4_HUMAN	P62805
Ta_1_GNL_nce20.03039.03039.2	EIQTAVR		KRSTITSR.EIQTAVR.LIIPGEIA	R	L	7	2	1142.85	815.452	815.45	408.733	408.732	815.45	408.732	-0.0004	0.0288957	18.168	13.16	0.9934	2	0	94	100	0																						0	FALSE	sp|O60814|H2B1K_HUMAN	O60814
Ta_1_GNL_nce20.03040.03040.2	FSSSSGYGGGSSR		GGGGGGGR.FSSSSGYGGGSSR.VCGRGGGG	R	V	13	2	1142.92	1234.52	1234.52	618.269	618.269	1234.52	618.268	0.002	7.15731e-07	33.081	0	1	2	0	47	59	0																						0	TRUE	sp|P35527|K1C9_HUMAN	P35527
Ta_1_GNL_nce20.03047.03047.2	QDEHGYISR		ITGKHEER.QDEHGYISR.CFTRKYTI	R	C	9	2	1145	1103.5	1103.5	552.758	552.758	1103.5	552.757	0.0018	0.0240436	13.976	0	0.9949	2	0	128	136	0																						0	TRUE	sp|P04792|HSPB1_HUMAN	P04792
Ta_1_GNL_nce20.03050.03050.2	AEDGATPSPSNETPK		ASSTSSPK.AEDGATPSPSNETPK.KKKKRFSF	K	K	15	2	1145.33	1500.68	1500.68	751.347	751.347	1499.67	750.844	1.0062	0.0215402	17.167	10.05	0.9832	2	0	138	152	0		Mod1: First isotopic peak (PeakApex: 1.0032, Theoretical: 1.0024)																				0	TRUE	sp|P29966|MARCS_HUMAN	P29966
Ta_1_GNL_nce20.03068.03068.2	DSYVGDEAQSKR		VMVGMGQK.DSYVGDEAQSKR.GIITIKYP	K	G	12	2	1150.38	1353.62	1353.62	677.815	677.817	1353.62	677.815	0.0028	6.56167e-08	23.264	8.014	1	2	0	51	62	0																						0	FALSE	sp|P60709|ACTB_HUMAN	P60709
Ta_1_GNL_nce20.03075.03075.2	ETPAATEAPSSTPK		SEAAPSSK.ETPAATEAPSSTPK.AQGPAASA	K	A	14	2	1151.96	1385.67	1385.67	693.84	693.842	1385.67	693.841	0.0023	0.0916866	12.933	0	0.9802	2	0	185	198	0																						0	TRUE	sp|P80723|BASP1_HUMAN	P80723
Ta_1_GNL_nce20.03082.03082.2	IQDKEGIPPDQQR		TIENVKAK.IQDKEGIPPDQQR.LIFAGKQI	K	L	13	2	1153.98	1522.77	1522.77	762.393	762.395	1522.77	762.394	0.0008	0.0199298	10.913	7.335	0.9545	2	1	30	42	0																						0	FALSE	sp|P62987|RL40_HUMAN	P62987
Ta_1_GNL_nce20.03094.03094.2	AVTEQGHELSNEER		DDMAAAMK.AVTEQGHELSNEER.NIISVAYK	K	N	14	2	1158.42	1597.73	1597.73	799.874	799.874	1597.73	799.874	0.0003	0.0335544	13.397	0	0.9921	2	0	30	43	0																						0	TRUE	sp|P31946|1433B_HUMAN	P31946
Ta_1_GNL_nce20.03108.03108.2	TVEAEAAHGTVTR		VIVCPDGK.TVEAEAAHGTVTR.HYRMYQKG	K	H	13	2	1161.3	1341.67	1341.67	671.842	671.843	1340.67	671.341	1.0035	0.000358778	14.367	8.325	1	2	0	302	314	0		Mod1: First isotopic peak (PeakApex: 1.0032, Theoretical: 1.0024)																				0	TRUE	sp|O75874|IDHC_HUMAN	O75874
Ta_1_GNL_nce20.03114.03114.3	IQDKEGIPPDQQR		TIENVKAK.IQDKEGIPPDQQR.LIFAGKQI	K	L	13	3	1163.25	1522.77	1522.78	508.599	508.599	1522.77	508.599	0.0012	0.000154552	17.796	10.258	1	2	1	30	42	0																						0	FALSE	sp|P62987|RL40_HUMAN	P62987
Ta_1_GNL_nce20.03119.03119.2	AAPTAASDQPDSAATTEK		PSAPQGSR.AAPTAASDQPDSAATTEK.AKKIKNIK	R	A	18	2	1164.27	1730.79	1730.8	866.404	866.406	1730.8	866.405	0.0008	2.92247e-08	38.637	0	1	2	0	133	150	0																						0	TRUE	sp|Q9BRP8|PYM1_HUMAN	Q9BRP8
Ta_1_GNL_nce20.03124.03124.2	GGSGGGGSISGGGYGSGGGSGGR		GGRQSGSR.GGSGGGGSISGGGYGSGGGSGGR.YGSGGGSK	R	Y	23	2	1165.66	1740.74	1740.74	871.377	871.378	1740.74	871.378	0.0003	3.34965e-08	38.4	23.704	1	2	0	550	572	0																						0	TRUE	sp|P35908|K22E_HUMAN	P35908
Ta_1_GNL_nce20.03130.03130.2	NQGGYGGSSSSSSYGSGR		GQYFAKPR.NQGGYGGSSSSSSYGSGR.RF	R	R	18	2	1166.8	1694.67	1694.7	848.342	848.355	1693.69	847.854	1.0033	0.00035789	20.285	8.251	1	2	0	353	370	0		Mod1: First isotopic peak (PeakApex: 1.0032, Theoretical: 1.0024)																				0	FALSE	sp|P09651|ROA1_HUMAN	P09651
Ta_1_GNL_nce20.03135.03135.2	NQGGYGGSSSSSSYGSGR		GQYFAKPR.NQGGYGGSSSSSSYGSGR.RF	R	R	18	2	1167.78	1694.67	1694.7	848.344	848.355	1693.69	847.854	1.0033	0.00302517	16.577	0	1	2	0	353	370	0		Mod1: First isotopic peak (PeakApex: 1.0032, Theoretical: 1.0024)																				0	FALSE	sp|P09651|ROA1_HUMAN	P09651
Ta_1_GNL_nce20.03139.03139.2	QVEELQQR		KNIKKKIR.QVEELQQR.LQAGEVSQ	R	L	8	2	1169.53	1028.52	1028.53	515.27	515.27	1028.53	515.27	0.0008	0.0292038	16.32	12.524	0.9933	2	0	163	170	0																						0	TRUE	sp|Q9BRP8|PYM1_HUMAN	Q9BRP8
Ta_1_GNL_nce20.03146.03146.2	AAPEASGTPSSDAVSR		GIDTGRRR.AAPEASGTPSSDAVSR.LEEEMRKI	R	L	16	2	1171.66	1501.7	1501.7	751.857	751.858	1501.7	751.858	0.0002	6.48044e-08	18.006	9.889	1	2	0	417	432	0																						0	TRUE	sp|P31146|COR1A_HUMAN	P31146
Ta_1_GNL_nce20.03150.03150.2	DAVTYTEHAK		VFIENVIR.DAVTYTEHAK.RKTVTAMD	R	R	10	2	1173.41	1133.53	1133.54	567.774	567.775	1133.54	567.775	0.0008	0.000841396	22.8	9.512	1	2	0	69	78	0																						0	TRUE	sp|P62805|H4_HUMAN	P62805
Ta_1_GNL_nce20.03152.03152.2	SDLYSSGR		RDSYSSSR.SDLYSSGR.DRVGRQER	R	D	8	2	1173.65	883.403	883.403	442.709	442.709	883.404	442.709	-0.0009	0.0199871	17.297	9.748	0.9962	2	0	332	339	0																						0	TRUE	sp|P38159|RBMX_HUMAN	P38159
Ta_1_GNL_nce20.03155.03155.2	EIQTAVR		KRSTITSR.EIQTAVR.LIIPGEIA	R	L	7	2	1174.35	815.449	815.45	408.732	408.732	815.45	408.732	-0.0002	0.115703	15.134	11.988	0.9744	2	0	94	100	0																						0	FALSE	sp|O60814|H2B1K_HUMAN	O60814
Ta_1_GNL_nce20.03167.03167.2	TVGVEPAADGK		YNGIIHRK.TVGVEPAADGK.GVVVVIKR	K	G	11	2	1177.8	1042.53	1042.53	522.271	522.272	1042.53	522.272	0.0002	1.03054e-05	19.81	10.22	1	2	0	48	58	0																						0	TRUE	sp|P46779|RL28_HUMAN	P46779
Ta_1_GNL_nce20.03171.03171.2	LDELRDEGK		KAACIIPK.LDELRDEGK.ASSAKQRI	K	A	9	2	1178.62	1073.53	1073.54	537.775	537.775	1073.54	537.775	0.0004	9.82115e-07	24.154	11.805	1	2	1	206	214	0																						0	TRUE	sp|P02768|ALBU_HUMAN	P02768
Ta_1_GNL_nce20.03191.03191.2	IQDKEGIPPDQQR		TIENVKAK.IQDKEGIPPDQQR.LIFAGKQI	K	L	13	2	1185.21	1522.77	1522.77	762.393	762.394	1522.77	762.394	-0.0004	3.42427e-09	24.19	8.251	1	2	1	30	42	0																						0	FALSE	sp|P62987|RL40_HUMAN	P62987
Ta_1_GNL_nce20.03205.03205.2	SGGGGGGGGCGGGGGVSSLR	SGGGGGGGGCGGGGGVSSLR	SKHYSSSR.SGGGGGGGGCGGGGGVSSLR.LSSSKGSI	R	L	20	2	1189.34	1548.67	1548.67	775.341	775.342	1548.67	775.342	0.0006	0.0747309	13.006	7.102	0.9837	2	0	16	35	0	10C(57.0214)																					0	TRUE	sp|P13645|K1C10_HUMAN	P13645
Ta_1_GNL_nce20.03207.03207.2	DDGLSAAAR		DSVKGKRR.DDGLSAAAR.KQRDSEIM	R	K	9	2	1189.59	874.414	874.415	438.214	438.215	874.414	438.214	0.0007	0.0095248	19.077	14.51	0.9995	2	0	28	36	0																						0	TRUE	sp|P84101|SERF2_HUMAN	P84101
Ta_1_GNL_nce20.03214.03214.2	ATVTPSPVK		KMPKPRIK.ATVTPSPVK.GKGKVGRP	K	G	9	2	1191.23	898.512	898.511	450.263	450.263	898.512	450.264	-0.0011	0.0380907	14.168	10.975	0.991	2	0	176	184	0																						0	TRUE	sp|Q9H1E3|NUCKS_HUMAN	Q9H1E3
Ta_1_GNL_nce20.03220.03220.2	STSVTTTSSASVTTTSNASGR	STSVTTTSSASVTTTSN[520]ASGR	SAGSVSPR.STSVTTTSSASVTTTSNASGR.RTSDVRRP	R	R	21	2	1191.94	2408.1	2408.1	1205.06	1205.06	2408.1	1205.06	-0.0045	0.000224906	22.092	0	1	2	0	430	450	0	17N(406.1588)	Mod1: HexNAc2 (Theoretical: 406.1587)	HexNAc(2) % 406.1588	0.99	0	STSVTTTSSASVTTTSnASGR	S(0.00)T(0.00)S(0.00)V(0.00)T(0.00)T(0.00)T(0.00)S(0.00)S(0.00)A(0.00)S(0.00)V(0.00)T(0.00)T(0.00)T(0.00)S(0.00)N(8.61)A(0.00)S(0.00)G(0.00)R(0.00)	N17	1	S(0.00)T(0.00)S(0.00)V(0.00)T(0.00)T(0.00)T(0.00)S(0.00)S(0.00)A(0.00)S(0.00)V(0.00)T(0.00)T(0.00)T(0.00)S(0.00)N(4.16)A(0.00)S(0.00)G(0.00)R(0.00)	S(0)T(0)S(0)V(0)T(0)T(0)T(0)S(0)S(0)A(0)S(0)V(0)T(0)T(0)T(0)S(0)N(0)A(0)S(0)G(0)R(0)	8.61227	2	0	0	22.0923	9	4.16294	0	0	0	0	TRUE	sp|P13646|K1C13_HUMAN	P13646
Ta_1_GNL_nce20.03235.03235.2	STSVTTTSSASVTTTSNASGR	STSVTTTSSASVTTTSN[520]ASGR	SAGSVSPR.STSVTTTSSASVTTTSNASGR.RTSDVRRP	R	R	21	2	1196.19	2410.11	2410.11	1206.06	1206.06	2408.1	1205.06	2.0013	0.000310814	24.53	0	1	2	0	430	450	0	17N(406.1588)		HexNAc(2) % 406.1588	0.58	0	STSVTTTSSASVTTTSnASGR	S(0.00)T(0.00)S(0.00)V(0.00)T(0.00)T(0.00)T(0.00)S(0.00)S(0.00)A(0.00)S(0.00)V(0.00)T(0.00)T(0.00)T(0.00)S(0.00)N(9.75)A(0.00)S(0.00)G(0.00)R(0.00)	N17	1	S(0.00)T(0.00)S(0.00)V(0.00)T(0.00)T(0.00)T(0.00)S(0.00)S(0.00)A(0.00)S(0.00)V(0.00)T(0.00)T(0.00)T(0.00)S(0.00)N(0.00)A(0.00)S(0.00)G(0.00)R(0.00)	S(0)T(0)S(0)V(0)T(0)T(0)T(0)S(0)S(0)A(0)S(0)V(0)T(0)T(0)T(0)S(0)N(0)A(0)S(0)G(0)R(0)	9.75136	4	0	0	24.5308	11	0	0	0	0	0	TRUE	sp|P13646|K1C13_HUMAN	P13646
Ta_1_GNL_nce20.03245.03245.2	EVYQQQQYGSGGR		EIKVAQPK.EVYQQQQYGSGGR.GNRNRGNR	K	G	13	2	1199.46	1499.68	1499.68	750.847	750.849	1498.68	750.347	1.0042	8.322e-11	24.681	8.489	1	2	0	233	245	0		Mod1: First isotopic peak (PeakApex: 1.0032, Theoretical: 1.0024)																				0	TRUE	sp|Q99729|ROAA_HUMAN	Q99729
Ta_1_GNL_nce20.03247.03247.2	SGGGGGGGLGSGGSIR		FSSSYISR.SGGGGGGGLGSGGSIR.SSYSRFSS	R	S	16	2	1199.72	1231.59	1231.59	616.802	616.803	1231.59	616.803	0.0006	6.7651e-10	27.286	9.445	1	2	0	14	29	0																						0	TRUE	sp|P35527|K1C9_HUMAN	P35527
Ta_1_GNL_nce20.03248.03248.2	NQGGYGGSSSSSSYGSGR		GQYFAKPR.NQGGYGGSSSSSSYGSGR.RF	R	R	18	2	1199.85	1695.68	1695.68	848.845	848.847	1693.69	847.854	1.9866	0.00705505	15.106	0	0.9988	2	0	353	370	0		Mod1: First isotopic peak, Mod2: Deamidation (PeakApex: 1.9864)																				0	FALSE	sp|P09651|ROA1_HUMAN	P09651
Ta_1_GNL_nce20.03274.03274.4	LSAKPAPPKPEPKPK		EPQRRSAR.LSAKPAPPKPEPKPK.KAPAKKGE	R	K	15	4	1207.54	1583.94	1583.94	396.992	396.992	1583.94	396.992	-0.0017	0.086586	21.275	10.683	0.9962	2	0	28	42	0																						0	TRUE	sp|P05204|HMGN2_HUMAN	P05204
Ta_1_GNL_nce20.03280.03280.2	EPSEVPTPK		TAIVGSQK.EPSEVPTPK.RPRGRPKG	K	R	9	2	1209.55	982.497	982.497	492.256	492.256	982.497	492.256	-0.0002	0.00204251	15.771	8.133	1	2	0	47	55	0																						0	TRUE	sp|P17096|HMGA1_HUMAN	P17096
Ta_1_GNL_nce20.03310.03310.2	IQDKEGIPPDQQR		TIENVKAK.IQDKEGIPPDQQR.LIFAGKQI	K	L	13	2	1220.01	1522.77	1522.77	762.394	762.394	1522.77	762.394	0.0002	0.0224647	14.094	7.179	0.9444	2	1	30	42	0																						0	FALSE	sp|P62987|RL40_HUMAN	P62987
Ta_1_GNL_nce20.03311.03311.2	GDVTAEEAAGASPAK		SQSSKAPR.GDVTAEEAAGASPAK.ANGQENGH	R	A	15	2	1220.13	1373.65	1373.65	687.831	687.832	1372.65	687.331	1.0015	7.723e-11	27.642	7.219	1	2	0	11	25	0		Mod1: First isotopic peak (PeakApex: 1.0032, Theoretical: 1.0024)																				0	TRUE	sp|P49006|MRP_HUMAN	P49006
Ta_1_GNL_nce20.03316.03316.2	QVENAGAIGPSR		ISIDISSK.QVENAGAIGPSR.FGIKRAEV	K	F	12	2	1221.52	1197.61	1197.61	599.811	599.813	1197.61	599.812	0.0004	0.0591562	13.412	7.779	0.9868	2	0	118	129	0																						0	TRUE	sp|Q9UHD8|SEPT9_HUMAN	Q9UHD8
Ta_1_GNL_nce20.03321.03321.2	GSAITGPVAK		VNNKGEMK.GSAITGPVAK.ECADIWPR	K	E	10	2	1223.39	899.506	899.507	450.76	450.761	899.508	450.761	-0.0007	1.47063e-05	21.723	11.452	1	2	0	114	123	0																						0	TRUE	sp|P62829|RL23_HUMAN	P62829
Ta_1_GNL_nce20.03327.03327.2	LQDAEIAR		KEITIGSK.LQDAEIAR.LMEDIDRN	K	L	8	2	1225.28	914.481	914.481	458.248	458.248	914.482	458.248	-0.0013	0.00161829	19.268	11.829	1	2	0	48	55	0																						0	TRUE	sp|P06703|S10A6_HUMAN	P06703
Ta_1_GNL_nce20.03333.03333.2	SKAEAESLYQSK		QYEDIAQK.SKAEAESLYQSK.YEEIQITA	K	Y	12	2	1227.16	1339.66	1339.66	670.837	670.837	1339.66	670.838	-0.0014	2.04235e-08	23.909	9.29	1	2	1	365	376	0																						0	TRUE	sp|P04264|K2C1_HUMAN	P04264
Ta_1_GNL_nce20.03353.03353.2	SQYEQLAEQNRK		TQIINNMR.SQYEQLAEQNRK.DAEAWFNE	R	D	12	2	1235.09	1492.72	1492.73	747.368	747.37	1492.73	747.371	-0.0013	0.0687464	12.151	0	0.9849	2	0	323	334	0																						0	TRUE	sp|P13645|K1C10_HUMAN	P13645
Ta_1_GNL_nce20.03358.03358.2	GGGGGGYGSGGSSYGSGGGSYGSGGGGGGGR		TISGGGSR.GGGGGGYGSGGSSYGSGGGSYGSGGGGGGGR.GSYGSGGS	R	G	31	2	1236.96	2384.94	2384.94	1193.48	1193.48	2382.94	1192.48	1.9973	3.74e-12	60.166	21.185	1	2	0	519	549	0		Mod1: Second isotopic peak (PeakApex: 2.0052, Theoretical: 2.0047); Mod1: First isotopic peak, Mod2: Deamidation (PeakApex: 1.9864)																				0	TRUE	sp|P04264|K2C1_HUMAN	P04264
Ta_1_GNL_nce20.03362.03362.4	LSAKPAPPKPEPKPK		EPQRRSAR.LSAKPAPPKPEPKPK.KAPAKKGE	R	K	15	4	1238.71	1583.94	1583.94	396.991	396.992	1583.94	396.992	-0.0017	4.19501e-07	28.254	10.548	1	2	0	28	42	0																						0	TRUE	sp|P05204|HMGN2_HUMAN	P05204
Ta_1_GNL_nce20.03363.03363.2	AQAAAPASVPAQAPK		AKAKDQTK.AQAAAPASVPAQAPK.RTQAPTKA	K	R	15	2	1238.83	1376.74	1376.74	689.376	689.377	1376.74	689.378	-0.0015	0.00092045	20.644	7.791	1	2	0	135	149	0																						0	TRUE	sp|P47914|RL29_HUMAN	P47914
Ta_1_GNL_nce20.03369.03369.2	GGGGGGYGSGGSSYGSGGGSYGSGGGGGGGR		TISGGGSR.GGGGGGYGSGGSSYGSGGGSYGSGGGGGGGR.GSYGSGGS	R	G	31	2	1241.24	2382.94	2382.94	1192.48	1192.48	2382.94	1192.48	-0.007	4.65e-12	46.83	20.034	1	2	0	519	549	0																						0	TRUE	sp|P04264|K2C1_HUMAN	P04264
Ta_1_GNL_nce20.03370.03370.2	EPSEVPTPK		TAIVGSQK.EPSEVPTPK.RPRGRPKG	K	R	9	2	1241.33	982.496	982.497	492.255	492.256	982.497	492.256	-0.0002	0.0012832	15.805	8.105	1	2	0	47	55	0																						0	TRUE	sp|P17096|HMGA1_HUMAN	P17096
Ta_1_GNL_nce20.03387.03387.2	TPGPGAQSALR		ATGGNRTK.TPGPGAQSALR.AIARSGMK	K	A	11	2	1249.4	1053.55	1053.55	527.784	527.785	1053.56	527.786	-0.0018	3.58753e-05	20.845	9.491	1	2	0	107	117	0																						0	TRUE	sp|P62263|RS14_HUMAN	P62263
Ta_1_GNL_nce20.03394.03394.2	IQDKEGIPPDQQR		TIENVKAK.IQDKEGIPPDQQR.LIFAGKQI	K	L	13	2	1251.53	1522.77	1522.77	762.393	762.394	1522.77	762.394	-0.0012	0.00323407	17.461	7.47	1	2	1	30	42	0																						0	FALSE	sp|P62987|RL40_HUMAN	P62987
Ta_1_GNL_nce20.03398.03398.2	AADPPAENSSAPEAEQGGAE		PQDGKETK.AADPPAENSSAPEAEQGGAE.	K	-	20	2	1253.27	1897.79	1897.8	949.904	949.905	1896.8	949.406	0.9987	1.49796e-07	33.798	0	1	2	0	305	324	0		Mod1: First isotopic peak (PeakApex: 1.0032, Theoretical: 1.0024); Mod1: Deamidation (PeakApex: 0.9842, Theoretical: 0.9840)																				0	TRUE	sp|P67809|YBOX1_HUMAN	P67809
Ta_1_GNL_nce20.03433.03433.2	SQYEQLAEQNRK		TQIINNMR.SQYEQLAEQNRK.DAEAWFNE	R	D	12	2	1267.11	1492.72	1492.72	747.369	747.37	1492.73	747.371	-0.0024	8.2206e-07	23.015	8.989	1	2	0	323	334	0																						0	TRUE	sp|P13645|K1C10_HUMAN	P13645
Ta_1_GNL_nce20.03438.03438.2	ELTIGSK		EIKEIIQK.ELTIGSK.LQDAEIAR	K	L	7	2	1268.99	746.417	746.417	374.216	374.216	746.417	374.216	-0.0006	0.0852224	14.665	12.823	0.9816	2	0	41	47	0																						0	FALSE	sp|P06703|S10A6_HUMAN	P06703
Ta_1_GNL_nce20.03440.03440.2	YICENQDSISSK	YICENQDSISSK	DDRADIAK.YICENQDSISSK.LKECCEKP	K	L	12	2	1269.61	1442.63	1442.63	722.322	722.323	1442.63	722.325	-0.0022	0.0048473	17.758	17.734	1	2	0	287	298	0	3C(57.0214)																					0	TRUE	sp|P02768|ALBU_HUMAN	P02768
Ta_1_GNL_nce20.03442.03442.2	AQAAAPASVPAQAPK		AKAKDQTK.AQAAAPASVPAQAPK.RTQAPTKA	K	R	15	2	1269.84	1377.74	1377.74	689.878	689.878	1376.74	689.378	1.0011	2.703e-11	31.453	9.434	1	2	0	135	149	0		Mod1: First isotopic peak (PeakApex: 1.0032, Theoretical: 1.0024)																				0	TRUE	sp|P47914|RL29_HUMAN	P47914
Ta_1_GNL_nce20.03462.03462.2	AQAAAPASVPAQAPK		AKAKDQTK.AQAAAPASVPAQAPK.RTQAPTKA	K	R	15	2	1277.82	1378.74	1378.75	690.379	690.38	1376.74	689.378	2.0045	1.0186e-09	25.492	9.875	1	2	0	135	149	0		Mod1: Second isotopic peak (PeakApex: 2.0052, Theoretical: 2.0047)																				0	TRUE	sp|P47914|RL29_HUMAN	P47914
Ta_1_GNL_nce20.03490.03490.2	TNEAQAIETAR		NDVAEQWK.TNEAQAIETAR.AWTRIYAM	K	A	11	2	1288.26	1202.59	1202.59	602.301	602.302	1202.59	602.302	-0.0004	4.93404e-05	15.917	10.41	1	2	0	131	141	0																						0	FALSE	sp|P61088|UBE2N_HUMAN	P61088
Ta_1_GNL_nce20.03503.03503.2	SVTEQGAELSNEER		DDMAACMK.SVTEQGAELSNEER.NIISVAYK	K	N	14	2	1294.11	1547.7	1547.7	774.858	774.859	1547.71	774.86	-0.0034	6.67899e-09	25.875	9.972	1	2	0	28	41	0																						0	TRUE	sp|P63104|1433Z_HUMAN	P63104
Ta_1_GNL_nce20.03516.03516.2	AADPPAENSSAPEAEQGGAE		PQDGKETK.AADPPAENSSAPEAEQGGAE.	K	-	20	2	1299.47	1898.78	1898.78	950.396	950.397	1896.8	949.406	1.982	0.00760326	14.976	0	0.9988	2	0	305	324	0		Mod1: First isotopic peak, Mod2: Deamidation (PeakApex: 1.9864)																				0	TRUE	sp|P67809|YBOX1_HUMAN	P67809
Ta_1_GNL_nce20.03519.03519.2	YICENQDSISSK	YICENQDSISSK	DDRADIAK.YICENQDSISSK.LKECCEKP	K	L	12	2	1300.23	1442.63	1442.63	722.324	722.323	1442.63	722.325	-0.0023	0.00347536	20.336	18.282	1	2	0	287	298	0	3C(57.0214)																					0	TRUE	sp|P02768|ALBU_HUMAN	P02768
Ta_1_GNL_nce20.03529.03529.3	GGSGGSHGGGSGFGGESGGSYGGGEEASGSGGGYGGGSGK		YGGGSGSR.GGSGGSHGGGSGFGGESGGSYGGGEEASGSGGGYGGGSGK.SSHS	R	S	40	3	1303.92	3222.26	3222.27	1075.09	1075.1	3222.27	1075.1	-0.0083	6.31321e-08	35.299	0	1	2	0	580	619	0																						0	TRUE	sp|P35527|K1C9_HUMAN	P35527
Ta_1_GNL_nce20.03538.03538.2	ATLSSIR		TTINKNAR.ATLSSIR.HMIRKNKY	R	H	7	2	1306.64	746.416	746.417	374.215	374.216	746.429	374.222	-0.0117	0.0932924	12.408	12.133	0.9798	2	0	88	94	0																						0	FALSE	sp|P46779|RL28_HUMAN	P46779
Ta_1_GNL_nce20.03557.03557.2	AGEAPTENPAPPTQQSSAE		SQDGKEAK.AGEAPTENPAPPTQQSSAE.	K	-	19	2	1314.43	1881.84	1881.84	941.927	941.927	1880.84	941.427	1.0008	0.0101041	14.482	0	0.9965	2	0	354	372	0		Mod1: First isotopic peak (PeakApex: 1.0032, Theoretical: 1.0024)																				0	TRUE	sp|P16989|YBOX3_HUMAN	P16989
Ta_1_GNL_nce20.03566.03566.2	STYPPSGPTYR		PWTEDCRK.STYPPSGPTYR.GAVPWYTI	K	G	11	2	1318.05	1225.58	1225.58	613.797	613.798	1224.58	613.296	1.004	0.0389942	13.136	0	0.9526	2	0	34	44	0		Mod1: First isotopic peak (PeakApex: 1.0032, Theoretical: 1.0024)																				0	TRUE	sp|Q13510|ASAH1_HUMAN	Q13510
Ta_1_GNL_nce20.03574.03574.3	GSYGSGGSSYGSGGGSYGSGGGGGGHGSYGSGSSSGGYR		GGGGGGGR.GSYGSGGSSYGSGGGSYGSGGGGGGHGSYGSGSSSGGYR.GGSGGGGG	R	G	39	3	1321.05	3312.3	3312.3	1105.11	1105.11	3311.3	1104.77	0.9965	1.63023e-06	24.651	9.062	1	2	0	550	588	0		Mod1: First isotopic peak (PeakApex: 1.0032, Theoretical: 1.0024); Mod1: Deamidation (PeakApex: 0.9842, Theoretical: 0.9840)																				0	TRUE	sp|P04264|K2C1_HUMAN	P04264
Ta_1_GNL_nce20.03576.03576.2	GFSSGSAVVSGGSR		GGGGGGFR.GFSSGSAVVSGGSR.RSTSSFSC	R	R	14	2	1321.29	1253.6	1253.6	627.807	627.807	1253.6	627.807	-0.0001	5.11682e-05	24.664	11.501	1	2	0	21	34	0																						0	TRUE	sp|P35908|K22E_HUMAN	P35908
Ta_1_GNL_nce20.03586.03586.2	SVTEQGAELSNEER		DDMAACMK.SVTEQGAELSNEER.NIISVAYK	K	N	14	2	1324.59	1548.71	1548.71	775.362	775.362	1547.71	774.86	1.0025	0.00011508	23.256	9.372	1	2	0	28	41	0		Mod1: First isotopic peak (PeakApex: 1.0032, Theoretical: 1.0024)																				0	TRUE	sp|P63104|1433Z_HUMAN	P63104
Ta_1_GNL_nce20.03590.03590.2	SSGSPYGGGYGSGGGSGGYGSR		KGGSFGGR.SSGSPYGGGYGSGGGSGGYGSR.RF	R	R	22	2	1325.84	1909.78	1909.78	955.897	955.898	1909.78	955.899	-0.002	0.000787046	18.916	0	1	2	0	355	376	0																						0	TRUE	sp|P51991|ROA3_HUMAN	P51991
Ta_1_GNL_nce20.03592.03592.3	GSYGSGGSSYGSGGGSYGSGGGGGGHGSYGSGSSSGGYR		GGGGGGGR.GSYGSGGSSYGSGGGSYGSGGGGGGHGSYGSGSSSGGYR.GGSGGGGG	R	G	39	3	1326.47	3311.3	3311.3	1104.77	1104.77	3311.3	1104.77	-0.0048	3.00781e-05	19.587	10.413	1	2	0	550	588	0																						0	TRUE	sp|P04264|K2C1_HUMAN	P04264
Ta_1_GNL_nce20.03619.03619.3	GSYGSGGSSYGSGGGSYGSGGGGGGHGSYGSGSSSGGYR		GGGGGGGR.GSYGSGGSSYGSGGGSYGSGGGGGGHGSYGSGSSSGGYR.GGSGGGGG	R	G	39	3	1338.17	3311.29	3311.3	1104.77	1104.77	3311.3	1104.77	-0.0048	2.89068e-09	43.656	15.042	1	2	0	550	588	0																						0	TRUE	sp|P04264|K2C1_HUMAN	P04264
Ta_1_GNL_nce20.03627.03627.3	GGSGGSHGGGSGFGGESGGSYGGGEEASGSGGGYGGGSGK		YGGGSGSR.GGSGGSHGGGSGFGGESGGSYGGGEEASGSGGGYGGGSGK.SSHS	R	S	40	3	1341.66	3222.27	3222.27	1075.1	1075.1	3222.27	1075.1	-0.0056	2.96312e-05	28.613	9.594	1	2	0	580	619	0																						0	TRUE	sp|P35527|K1C9_HUMAN	P35527
Ta_1_GNL_nce20.03646.03646.2	AGELTEDEVER		ADIDITKR.AGELTEDEVER.VITIMQNP	R	V	11	2	1348.98	1246.57	1246.57	624.29	624.291	1246.57	624.291	0.0001	1.02567e-06	28.03	10.938	1	2	0	56	66	0																						0	TRUE	sp|P62269|RS18_HUMAN	P62269
Ta_1_GNL_nce20.03656.03656.2	GFSSGSAVVSGGSR		GGGGGGFR.GFSSGSAVVSGGSR.RSTSSFSC	R	R	14	2	1352.3	1253.6	1253.6	627.806	627.807	1253.6	627.807	-0.0006	9.447e-11	31.396	10.876	1	2	0	21	34	0																						0	TRUE	sp|P35908|K22E_HUMAN	P35908
Ta_1_GNL_nce20.03661.03661.2	LDADPSLQR		QSIIAPIR.LDADPSLQR.VRQEESEQ	R	V	9	2	1354.15	1013.51	1013.51	507.764	507.765	1013.51	507.764	0.0008	0.00309208	18.539	10.531	1	2	0	78	86	0																						0	TRUE	sp|P08729|K2C7_HUMAN	P08729
Ta_1_GNL_nce20.03668.03668.2	SSGSPYGGGYGSGGGSGGYGSR		KGGSFGGR.SSGSPYGGGYGSGGGSGGYGSR.RF	R	R	22	2	1356.64	1909.78	1909.78	955.898	955.897	1909.78	955.899	-0.0026	9.63e-12	54.565	9.301	1	2	0	355	376	0																						0	TRUE	sp|P51991|ROA3_HUMAN	P51991
Ta_1_GNL_nce20.03690.03690.2	STYPPSGPTYR		PWTEDCRK.STYPPSGPTYR.GAVPWYTI	K	G	11	2	1365.99	1224.57	1224.58	613.294	613.296	1224.58	613.296	-0.0006	0.123666	12.131	0	0.9722	2	0	34	44	0																						0	TRUE	sp|Q13510|ASAH1_HUMAN	Q13510
Ta_1_GNL_nce20.03712.03712.2	TLLEGEESR		DIEIATYR.TLLEGEESR.MSGECAPN	R	M	9	2	1375.33	1032.51	1032.51	517.261	517.261	1032.51	517.262	-0.0001	0.000282511	17.622	9.965	1	2	0	484	492	0																						0	TRUE	sp|P04264|K2C1_HUMAN	P04264
Ta_1_GNL_nce20.03743.03743.2	TKFETEQALR		RIAADDFR.TKFETEQALR.MSVEADIN	R	M	10	2	1387.48	1221.63	1221.63	611.824	611.824	1221.64	611.825	-0.0008	3.39073e-05	15.804	9.738	1	2	1	167	176	0																						0	FALSE	sp|P08727|K1C19_HUMAN	P08727
Ta_1_GNL_nce20.03777.03777.2	GAEAANVTGPGGVPVQGSK		FDVVEGEK.GAEAANVTGPGGVPVQGSK.YAADRNHY	K	Y	19	2	1400.83	1694.85	1694.85	848.434	848.435	1694.86	848.437	-0.0037	8.65466e-06	28.751	7.535	1	2	0	119	137	0																						0	TRUE	sp|P67809|YBOX1_HUMAN	P67809
Ta_1_GNL_nce20.03849.03849.2	HGGGGGGFGGGGFGSR		SSFSCISR.HGGGGGGFGGGGFGSR.SIVGIGGT	R	S	16	2	1432.1	1320.58	1320.58	661.295	661.295	1319.58	660.795	1.0009	0.000465854	21.827	0	1	2	0	46	61	0		Mod1: First isotopic peak (PeakApex: 1.0032, Theoretical: 1.0024)																				0	TRUE	sp|P35908|K22E_HUMAN	P35908
Ta_1_GNL_nce20.03886.03886.2	LAADDFR		IIQIDNAR.LAADDFR.LKYENEVA	R	L	7	2	1448.57	806.391	806.392	404.203	404.203	806.392	404.203	-0.0001	0.033075	15.422	11.05	0.9922	2	0	229	235	0																						0	FALSE	sp|P13645|K1C10_HUMAN	P13645
Ta_1_GNL_nce20.03887.03887.2	DVNQQEFVR		MPGVTVK.DVNQQEFVR.AIAAFIKK	K	A	9	2	1448.68	1133.55	1133.54	567.78	567.779	1133.55	567.78	-0.0035	0.00484451	18.759	11.567	1	2	0	8	16	0																						0	TRUE	sp|P39019|RS19_HUMAN	P39019
Ta_1_GNL_nce20.03918.03918.2	EFTESQLQEGK		KKAQEHKR.EFTESQLQEGK.HVIGIQMG	R	H	11	2	1459.67	1295.58	1295.58	648.799	648.799	1294.6	648.309	0.9802	0.000165788	15.309	8.198	1	2	0	162	172	0		Mod1: Deamidation (PeakApex: 0.9842, Theoretical: 0.9840)																				0	TRUE	sp|Q01995|TAGL_HUMAN	Q01995
Ta_1_GNL_nce20.03927.03927.2	HGGGGGGFGGGGFGSR		SSFSCISR.HGGGGGGFGGGGFGSR.SIVGIGGT	R	S	16	2	1463.29	1319.57	1319.57	660.794	660.794	1319.58	660.795	-0.002	0.0802602	12.882	7.027	0.9826	2	0	46	61	0																						0	TRUE	sp|P35908|K22E_HUMAN	P35908
Ta_1_GNL_nce20.03944.03944.2	APSTYGGGLSVSSSR		VIAGGSCR.APSTYGGGLSVSSSR.FSSGGACG	R	F	15	2	1468.2	1424.69	1424.69	713.351	713.351	1424.69	713.352	-0.0023	0.00653413	14.439	9.289	0.9999	2	0	42	56	0																						0	TRUE	sp|P02533|K1C14_HUMAN	P02533
Ta_1_GNL_nce20.03946.03946.2	LENEIQTYR		QIIDIKIR.LENEIQTYR.SIIEGEGS	R	S	9	2	1468.82	1164.58	1164.58	583.295	583.296	1164.58	583.296	-0.0006	7.29624e-05	19.812	10.358	1	2	0	442	450	0																						0	TRUE	sp|P13645|K1C10_HUMAN	P13645
Ta_1_GNL_nce20.03950.03950.2	KQPPVSPGTALVGSQK		KRGRGRPR.KQPPVSPGTALVGSQK.EPSEVPTP	R	E	16	2	1469.34	1592.89	1592.89	797.451	797.451	1592.89	797.452	-0.0017	0.102212	11.462	0	0.9778	2	0	31	46	0																						0	TRUE	sp|P17096|HMGA1_HUMAN	P17096
Ta_1_GNL_nce20.03959.03959.2	ICEPGYSPTYK	ICEPGYSPTYK	GDTPKCSK.ICEPGYSPTYK.QDKHYGYN	K	Q	11	2	1473.39	1313.6	1313.59	657.805	657.805	1313.6	657.805	-0.0012	0.0772236	12.949	7.427	0.9832	2	0	210	220	0	2C(57.0214)																					0	TRUE	sp|P07858|CATB_HUMAN	P07858
Ta_1_GNL_nce20.03960.03960.2	APSTYGGGLSVSSSR		VIAGGSCR.APSTYGGGLSVSSSR.FSSGGACG	R	F	15	2	1473.52	1425.69	1425.69	713.852	713.852	1424.69	713.352	1.0003	0.00165959	20.62	8.052	1	2	0	42	56	0		Mod1: First isotopic peak (PeakApex: 1.0032, Theoretical: 1.0024)																				0	TRUE	sp|P02533|K1C14_HUMAN	P02533
Ta_1_GNL_nce20.03974.03974.2	AAYEAELGDAR		SREVSGIK.AAYEAELGDAR.KTIDSVAK	K	K	11	2	1478.16	1164.54	1164.54	583.277	583.277	1164.54	583.278	-0.0013	0.0249433	14.965	10.916	0.9946	2	0	79	89	0																						0	TRUE	sp|P02545|LMNA_HUMAN	P02545
Ta_1_GNL_nce20.03978.03978.2	LAADDFR		IIQIDNAR.LAADDFR.LKYENEVA	R	L	7	2	1478.99	806.391	806.392	404.203	404.203	806.392	404.203	-0.0002	0.0263633	15.816	11.46	0.9941	2	0	229	235	0																						0	FALSE	sp|P13645|K1C10_HUMAN	P13645
Ta_1_GNL_nce20.03986.03986.2	GETGPSGPVGPAGAVGPR		PAGKHGNR.GETGPSGPVGPAGAVGPR.GPSGPQGI	R	G	18	2	1481.63	1561.78	1561.78	781.898	781.899	1561.78	781.9	-0.0011	0.000277172	22.729	7.881	1	2	0	979	996	0																						0	TRUE	sp|P08123|CO1A2_HUMAN	P08123
Ta_1_GNL_nce20.03987.03987.2	KQPPVSPGTALVGSQK		KRGRGRPR.KQPPVSPGTALVGSQK.EPSEVPTP	R	E	16	2	1481.76	1592.89	1592.89	797.45	797.451	1592.89	797.452	-0.0022	0.0270863	13.769	0	0.9939	2	0	31	46	0																						0	TRUE	sp|P17096|HMGA1_HUMAN	P17096
Ta_1_GNL_nce20.04009.04009.3	VGAHAGEYGAEALER		NVKAAWGK.VGAHAGEYGAEALER.MFISFPTT	K	M	15	3	1489.35	1528.73	1528.73	510.583	510.583	1528.73	510.583	0.0008	2.1e-13	33.247	10.133	1	2	0	18	32	0																						0	TRUE	sp|P69905|HBA_HUMAN	P69905
Ta_1_GNL_nce20.04010.04010.3	EQAGGDATENFEDVGHSTDAR		PGGEEVIR.EQAGGDATENFEDVGHSTDAR.EMSKTFII	R	E	21	3	1489.48	2204.92	2204.92	735.981	735.98	2204.92	735.981	-0.0012	0.00520895	18.633	8.456	0.9988	2	0	53	73	0																						0	TRUE	sp|P00167|CYB5_HUMAN	P00167
Ta_1_GNL_nce20.04016.04016.2	AACLLPK	AACLLPK	ECCQAADK.AACLLPK.LDEIRDEG	K	L	7	2	1491.92	771.431	771.431	386.723	386.723	771.431	386.723	-0.0006	0.00229292	18.13	9.784	1	2	0	199	205	0	3C(57.0214)																					0	TRUE	sp|P02768|ALBU_HUMAN	P02768
Ta_1_GNL_nce20.04028.04028.2	VGAHAGEYGAEALER		NVKAAWGK.VGAHAGEYGAEALER.MFISFPTT	K	M	15	2	1495.51	1528.73	1528.73	765.37	765.37	1528.73	765.371	-0.0013	9.18333e-07	35.648	11.152	1	2	0	18	32	0																						0	TRUE	sp|P69905|HBA_HUMAN	P69905
Ta_1_GNL_nce20.04056.04056.3	DNIQGITKPAIRR		KRHRKVIR.DNIQGITKPAIRR.LARRGGVK	R	L	13	3	1505.3	1480.85	1480.85	494.623	494.623	1480.85	494.623	0.0011	2.9992e-05	19.425	10.239	1	2	0	25	37	0																						0	TRUE	sp|P62805|H4_HUMAN	P62805
Ta_1_GNL_nce20.04058.04058.2	GYSFTTTAER		IMKIITER.GYSFTTTAER.EIVRDIKE	R	E	10	2	1505.56	1131.52	1131.52	566.767	566.767	1131.52	566.767	-0.0002	0.00509624	19.671	14.833	1	2	0	197	206	0																						0	FALSE	sp|P60709|ACTB_HUMAN	P60709
Ta_1_GNL_nce20.04064.04064.2	VVAGVANALAHK		PVQAAYQK.VVAGVANALAHK.YH	K	Y	12	2	1507.57	1148.67	1148.67	575.34	575.341	1148.67	575.341	0.0001	0.00471249	19.807	9.81	1	2	0	134	145	0																						0	FALSE	sp|P68871|HBB_HUMAN	P68871
Ta_1_GNL_nce20.04065.04065.2	GETGPAGPAGPVGPVGAR		PAGKSGDR.GETGPAGPAGPVGPVGAR.GPAGPQGP	R	G	18	2	1507.7	1545.79	1545.79	773.902	773.901	1545.79	773.902	-0.0014	1.1088e-10	20.28	8.091	1	2	0	1067	1084	0																						0	TRUE	sp|P02452|CO1A1_HUMAN	P02452
Ta_1_GNL_nce20.04067.04067.2	FAAATGATPIAGR		TGQRAVIK.FAAATGATPIAGR.FTPGTFTN	K	F	13	2	1507.96	1202.64	1202.64	602.328	602.328	1202.64	602.328	0.0001	3.52751e-09	28.952	10.674	1	2	0	90	102	0																						0	FALSE	sp|A0A8I5KQE6|RPSA2_HUMAN	A0A8I5KQE6
Ta_1_GNL_nce20.04079.04079.2	AAAAAWEEPSSGNGTAR		MPRKK.AAAAAWEEPSSGNGTAR.AGPRKRGG	K	A	17	2	1511.05	1645.73	1645.73	823.873	823.873	1644.75	823.382	0.9826	0.0233615	16.026	0	0.9809	2	0	6	22	0		Mod1: Deamidation (PeakApex: 0.9842, Theoretical: 0.9840)																				0	TRUE	sp|Q9P258|RCC2_HUMAN	Q9P258
Ta_1_GNL_nce20.04080.04080.2	ILGATIENSR		TIQDIRDK.ILGATIENSR.LVIQIDNA	K	L	10	2	1511.18	1072.59	1072.59	537.301	537.302	1072.59	537.301	0.0009	4.78166e-05	20.515	12.254	1	2	0	141	150	0																						0	TRUE	sp|P08727|K1C19_HUMAN	P08727
Ta_1_GNL_nce20.04086.04086.2	SAYGGPVGAGIR		SRPRVAVR.SAYGGPVGAGIR.EVTINQSI	R	E	12	2	1512.7	1103.57	1103.57	552.793	552.794	1103.57	552.793	0.0004	0.00019611	24.33	0	1	2	0	53	64	0																						0	TRUE	sp|P08729|K2C7_HUMAN	P08729
Ta_1_GNL_nce20.04087.04087.2	GETGPSGPVGPAGAVGPR		PAGKHGNR.GETGPSGPVGPAGAVGPR.GPSGPQGI	R	G	18	2	1512.83	1561.78	1561.78	781.899	781.899	1561.78	781.9	-0.0013	2.24259e-06	32.097	8.808	1	2	0	979	996	0																						0	TRUE	sp|P08123|CO1A2_HUMAN	P08123
Ta_1_GNL_nce20.04088.04088.2	LPASFDAR		VMFTEDIK.LPASFDAR.EQWPQCPT	K	E	8	2	1512.96	875.45	875.45	438.732	438.732	875.45	438.732	0.0002	0.00254067	18.102	14.697	1	2	0	80	87	0																						0	TRUE	sp|P07858|CATB_HUMAN	P07858
Ta_1_GNL_nce20.04089.04089.2	KQPPVSPGTALVGSQK		KRGRGRPR.KQPPVSPGTALVGSQK.EPSEVPTP	R	E	16	2	1513.09	1593.89	1593.89	797.953	797.953	1592.89	797.452	1.0029	2.13459e-07	20.933	9.797	1	2	0	31	46	0		Mod1: First isotopic peak (PeakApex: 1.0032, Theoretical: 1.0024)																				0	TRUE	sp|P17096|HMGA1_HUMAN	P17096
Ta_1_GNL_nce20.04090.04090.2	VEITYTPSDGTQK		FVVPGPGK.VEITYTPSDGTQK.VTYIVHNF	K	V	13	2	1513.22	1437.7	1437.7	719.857	719.857	1437.7	719.857	0	0.110344	12.329	0	0.9758	2	0	152	164	0																						0	TRUE	sp|O75874|IDHC_HUMAN	O75874
Ta_1_GNL_nce20.04094.04094.2	DNIQGITKPAIR		KRHRKVIR.DNIQGITKPAIR.RIARRGGV	R	R	12	2	1514.48	1324.75	1324.74	663.38	663.379	1324.75	663.38	-0.0024	2.63e-11	28.167	9.499	1	2	0	25	36	0																						0	TRUE	sp|P62805|H4_HUMAN	P62805
Ta_1_GNL_nce20.04100.04100.2	ALEESNYELEGK		ASYIDKVR.ALEESNYELEGK.LKEWYEKH	R	L	12	2	1516.49	1380.64	1380.64	691.328	691.327	1380.64	691.328	-0.0008	5.22571e-05	24.606	9.796	1	2	0	166	177	0																						0	TRUE	sp|P13645|K1C10_HUMAN	P13645
Ta_1_GNL_nce20.04111.04111.3	VGAHAGEYGAEALER		NVKAAWGK.VGAHAGEYGAEALER.MFISFPTT	K	M	15	3	1519.94	1528.73	1528.73	510.583	510.583	1528.73	510.583	0.0006	1.375e-11	37.734	10.224	1	2	0	18	32	0																						0	TRUE	sp|P69905|HBA_HUMAN	P69905
Ta_1_GNL_nce20.04113.04113.3	EQAGGDATENFEDVGHSTDAR		PGGEEVIR.EQAGGDATENFEDVGHSTDAR.EMSKTFII	R	E	21	3	1520.57	2204.92	2204.92	735.981	735.98	2204.92	735.981	-0.0012	0.0035789	20.285	10.038	0.9997	2	0	53	73	0																						0	TRUE	sp|P00167|CYB5_HUMAN	P00167
Ta_1_GNL_nce20.04115.04115.2	VDPVNFK		DIHAHKIR.VDPVNFK.LISHCIIV	R	L	7	2	1520.77	817.433	817.433	409.724	409.724	817.433	409.724	0.0001	0.000596485	16.314	11.032	1	2	0	94	100	0																						0	FALSE	sp|P69905|HBA_HUMAN	P69905
Ta_1_GNL_nce20.04116.04116.3	VVAGVANALAHK		PVQAAYQK.VVAGVANALAHK.YH	K	Y	12	3	1520.86	1148.67	1148.66	383.896	383.896	1148.67	383.896	-0.0014	1.11227e-06	27.496	10.635	1	2	0	134	145	0																						0	FALSE	sp|P68871|HBB_HUMAN	P68871
Ta_1_GNL_nce20.04123.04123.3	DNIQGITKPAIR		KRHRKVIR.DNIQGITKPAIR.RIARRGGV	R	R	12	3	1522.94	1324.75	1324.74	442.589	442.589	1324.75	442.589	-0.0014	0.000522697	24.627	10.479	1	2	0	25	36	0																						0	TRUE	sp|P62805|H4_HUMAN	P62805
Ta_1_GNL_nce20.04124.04124.2	ESSYACYYDEK	ESSYACYYDEK	ATTAANPR.ESSYACYYDEK.RSTYIGDW	R	R	11	2	1523.07	1413.54	1413.54	707.776	707.777	1413.54	707.777	0	0.103039	12.448	0	0.9776	2	0	214	224	0	6C(57.0214)																					0	TRUE	sp|Q99538|LGMN_HUMAN	Q99538
Ta_1_GNL_nce20.04131.04131.2	SSGPYGGGGQYFAKPR		KGGNFGGR.SSGPYGGGGQYFAKPR.NQGGYGGS	R	N	16	2	1525.21	1627.78	1627.79	814.895	814.902	1627.77	814.894	0.0148	0.0114683	15.262	0	0.999	2	0	337	352	0																						0	TRUE	sp|P09651|ROA1_HUMAN	P09651
Ta_1_GNL_nce20.04132.04132.2	GAEAANVTGPDGVPVEGSR		FDVVEGEK.GAEAANVTGPDGVPVEGSR.YAADRRRY	K	Y	19	2	1525.34	1781.85	1781.85	891.933	891.934	1781.85	891.934	-0.0014	0.000103574	23.439	0	1	2	0	151	169	0																						0	TRUE	sp|P16989|YBOX3_HUMAN	P16989
Ta_1_GNL_nce20.04134.04134.2	VGAHAGEYGAEALER		NVKAAWGK.VGAHAGEYGAEALER.MFISFPTT	K	M	15	2	1525.97	1528.73	1528.73	765.37	765.37	1528.73	765.371	-0.0013	2.66226e-07	37.799	9.712	1	2	0	18	32	0																						0	TRUE	sp|P69905|HBA_HUMAN	P69905
Ta_1_GNL_nce20.04138.04138.2	GAEAANVTGPDGVPVEGSR		FDVVEGEK.GAEAANVTGPDGVPVEGSR.YAADRRRY	K	Y	19	2	1526.85	1783.86	1783.86	892.936	892.936	1781.85	891.934	2.0033	0.00047808	20.782	0	1	2	0	151	169	0		Mod1: Second isotopic peak (PeakApex: 2.0052, Theoretical: 2.0047)																				0	TRUE	sp|P16989|YBOX3_HUMAN	P16989
Ta_1_GNL_nce20.04143.04143.2	SLVGLGGTK		GGGGFGSR.SLVGLGGTK.SISISVAG	R	S	9	2	1528.24	830.486	830.487	416.25	416.251	830.486	416.25	0.0006	0.00585516	16.996	11.916	0.9999	2	0	62	70	0																						0	TRUE	sp|P35908|K22E_HUMAN	P35908
Ta_1_GNL_nce20.04158.04158.2	EAAENSLVAYK		FATGNDRK.EAAENSLVAYK.AASDIAMT	K	A	11	2	1532.58	1193.59	1193.59	597.804	597.804	1193.59	597.804	0	7.54806e-06	15.886	9.361	1	2	0	143	153	0																						0	TRUE	sp|P62258|1433E_HUMAN	P62258
Ta_1_GNL_nce20.04168.04168.3	DNIQGITKPAIRR		KRHRKVIR.DNIQGITKPAIRR.LARRGGVK	R	L	13	3	1535.47	1480.85	1480.85	494.623	494.623	1480.85	494.623	0.0009	4.66062e-05	18.962	9.373	1	2	0	25	37	0																						0	TRUE	sp|P62805|H4_HUMAN	P62805
Ta_1_GNL_nce20.04170.04170.2	GYSFTTTAER		IMKIITER.GYSFTTTAER.EIVRDIKE	R	E	10	2	1536.1	1131.52	1131.52	566.767	566.767	1131.52	566.767	-0.0002	0.00122744	21.144	8.796	1	2	0	197	206	0																						0	FALSE	sp|P60709|ACTB_HUMAN	P60709
Ta_1_GNL_nce20.04177.04177.2	VVAGVANALAHK		PVQAAYQK.VVAGVANALAHK.YH	K	Y	12	2	1538.23	1148.67	1148.67	575.341	575.341	1148.67	575.341	0.0001	3.17713e-09	22.599	10.345	1	2	0	134	145	0																						0	FALSE	sp|P68871|HBB_HUMAN	P68871
Ta_1_GNL_nce20.04191.04191.2	ILGATIENSR		TIQDIRDK.ILGATIENSR.LVIQIDNA	K	L	10	2	1542.38	1072.59	1072.59	537.301	537.302	1072.59	537.301	0.0011	5.28701e-08	26.585	12.112	1	2	0	141	150	0																						0	TRUE	sp|P08727|K1C19_HUMAN	P08727
Ta_1_GNL_nce20.04197.04197.2	SAYGGPVGAGIR		SRPRVAVR.SAYGGPVGAGIR.EVTINQSI	R	E	12	2	1543.47	1103.57	1103.57	552.793	552.794	1103.57	552.793	0.0003	0.000185887	24.423	0	1	2	0	53	64	0																						0	TRUE	sp|P08729|K2C7_HUMAN	P08729
Ta_1_GNL_nce20.04204.04204.2	DNIQGITKPAIR		KRHRKVIR.DNIQGITKPAIR.RIARRGGV	R	R	12	2	1546.03	1324.74	1324.74	663.38	663.379	1324.75	663.38	-0.0025	0.000128012	27.071	10.111	1	2	0	25	36	0																						0	TRUE	sp|P62805|H4_HUMAN	P62805
Ta_1_GNL_nce20.04205.04205.2	KQPPVSPGTALVGSQK		KRGRGRPR.KQPPVSPGTALVGSQK.EPSEVPTP	R	E	16	2	1546.16	1592.89	1592.89	797.45	797.451	1592.89	797.452	-0.0009	0.185567	12.426	8.383	0.9476	2	0	31	46	0																						0	TRUE	sp|P17096|HMGA1_HUMAN	P17096
Ta_1_GNL_nce20.04208.04208.2	ALEESNYELEGK		ASYIDKVR.ALEESNYELEGK.LKEWYEKH	R	L	12	2	1546.92	1380.64	1380.64	691.327	691.327	1380.64	691.328	-0.0007	7.98608e-09	29.51	12.348	1	2	0	166	177	0																						0	TRUE	sp|P13645|K1C10_HUMAN	P13645
Ta_1_GNL_nce20.04211.04211.2	TDYNASVSVPDSSGPER		GKNIKAIR.TDYNASVSVPDSSGPER.LISISADI	R	L	17	2	1547.68	1779.79	1779.79	890.901	890.902	1779.79	890.903	-0.002	7.70016e-07	31.954	0	1	2	0	70	86	0																						0	TRUE	sp|P61978|HNRPK_HUMAN	P61978
Ta_1_GNL_nce20.04212.04212.2	TNAENEFVTIKK		YEDEINKR.TNAENEFVTIKK.DVDGAYMT	R	D	12	2	1547.81	1392.72	1392.72	697.37	697.369	1392.72	697.37	-0.0007	4.625e-11	27.96	9.546	1	2	0	278	289	0																						0	TRUE	sp|P04264|K2C1_HUMAN	P04264
Ta_1_GNL_nce20.04221.04221.3	VGAHAGEYGAEALER		NVKAAWGK.VGAHAGEYGAEALER.MFISFPTT	K	M	15	3	1550.14	1528.73	1528.73	510.583	510.583	1528.73	510.583	0.0006	4.42e-12	35.413	10.252	1	2	0	18	32	0																						0	TRUE	sp|P69905|HBA_HUMAN	P69905
Ta_1_GNL_nce20.04228.04228.2	TDYNASVSVPDSSGPER		GKNIKAIR.TDYNASVSVPDSSGPER.LISISADI	R	L	17	2	1552.64	1781.79	1781.8	891.904	891.905	1779.79	890.903	2.0041	5.08159e-05	25.676	0	1	2	0	70	86	0		Mod1: Second isotopic peak (PeakApex: 2.0052, Theoretical: 2.0047)																				0	TRUE	sp|P61978|HNRPK_HUMAN	P61978
Ta_1_GNL_nce20.04232.04232.3	DNIQGITKPAIR		KRHRKVIR.DNIQGITKPAIR.RIARRGGV	R	R	12	3	1553.96	1324.75	1324.74	442.589	442.589	1324.75	442.589	-0.0015	8.46481e-05	26.995	11.594	1	2	0	25	36	0																						0	TRUE	sp|P62805|H4_HUMAN	P62805
Ta_1_GNL_nce20.04242.04242.2	VGAHAGEYGAEALER		NVKAAWGK.VGAHAGEYGAEALER.MFISFPTT	K	M	15	2	1556.79	1528.73	1528.73	765.37	765.37	1528.73	765.371	-0.0013	2.95971e-07	37.615	10.905	1	2	0	18	32	0																						0	TRUE	sp|P69905|HBA_HUMAN	P69905
Ta_1_GNL_nce20.04243.04243.2	SSGPYGGGGQYFAKPR		KGGNFGGR.SSGPYGGGGQYFAKPR.NQGGYGGS	R	N	16	2	1556.92	1627.77	1627.79	814.894	814.902	1627.77	814.894	0.015	0.000165482	23.625	7.625	1	2	0	337	352	0																						0	TRUE	sp|P09651|ROA1_HUMAN	P09651
Ta_1_GNL_nce20.04258.04258.2	LVSESSDVLPK		KIETRDGK.LVSESSDVLPK.	K	-	11	2	1560.71	1172.63	1172.63	587.322	587.322	1172.63	587.322	0.0006	0.00153076	16.064	10.473	1	2	0	473	483	0																						0	TRUE	sp|P05787|K2C8_HUMAN	P05787
Ta_1_GNL_nce20.04273.04273.2	GEATVSFDDPPSAK		DKDTGKPK.GEATVSFDDPPSAK.AAIDWFDG	K	A	14	2	1565.48	1419.65	1419.65	710.833	710.833	1419.65	710.833	-0.0006	0.000709444	16.443	10.416	1	2	0	284	297	0																						0	FALSE	sp|Q92804|RBP56_HUMAN	Q92804
Ta_1_GNL_nce20.04277.04277.2	GEATVSFDDPPSAK		DKDTGKPK.GEATVSFDDPPSAK.AAIDWFDG	K	A	14	2	1566.37	1421.66	1421.66	711.836	711.836	1419.65	710.833	2.0057	7.92958e-05	25.903	8.769	1	2	0	284	297	0		Mod1: Second isotopic peak (PeakApex: 2.0052, Theoretical: 2.0047)																				0	FALSE	sp|Q92804|RBP56_HUMAN	Q92804
Ta_1_GNL_nce20.04283.04283.2	VELQELNDR		KNTRTNEK.VELQELNDR.FANYIDKV	K	F	9	2	1568.74	1114.56	1114.56	558.288	558.288	1114.56	558.288	-0.0003	4.35235e-05	19.031	13.21	1	2	0	105	113	0																						0	FALSE	sp|P08670|VIME_HUMAN	P08670
Ta_1_GNL_nce20.04286.04286.2	AEAEAWYQTK		EEMAKCSR.AEAEAWYQTK.FETIQAQA	R	F	10	2	1569.13	1195.55	1195.55	598.782	598.783	1195.55	598.783	0.0007	8.6407e-05	15.894	9.451	1	2	0	277	286	0																						0	FALSE	sp|P08729|K2C7_HUMAN	P08729
Ta_1_GNL_nce20.04297.04297.2	VVAGVANALAHK		PVQAAYQK.VVAGVANALAHK.YH	K	Y	12	2	1572.46	1148.67	1148.67	575.34	575.341	1148.67	575.341	0.0002	0.0163493	17.646	9.869	0.9975	2	0	134	145	0																						0	FALSE	sp|P68871|HBB_HUMAN	P68871
Ta_1_GNL_nce20.04302.04302.2	ILGATIENSR		TIQDIRDK.ILGATIENSR.LVIQIDNA	K	L	10	2	1573.48	1072.59	1072.59	537.302	537.3	1072.59	537.301	-0.0015	0.000896579	20.389	12.338	1	2	0	141	150	0																						0	TRUE	sp|P08727|K1C19_HUMAN	P08727
Ta_1_GNL_nce20.04309.04309.2	GGGGNFGPGPGSNFR		NFGFGDSR.GGGGNFGPGPGSNFR.GGSDGYGS	R	G	15	2	1576.04	1376.62	1376.62	689.318	689.317	1376.62	689.318	-0.0018	1.8203e-08	37.266	8.941	1	2	0	214	228	0																						0	TRUE	sp|P22626|ROA2_HUMAN	P22626
Ta_1_GNL_nce20.04312.04312.2	DNIQGITKPAIR		KRHRKVIR.DNIQGITKPAIR.RIARRGGV	R	R	12	2	1576.8	1324.75	1324.74	663.38	663.379	1324.75	663.38	-0.0024	0.000676472	25.179	12.724	1	2	0	25	36	0																						0	TRUE	sp|P62805|H4_HUMAN	P62805
Ta_1_GNL_nce20.04315.04315.2	VPEVPTAPATDAAPK		RMEPPASK.VPEVPTAPATDAAPK.RVEIQMPK	K	R	15	2	1577.56	1462.77	1462.77	732.391	732.39	1462.77	732.391	-0.0003	6.137e-11	28.576	9.489	1	2	0	172	186	0																						0	TRUE	sp|Q9UHD8|SEPT9_HUMAN	Q9UHD8
Ta_1_GNL_nce20.04316.04316.2	DKILGATIENSR		YTTIQDIR.DKILGATIENSR.LVIQIDNA	R	L	12	2	1577.69	1315.71	1315.71	658.862	658.862	1315.71	658.862	-0.0003	0.000128426	19.318	10.502	1	2	1	139	150	0																						0	TRUE	sp|P08727|K1C19_HUMAN	P08727
Ta_1_GNL_nce20.04325.04325.2	GGNFGFGDSR		VQSSRSGR.GGNFGFGDSR.GGGGNFGP	R	G	10	2	1580.27	1012.44	1012.44	507.225	507.226	1012.44	507.225	0.0009	0.0131296	18.027	9.976	0.9986	2	0	204	213	0																						0	TRUE	sp|P22626|ROA2_HUMAN	P22626
Ta_1_GNL_nce20.04337.04337.3	DNIQGITKPAIR		KRHRKVIR.DNIQGITKPAIR.RIARRGGV	R	R	12	3	1584.66	1324.75	1324.74	442.589	442.589	1324.75	442.589	-0.0018	0.000241685	26.967	11.738	1	2	0	25	36	0																						0	TRUE	sp|P62805|H4_HUMAN	P62805
Ta_1_GNL_nce20.04347.04347.2	VGAHAGEYGAEALER		NVKAAWGK.VGAHAGEYGAEALER.MFISFPTT	K	M	15	2	1587.92	1528.73	1528.73	765.37	765.37	1528.73	765.371	-0.0012	0	41.533	11.379	1	2	0	18	32	0																						0	TRUE	sp|P69905|HBA_HUMAN	P69905
Ta_1_GNL_nce20.04348.04348.2	SSGPYGGGGQYFAKPR		KGGNFGGR.SSGPYGGGGQYFAKPR.NQGGYGGS	R	N	16	2	1588.05	1627.77	1627.79	814.894	814.902	1627.77	814.894	0.0151	0.000718207	23.075	9.114	1	2	0	337	352	0																						0	TRUE	sp|P09651|ROA1_HUMAN	P09651
Ta_1_GNL_nce20.04358.04358.3	YYDSRPGGYGYGYGR		DQGYGSGR.YYDSRPGGYGYGYGR.SRDYNGRN	R	S	15	3	1590.88	1729.75	1729.75	577.59	577.59	1729.75	577.59	0.0008	0.0135363	16.974	8.57	0.9874	2	0	117	131	0																						0	TRUE	sp|P98179|RBM3_HUMAN	P98179
Ta_1_GNL_nce20.04362.04362.2	LVSESSDVLPK		KIETRDGK.LVSESSDVLPK.	K	-	11	2	1591.77	1172.63	1172.63	587.322	587.322	1172.63	587.322	0.0006	5.32337e-08	28.227	13.095	1	2	0	473	483	0																						0	TRUE	sp|P05787|K2C8_HUMAN	P05787
Ta_1_GNL_nce20.04365.04365.2	ALEAANGELEVK		ASYIDKVR.ALEAANGELEVK.LRDWYQKQ	R	L	12	2	1592.53	1243.63	1243.63	622.822	622.822	1242.65	622.33	0.9837	0.00602459	16.382	11.412	0.9994	2	0	100	111	0		Mod1: Deamidation (PeakApex: 0.9842, Theoretical: 0.9840)																				0	TRUE	sp|P08727|K1C19_HUMAN	P08727
Ta_1_GNL_nce20.04373.04373.2	TNAENEFVTIKK		YEDEINKR.TNAENEFVTIKK.DVDGAYMT	R	D	12	2	1594.8	1392.72	1392.72	697.369	697.37	1392.72	697.37	-0.0004	2.40713e-05	27.974	8.948	1	2	0	278	289	0																						0	TRUE	sp|P04264|K2C1_HUMAN	P04264
Ta_1_GNL_nce20.04374.04374.2	LASYLDKVR		TMQNINDR.LASYLDKVR.AIEAANGE	R	A	9	2	1594.93	1063.6	1063.6	532.808	532.809	1063.6	532.808	0.0011	4.18528e-05	19.492	12.423	1	2	1	91	99	0																						0	FALSE	sp|P08727|K1C19_HUMAN	P08727
Ta_1_GNL_nce20.04382.04382.2	GEATVSFDDPPSAK		DKDTGKPK.GEATVSFDDPPSAK.AAIDWFDG	K	A	14	2	1597.56	1419.65	1419.65	710.832	710.833	1419.65	710.833	-0.0004	1.17495e-09	29.124	9.409	1	2	0	284	297	0																						0	FALSE	sp|Q92804|RBP56_HUMAN	Q92804
Ta_1_GNL_nce20.04385.04385.3	VYACEVTHQGLSSPVTK	VYACEVTHQGLSSPVTK	KADYEKHK.VYACEVTHQGLSSPVTK.SFNRGEC	K	S	17	3	1598.32	1874.92	1874.92	625.98	625.981	1874.92	625.981	0.0003	0.000461016	15.75	9.763	1	2	0	84	100	0	4C(57.0214)																					0	TRUE	sp|P01834|IGKC_HUMAN	P01834
Ta_1_GNL_nce20.04387.04387.2	TDYNASVSVPDSSGPER		GKNIKAIR.TDYNASVSVPDSSGPER.LISISADI	R	L	17	2	1598.58	1781.78	1781.78	891.899	891.899	1779.79	890.903	1.9929	0.0983445	11.529	0	0.9005	2	0	70	86	0		Mod1: Second isotopic peak (PeakApex: 2.0052, Theoretical: 2.0047); Mod1: First isotopic peak, Mod2: Deamidation (PeakApex: 1.9864)																				0	TRUE	sp|P61978|HNRPK_HUMAN	P61978
Ta_1_GNL_nce20.04393.04393.2	VELQELNDR		KNTRTNEK.VELQELNDR.FANYIDKV	K	F	9	2	1600.58	1114.56	1114.56	558.288	558.287	1114.56	558.288	-0.0018	0.000703091	16.737	14.2	1	2	0	105	113	0																						0	FALSE	sp|P08670|VIME_HUMAN	P08670
Ta_1_GNL_nce20.04395.04395.2	ALEEANTELEVK		ASYIDKVR.ALEEANTELEVK.LRDWYQRQ	R	L	12	2	1600.84	1345.68	1345.68	673.847	673.847	1344.68	673.346	1.0034	0.00463187	14.734	11.311	0.9999	2	0	104	115	0		Mod1: First isotopic peak (PeakApex: 1.0032, Theoretical: 1.0024)																				0	TRUE	sp|Q04695|K1C17_HUMAN	Q04695
Ta_1_GNL_nce20.04397.04397.2	VQALEEANNDLENK		RIASYIDK.VQALEEANNDLENK.LQDWYDKK	K	L	14	2	1601.47	1585.76	1585.75	793.885	793.883	1585.76	793.886	-0.0073	2.2e-13	34.966	10.617	1	2	0	171	184	0																						0	TRUE	sp|P35527|K1C9_HUMAN	P35527
Ta_1_GNL_nce20.04414.04414.2	DNIQGITKPAIR		KRHRKVIR.DNIQGITKPAIR.RIARRGGV	R	R	12	2	1607.36	1324.75	1324.74	663.38	663.379	1324.75	663.38	-0.0025	1.4446e-08	27.03	12.863	1	2	0	25	36	0																						0	TRUE	sp|P62805|H4_HUMAN	P62805
Ta_1_GNL_nce20.04415.04415.2	GGGGNFGPGPGSNFR		NFGFGDSR.GGGGNFGPGPGSNFR.GGSDGYGS	R	G	15	2	1607.43	1376.62	1376.62	689.318	689.317	1376.62	689.318	-0.0017	5.3951e-06	30.572	0	1	2	0	214	228	0																						0	TRUE	sp|P22626|ROA2_HUMAN	P22626
Ta_1_GNL_nce20.04419.04419.2	VPEVPTAPATDAAPK		RMEPPASK.VPEVPTAPATDAAPK.RVEIQMPK	K	R	15	2	1608.32	1462.77	1462.77	732.39	732.39	1462.77	732.391	-0.0003	2.16308e-09	26.178	9.822	1	2	0	172	186	0																						0	TRUE	sp|Q9UHD8|SEPT9_HUMAN	Q9UHD8
Ta_1_GNL_nce20.04423.04423.2	DKILGATIENSR		YTTIQDIR.DKILGATIENSR.LVIQIDNA	R	L	12	2	1609.64	1315.71	1315.71	658.862	658.862	1315.71	658.862	-0.0006	2.54511e-05	19.815	10.944	1	2	1	139	150	0																						0	TRUE	sp|P08727|K1C19_HUMAN	P08727
Ta_1_GNL_nce20.04430.04430.2	GGNFGFGDSR		VQSSRSGR.GGNFGFGDSR.GGGGNFGP	R	G	10	2	1611.72	1012.44	1012.44	507.226	507.226	1012.44	507.225	0.0008	0.00409732	22.05	12.106	1	2	0	204	213	0																						0	TRUE	sp|P22626|ROA2_HUMAN	P22626
Ta_1_GNL_nce20.04438.04438.2	AQVARPGGDTIFGK		MADEIAK.AQVARPGGDTIFGK.LIRKEIPA	K	L	14	2	1613.99	1415.75	1415.75	708.883	708.883	1415.75	708.883	-0.0002	0.00415682	13.291	10.417	1	2	0	8	21	0																						0	TRUE	sp|P49773|HINT1_HUMAN	P49773
Ta_1_GNL_nce20.04439.04439.2	VQISPDSGGLPER		IQQDSGCK.VQISPDSGGLPER.SVSITGAP	K	S	13	2	1614.12	1353.69	1353.69	677.851	677.852	1353.69	677.852	0.0001	0.027409	15.618	10.116	0.9938	2	0	178	190	0																						0	TRUE	sp|Q92945|FUBP2_HUMAN	Q92945
Ta_1_GNL_nce20.04440.04440.2	SSGPYGGGGQYFAKPR		KGGNFGGR.SSGPYGGGGQYFAKPR.NQGGYGGS	R	N	16	2	1614.25	1627.77	1627.77	814.892	814.894	1627.77	814.894	-0.0006	0.128455	11.065	0	0.9708	2	0	337	352	0																						0	TRUE	sp|P09651|ROA1_HUMAN	P09651
Ta_1_GNL_nce20.04442.04442.2	TDYNASVSVPDSSGPER		GKNIKAIR.TDYNASVSVPDSSGPER.LISISADI	R	L	17	2	1614.5	1779.79	1779.79	890.902	890.902	1779.79	890.903	-0.0018	0.118919	10.199	0	0.9804	2	0	70	86	0																						0	TRUE	sp|P61978|HNRPK_HUMAN	P61978
Ta_1_GNL_nce20.04444.04444.3	DNIQGITKPAIR		KRHRKVIR.DNIQGITKPAIR.RIARRGGV	R	R	12	3	1615.13	1324.75	1324.74	442.589	442.589	1324.75	442.589	-0.0019	4.28471e-06	22.298	11.663	1	2	0	25	36	0																						0	TRUE	sp|P62805|H4_HUMAN	P62805
Ta_1_GNL_nce20.04456.04456.2	VGAHAGEYGAEALER		NVKAAWGK.VGAHAGEYGAEALER.MFISFPTT	K	M	15	2	1618.16	1529.73	1529.73	765.871	765.872	1528.73	765.371	1.0019	0.00112849	21.29	8.435	1	2	0	18	32	0		Mod1: First isotopic peak (PeakApex: 1.0032, Theoretical: 1.0024)																				0	TRUE	sp|P69905|HBA_HUMAN	P69905
Ta_1_GNL_nce20.04457.04457.2	IEDVTPIPSDSTR		RSGMKIGR.IEDVTPIPSDSTR.RKGGRRGR	R	R	13	2	1618.29	1428.71	1428.71	715.362	715.362	1428.71	715.362	-0.0008	6.83222e-06	18.43	8.789	1	2	0	129	141	0																						0	TRUE	sp|P62263|RS14_HUMAN	P62263
Ta_1_GNL_nce20.04469.04469.2	KESYSVYVYK		GKKRKRSR.KESYSVYVYK.VIKQVHPD	R	V	10	2	1620.95	1264.63	1264.63	633.324	633.324	1264.63	633.324	0.0001	0.00335143	15.96	10.182	1	2	0	35	44	0																						0	FALSE	sp|O60814|H2B1K_HUMAN	O60814
Ta_1_GNL_nce20.04472.04472.2	VLQATVVAVGSGSK		IPEKSQGK.VLQATVVAVGSGSK.GKGGEIQP	K	G	14	2	1621.29	1315.75	1315.75	658.884	658.884	1314.75	658.383	1.0036	0.000213366	20.437	11.131	1	2	0	41	54	0		Mod1: First isotopic peak (PeakApex: 1.0032, Theoretical: 1.0024)																				0	TRUE	sp|P61604|CH10_HUMAN	P61604
Ta_1_GNL_nce20.04477.04477.2	LVSESSDVLPK		KIETRDGK.LVSESSDVLPK.	K	-	11	2	1622.3	1172.63	1172.63	587.321	587.322	1172.63	587.322	0.0004	0.000784691	18.777	12.085	1	2	0	473	483	0																						0	TRUE	sp|P05787|K2C8_HUMAN	P05787
Ta_1_GNL_nce20.04480.04480.2	ALEAANGELEVK		ASYIDKVR.ALEAANGELEVK.LRDWYQKQ	R	L	12	2	1623.49	1243.63	1243.63	622.822	622.822	1242.65	622.33	0.984	4.62994e-06	25.492	12.434	1	2	0	100	111	0		Mod1: Deamidation (PeakApex: 0.9842, Theoretical: 0.9840)																				0	TRUE	sp|P08727|K1C19_HUMAN	P08727
Ta_1_GNL_nce20.04482.04482.2	VEEVGPYTYR		IIRGETPR.VEEVGPYTYR.EIRNKANI	R	E	10	2	1624.12	1211.58	1211.58	606.798	606.799	1211.58	606.798	0.0007	6.998e-05	19.135	11.58	1	2	0	83	92	0																						0	TRUE	sp|Q14108|SCRB2_HUMAN	Q14108
Ta_1_GNL_nce20.04486.04486.2	QSSATSSFGGLGGGSVR		MTSYSYR.QSSATSSFGGLGGGSVR.FGPGVAFR	R	F	17	2	1624.64	1554.74	1554.74	778.38	778.38	1553.74	777.879	1.0011	0.0163211	15.649	0	0.9868	2	0	8	24	0		Mod1: First isotopic peak (PeakApex: 1.0032, Theoretical: 1.0024)																				0	TRUE	sp|P08727|K1C19_HUMAN	P08727
Ta_1_GNL_nce20.04494.04494.3	AKQEELEAALQR		EIAIKDAR.AKQEELEAALQR.GKQDMARQ	R	G	12	3	1626.91	1384.73	1384.73	462.584	462.584	1384.73	462.584	-0.0001	3.42839e-07	22.66	10.356	1	2	1	352	363	0																						0	TRUE	sp|P08729|K2C7_HUMAN	P08729
Ta_1_GNL_nce20.04500.04500.2	LASYLDKVR		TMQNINDR.LASYLDKVR.AIEAANGE	R	A	9	2	1629.28	1063.6	1063.6	532.809	532.809	1063.6	532.808	0.0011	6.25205e-09	23.489	12.898	1	2	1	91	99	0																						0	FALSE	sp|P08727|K1C19_HUMAN	P08727
Ta_1_GNL_nce20.04501.04501.3	AAPRPAPVAQPPAAAPPSAVGSSAAAPR		ASRAPQMR.AAPRPAPVAQPPAAAPPSAVGSSAAAPR.QPGIMAQM	R	Q	28	3	1629.41	2532.35	2532.35	845.124	845.125	2532.36	845.126	-0.0022	0.00542001	17.564	0	0.9986	2	0	24	51	0																						0	FALSE	sp|Q9Y6H1|CHCH2_HUMAN	Q9Y6H1
Ta_1_GNL_nce20.04512.04512.2	ALEEANTELEVK		ASYIDKVR.ALEEANTELEVK.LRDWYQRQ	R	L	12	2	1631.92	1344.68	1344.68	673.346	673.346	1344.68	673.346	-0.0003	0.000244731	16.395	11.047	1	2	0	104	115	0																						0	TRUE	sp|Q04695|K1C17_HUMAN	Q04695
Ta_1_GNL_nce20.04518.04518.2	AKQEELEAALQR		EIAIKDAR.AKQEELEAALQR.GKQDMARQ	R	G	12	2	1633.92	1384.73	1384.73	693.372	693.373	1384.73	693.373	-0.0001	4.4e-13	36.619	10.073	1	2	1	352	363	0																						0	TRUE	sp|P08729|K2C7_HUMAN	P08729
Ta_1_GNL_nce20.04526.04526.2	FLEQQNQVLQTK		ASFIDKVR.FLEQQNQVLQTK.WEIIQQVD	R	W	12	2	1636.56	1474.78	1474.78	738.397	738.395	1474.78	738.396	-0.0025	4.20232e-06	19.577	11.019	1	2	0	200	211	0																						0	FALSE	sp|P04264|K2C1_HUMAN	P04264
Ta_1_GNL_nce20.04533.04533.2	DNIQGITKPAIR		KRHRKVIR.DNIQGITKPAIR.RIARRGGV	R	R	12	2	1638.21	1324.72	1324.74	663.37	663.379	1324.75	663.38	-0.0029	0.00577431	19.454	0	0.9999	2	0	25	36	0																						0	TRUE	sp|P62805|H4_HUMAN	P62805
Ta_1_GNL_nce20.04541.04541.3	EAPAEGEAAEPGSPTAAEGEAASAASSTSSPK		AGASPVEK.EAPAEGEAAEPGSPTAAEGEAASAASSTSSPK.AEDGATPS	K	A	32	3	1640.85	2914.29	2914.29	972.438	972.438	2914.3	972.439	-0.0014	0.00108768	18.354	0	1	2	0	106	137	0																						0	TRUE	sp|P29966|MARCS_HUMAN	P29966
Ta_1_GNL_nce20.04554.04554.2	SLLEGQEDHYNNLSASK		EQEIATYR.SLLEGQEDHYNNLSASK.VI	R	V	17	2	1645	1903.89	1903.89	952.951	952.953	1903.89	952.953	-0.0002	0.202652	10.273	10.232	0.9532	2	0	382	398	0																						0	TRUE	sp|P08727|K1C19_HUMAN	P08727
Ta_1_GNL_nce20.04555.04555.2	SGFLGTNPAPR		PGPNPNIR.SGFLGTNPAPR.SGVFPGPG	R	S	11	2	1645.13	1115.57	1115.58	558.794	558.797	1115.57	558.793	0.0064	0.00104426	16.839	16.77	1	2	0	215	225	0																						0	TRUE	sp|P0CG12|DERPC_HUMAN	P0CG12
Ta_1_GNL_nce20.04557.04557.3	EAPAEGEAAEPGSPTAAEGEAASAASSTSSPK		AGASPVEK.EAPAEGEAAEPGSPTAAEGEAASAASSTSSPK.AEDGATPS	K	A	32	3	1645.39	2914.29	2914.29	972.438	972.439	2914.3	972.439	-0.0007	0.0975551	10.543	0	0.9833	2	0	106	137	0																						0	TRUE	sp|P29966|MARCS_HUMAN	P29966
Ta_1_GNL_nce20.04559.04559.3	DNIQGITKPAIR		KRHRKVIR.DNIQGITKPAIR.RIARRGGV	R	R	12	3	1646.02	1324.73	1324.74	442.583	442.589	1324.75	442.589	-0.0024	3.38498e-05	21.63	10.516	1	2	0	25	36	0																						0	TRUE	sp|P62805|H4_HUMAN	P62805
Ta_1_GNL_nce20.04560.04560.2	AQVARPGGDTIFGK		MADEIAK.AQVARPGGDTIFGK.LIRKEIPA	K	L	14	2	1646.15	1415.75	1415.75	708.883	708.883	1415.75	708.883	0	0.00029446	17.073	10.72	1	2	0	8	21	0																						0	TRUE	sp|P49773|HINT1_HUMAN	P49773
Ta_1_GNL_nce20.04562.04562.2	FGIVTSSAGTGTTEDTEAK		KIKKRKER.FGIVTSSAGTGTTEDTEAK.KRKRAERF	R	K	19	2	1646.41	1870.88	1870.88	936.447	936.447	1870.88	936.447	-0.0002	0.0133429	15.999	0	0.9985	2	0	181	199	0																						0	TRUE	sp|P82979|SARNP_HUMAN	P82979
Ta_1_GNL_nce20.04568.04568.2	IEDVTPIPSDSTR		RSGMKIGR.IEDVTPIPSDSTR.RKGGRRGR	R	R	13	2	1648.79	1428.71	1428.71	715.362	715.362	1428.71	715.362	-0.0007	1.331e-11	32.946	22.489	1	2	0	129	141	0																						0	TRUE	sp|P62263|RS14_HUMAN	P62263
Ta_1_GNL_nce20.04579.04579.3	SLLEGQEDHYNNLSASK		EQEIATYR.SLLEGQEDHYNNLSASK.VI	R	V	17	3	1651.44	1903.89	1903.89	635.638	635.638	1903.89	635.638	0.0011	0.0170342	16.452	10.89	0.9854	2	0	382	398	0																						0	TRUE	sp|P08727|K1C19_HUMAN	P08727
Ta_1_GNL_nce20.04581.04581.2	KESYSVYVYK		GKKRKRSR.KESYSVYVYK.VIKQVHPD	R	V	10	2	1652.07	1264.63	1264.63	633.324	633.324	1264.63	633.324	0	1.2647e-08	28.355	19.08	1	2	0	35	44	0																						0	FALSE	sp|O60814|H2B1K_HUMAN	O60814
Ta_1_GNL_nce20.04582.04582.2	VLQATVVAVGSGSK		IPEKSQGK.VLQATVVAVGSGSK.GKGGEIQP	K	G	14	2	1652.2	1314.75	1314.75	658.382	658.383	1314.75	658.383	0.0004	4.1686e-10	26.412	10.451	1	2	0	41	54	0																						0	TRUE	sp|P61604|CH10_HUMAN	P61604
Ta_1_GNL_nce20.04587.04587.2	ALEAANGELEVK		ASYIDKVR.ALEAANGELEVK.LRDWYQKQ	R	L	12	2	1654.08	1243.63	1243.63	622.822	622.822	1242.65	622.33	0.9838	0.00157602	20.436	17.959	1	2	0	100	111	0		Mod1: Deamidation (PeakApex: 0.9842, Theoretical: 0.9840)																				0	TRUE	sp|P08727|K1C19_HUMAN	P08727
Ta_1_GNL_nce20.04588.04588.3	INEKPQVIADYESGR		TQKDIATK.INEKPQVIADYESGR.AIPNNQVI	K	A	15	3	1654.21	1717.86	1717.87	573.629	573.629	1717.86	573.628	0.0015	3.8806e-10	23.738	10.463	1	2	0	99	113	0																						0	TRUE	sp|O60869|EDF1_HUMAN	O60869
Ta_1_GNL_nce20.04594.04594.2	QSSATSSFGGLGGGSVR		MTSYSYR.QSSATSSFGGLGGGSVR.FGPGVAFR	R	F	17	2	1656.16	1553.74	1553.74	777.879	777.878	1553.74	777.879	-0.0011	3.22664e-08	39.465	8.577	1	2	0	8	24	0																						0	TRUE	sp|P08727|K1C19_HUMAN	P08727
Ta_1_GNL_nce20.04600.04600.2	INEKPQVIADYESGR		TQKDIATK.INEKPQVIADYESGR.AIPNNQVI	K	A	15	2	1658.17	1719.87	1719.87	860.941	860.941	1717.86	859.939	2.0047	0.0328284	15.435	8.927	0.9491	2	0	99	113	0		Mod1: Second isotopic peak (PeakApex: 2.0052, Theoretical: 2.0047)																				0	TRUE	sp|O60869|EDF1_HUMAN	O60869
Ta_1_GNL_nce20.04601.04601.2	AQIFANTVDNAR		FKIIEDIR.AQIFANTVDNAR.LVIQIDNA	R	L	12	2	1658.3	1318.66	1318.66	660.339	660.339	1318.66	660.339	0.0007	0.000320168	20.068	12.222	1	2	0	138	149	0																						0	TRUE	sp|P05783|K1C18_HUMAN	P05783
Ta_1_GNL_nce20.04609.04609.2	GLGVGFGSGGGSSSSVK		GFSASSGR.GLGVGFGSGGGSSSSVK.FVSTTSSS	R	F	17	2	1660.56	1438.71	1438.7	720.36	720.36	1438.71	720.36	-0.0002	0.0331513	15.418	8.859	0.9922	2	0	560	576	0																						0	TRUE	sp|P13647|K2C5_HUMAN	P13647
Ta_1_GNL_nce20.04615.04615.2	SDVLVEYQGEGR		GASNITWR.SDVLVEYQGEGR.NVTDPTCP	R	N	12	2	1662.57	1350.64	1350.64	676.329	676.328	1350.64	676.328	0.0003	0.0163493	15.646	0	0.9975	2	0	410	421	0																						0	TRUE	sp|P15586|GNS_HUMAN	P15586
Ta_1_GNL_nce20.04617.04617.2	VSLAGACGVGGYGSR	VSLAGACGVGGYGSR	GGGGGFGR.VSLAGACGVGGYGSR.SIYNIGGS	R	S	15	2	1662.83	1409.67	1409.67	705.843	705.844	1409.67	705.843	0.0007	1.50661e-05	28.788	8.543	1	2	0	49	63	0	7C(57.0214)																					0	TRUE	sp|P13647|K2C5_HUMAN	P13647
Ta_1_GNL_nce20.04620.04620.2	ELAEDGYSGVEVR		EINEFITR.ELAEDGYSGVEVR.VTPTRTEI	R	V	13	2	1663.22	1422.66	1422.66	712.339	712.338	1422.66	712.339	-0.0001	0.104172	13.429	8.638	0.9773	2	0	28	40	0																						0	TRUE	sp|P23396|RS3_HUMAN	P23396
Ta_1_GNL_nce20.04627.04627.2	QGVDADINGLR		FEMEQNIR.QGVDADINGLR.QVIDNITM	R	Q	11	2	1665.36	1156.58	1156.58	579.299	579.299	1156.58	579.299	-0.0002	1.94953e-07	24.791	11.29	1	2	0	251	261	0																						0	TRUE	sp|P35527|K1C9_HUMAN	P35527
Ta_1_GNL_nce20.04633.04633.2	FLEQQNQVLQTK		ASFIDKVR.FLEQQNQVLQTK.WEIIQQVD	R	W	12	2	1666.88	1474.78	1474.78	738.396	738.395	1474.78	738.396	-0.0024	0	37.817	11.872	1	2	0	200	211	0																						0	FALSE	sp|P04264|K2C1_HUMAN	P04264
Ta_1_GNL_nce20.04638.04638.2	GQLEALQVDGGR		EAQIAGIR.GQLEALQVDGGR.LEAEIRSM	R	L	12	2	1668.76	1241.64	1241.63	621.826	621.825	1241.64	621.826	-0.0014	5.96951e-09	29.12	11.902	1	2	0	150	161	0																						0	TRUE	sp|P08729|K2C7_HUMAN	P08729
Ta_1_GNL_nce20.04642.04642.2	DNIQGITKPAIR		KRHRKVIR.DNIQGITKPAIR.RIARRGGV	R	R	12	2	1669.65	1324.73	1324.74	663.37	663.379	1324.75	663.38	-0.0028	0.0369615	16.229	9.597	0.9913	2	0	25	36	0																						0	TRUE	sp|P62805|H4_HUMAN	P62805
Ta_1_GNL_nce20.04644.04644.2	ISISTSGGSFR		YNIGGSKR.ISISTSGGSFR.NRFGAGAG	R	N	11	2	1670.28	1110.57	1110.57	556.292	556.291	1110.57	556.291	0.0001	1.24536e-05	19.548	10.861	1	2	0	74	84	0																						0	TRUE	sp|P13647|K2C5_HUMAN	P13647
Ta_1_GNL_nce20.04646.04646.2	HLQLAIR		KKTRIIPR.HLQLAIR.NDEEINKI	R	N	7	2	1670.48	849.518	849.518	425.767	425.766	849.518	425.767	-0.0009	0.0393324	20.121	13.574	0.9907	2	0	83	89	0																						0	FALSE	sp|Q6FI13|H2A2A_HUMAN	Q6FI13
Ta_1_GNL_nce20.04661.04661.2	KESYSIYVYK		GKKRKRSR.KESYSIYVYK.VIKRVHPD	R	V	10	2	1675.75	1278.65	1278.65	640.334	640.333	1278.65	640.332	0.0012	0.0467094	13.52	10.543	0.9892	2	0	35	44	0																						0	FALSE	sp|Q6DN03|H2B2C_HUMAN	Q6DN03
Ta_1_GNL_nce20.04663.04663.2	SLLEGQEDHYNNLSASK		EQEIATYR.SLLEGQEDHYNNLSASK.VI	R	V	17	2	1676.38	1903.89	1903.89	952.952	952.951	1903.89	952.953	-0.0036	1.94089e-05	27.348	0	1	2	0	382	398	0																						0	TRUE	sp|P08727|K1C19_HUMAN	P08727
Ta_1_GNL_nce20.04665.04665.2	FGIVTSSAGTGTTEDTEAK		KIKKRKER.FGIVTSSAGTGTTEDTEAK.KRKRAERF	R	K	19	2	1677.01	1870.88	1870.88	936.447	936.447	1870.88	936.447	-0.0001	1.7022e-10	50.576	10.765	1	2	0	181	199	0																						0	TRUE	sp|P82979|SARNP_HUMAN	P82979
Ta_1_GNL_nce20.04674.04674.2	SLYASSPGGVYATR		AIRPSTSR.SLYASSPGGVYATR.SSAVRIRS	R	S	14	2	1679.78	1427.71	1427.71	714.86	714.86	1427.7	714.859	0.0009	4.21246e-09	29.523	10.803	1	2	0	51	64	0																						0	TRUE	sp|P08670|VIME_HUMAN	P08670
Ta_1_GNL_nce20.04676.04676.2	TLETVPLER		MEK.TLETVPLER.KKREKEQF	K	K	9	2	1680.04	1056.58	1056.58	529.298	529.298	1056.58	529.298	0	0.000173743	19.497	11.303	1	2	0	4	12	0																						0	TRUE	sp|P22626|ROA2_HUMAN	P22626
Ta_1_GNL_nce20.04687.04687.2	KESYSVYVYK		GKKRKRSR.KESYSVYVYK.VIKQVHPD	R	V	10	2	1683.07	1264.63	1264.63	633.324	633.324	1264.63	633.324	-0.0001	7.03779e-09	30.62	15.543	1	2	0	35	44	0																						0	FALSE	sp|O60814|H2B1K_HUMAN	O60814
Ta_1_GNL_nce20.04688.04688.3	SLLEGQEDHYNNLSASK		EQEIATYR.SLLEGQEDHYNNLSASK.VI	R	V	17	3	1683.2	1903.89	1903.89	635.638	635.638	1903.89	635.638	0.0009	0.000620369	25.715	9.612	1	2	0	382	398	0																						0	TRUE	sp|P08727|K1C19_HUMAN	P08727
Ta_1_GNL_nce20.04689.04689.2	LIVENLSSR		PPTRTEYR.LIVENLSSR.CSWQDIKD	R	C	9	2	1683.32	1029.58	1029.58	515.799	515.798	1029.58	515.798	0.0003	0.000575246	17.732	11.368	1	2	0	106	114	0																						0	FALSE	sp|Q08170|SRSF4_HUMAN	Q08170
Ta_1_GNL_nce20.04690.04690.2	NVTELNEPLSNEER		DDMAAAMK.NVTELNEPLSNEER.NIISVAYK	K	N	14	2	1683.45	1642.78	1642.78	822.397	822.397	1642.78	822.397	-0.0003	0.0368341	15.235	8.811	0.9936	2	0	29	42	0																						0	TRUE	sp|P61981|1433G_HUMAN	P61981
Ta_1_GNL_nce20.04694.04694.3	INEKPQVIADYESGR		TQKDIATK.INEKPQVIADYESGR.AIPNNQVI	K	A	15	3	1685.2	1717.87	1717.87	573.629	573.629	1717.86	573.628	0.0024	4.32e-12	32.193	10.502	1	2	0	99	113	0																						0	TRUE	sp|O60869|EDF1_HUMAN	O60869
Ta_1_GNL_nce20.04700.04700.2	QSSATSSFGGLGGGSVR		MTSYSYR.QSSATSSFGGLGGGSVR.FGPGVAFR	R	F	17	2	1686.35	1553.74	1553.74	777.879	777.878	1553.74	777.879	-0.0009	3.00434e-08	39.589	0	1	2	0	8	24	0																						0	TRUE	sp|P08727|K1C19_HUMAN	P08727
Ta_1_GNL_nce20.04702.04702.2	STELLIR		REIRRYQK.STELLIR.KIPFQRIV	K	K	7	2	1686.98	830.486	830.497	416.25	416.256	830.486	416.25	0.0105	0.004993	18.901	12.755	1	2	0	58	64	0																						0	FALSE	sp|Q5TEC6|H37_HUMAN	Q5TEC6
Ta_1_GNL_nce20.04713.04713.2	DLTTAGAVTQCYR	DLTTAGAVTQCYR	HNMYREYR.DLTTAGAVTQCYR.DMGARHRA	R	D	13	2	1690.01	1455.69	1455.69	728.85	728.85	1454.68	728.348	1.0039	0.0130017	17.044	8.621	0.9925	2	0	99	111	0	11C(57.0214)	Mod1: First isotopic peak (PeakApex: 1.0032, Theoretical: 1.0024)																				0	TRUE	sp|Q02543|RL18A_HUMAN	Q02543
Ta_1_GNL_nce20.04720.04720.2	SDVLVEYQGEGR		GASNITWR.SDVLVEYQGEGR.NVTDPTCP	R	N	12	2	1692.95	1350.64	1350.64	676.328	676.328	1350.64	676.328	0.0001	3.82945e-05	20.845	9.973	1	2	0	410	421	0																						0	TRUE	sp|P15586|GNS_HUMAN	P15586
Ta_1_GNL_nce20.04726.04726.2	VSLAGACGVGGYGSR	VSLAGACGVGGYGSR	GGGGGFGR.VSLAGACGVGGYGSR.SIYNIGGS	R	S	15	2	1694.96	1409.67	1409.67	705.844	705.844	1409.67	705.843	0.0006	2.34726e-05	21.462	10.172	1	2	0	49	63	0	7C(57.0214)																					0	TRUE	sp|P13647|K2C5_HUMAN	P13647
Ta_1_GNL_nce20.04732.04732.2	QGVDADINGLR		FEMEQNIR.QGVDADINGLR.QVIDNITM	R	Q	11	2	1696.11	1156.58	1156.58	579.299	579.299	1156.58	579.299	-0.0001	5.60794e-09	26.84	10.539	1	2	0	251	261	0																						0	TRUE	sp|P35527|K1C9_HUMAN	P35527
Ta_1_GNL_nce20.04734.04734.2	YEELQITAGR		AESIYQSK.YEELQITAGR.HGDSVRNS	K	H	10	2	1696.74	1178.59	1178.59	590.304	590.304	1178.59	590.304	0.0006	1.60852e-08	25.5	16.468	1	2	0	377	386	0																						0	FALSE	sp|P04264|K2C1_HUMAN	P04264
Ta_1_GNL_nce20.04736.04736.2	ELAEDGYSGVEVR		EINEFITR.ELAEDGYSGVEVR.VTPTRTEI	R	V	13	2	1697	1422.66	1422.66	712.339	712.338	1422.66	712.339	-0.0002	0.000809562	20.867	0	1	2	0	28	40	0																						0	TRUE	sp|P23396|RS3_HUMAN	P23396
Ta_1_GNL_nce20.04737.04737.2	LQSSSASYGGGFGGGSCQLGGGR	LQSSSASYGGGFGGGSCQLGGGR	MSIR.LQSSSASYGGGFGGGSCQLGGGR.GVSTCSTR	R	G	23	2	1697.13	2145.95	2145.95	1073.98	1073.98	2145.95	1073.98	-0.0029	0.022856	15.064	0	0.9952	2	0	5	27	0	17C(57.0214)																					0	TRUE	sp|P13646|K1C13_HUMAN	P13646
Ta_1_GNL_nce20.04739.04739.2	FLEQQNQVLQTK		ASFIDKVR.FLEQQNQVLQTK.WEIIQQVD	R	W	12	2	1697.76	1474.78	1474.78	738.396	738.395	1474.78	738.396	-0.0023	3.37e-12	35.525	11.675	1	2	0	200	211	0																						0	FALSE	sp|P04264|K2C1_HUMAN	P04264
Ta_1_GNL_nce20.04743.04743.2	GQLEALQVDGGR		EAQIAGIR.GQLEALQVDGGR.LEAEIRSM	R	L	12	2	1699.51	1241.64	1241.63	621.825	621.825	1241.64	621.826	-0.0015	3.14403e-06	29.891	14.587	1	2	0	150	161	0																						0	TRUE	sp|P08729|K2C7_HUMAN	P08729
Ta_1_GNL_nce20.04748.04748.2	ISISTSGGSFR		YNIGGSKR.ISISTSGGSFR.NRFGAGAG	R	N	11	2	1700.95	1110.57	1110.57	556.29	556.29	1110.57	556.291	-0.0007	5.01641e-06	20.898	11.55	1	2	0	74	84	0																						0	TRUE	sp|P13647|K2C5_HUMAN	P13647
Ta_1_GNL_nce20.04749.04749.2	DNIQGITKPAIR		KRHRKVIR.DNIQGITKPAIR.RIARRGGV	R	R	12	2	1701.09	1324.72	1324.74	663.369	663.379	1324.75	663.38	-0.003	0.0250899	16.902	9.859	0.9945	2	0	25	36	0																						0	TRUE	sp|P62805|H4_HUMAN	P62805
Ta_1_GNL_nce20.04752.04752.2	HLQLAIR		KKTRIIPR.HLQLAIR.NDEEINKI	R	N	7	2	1701.84	849.518	849.518	425.766	425.766	849.518	425.767	-0.0007	0.00389045	24.14	13.894	1	2	0	83	89	0																						0	FALSE	sp|Q6FI13|H2A2A_HUMAN	Q6FI13
Ta_1_GNL_nce20.04754.04754.2	EEAENTLQSFR		IQEEMIQR.EEAENTLQSFR.QDVDNASI	R	Q	11	2	1702.47	1322.61	1322.61	662.313	662.312	1322.61	662.312	-0.0004	0.000112033	20.432	10.931	1	2	0	197	207	0																						0	TRUE	sp|P08670|VIME_HUMAN	P08670
Ta_1_GNL_nce20.04771.04771.2	FGIVTSSAGTGTTEDTEAK		KIKKRKER.FGIVTSSAGTGTTEDTEAK.KRKRAERF	R	K	19	2	1707.45	1870.88	1870.88	936.447	936.447	1870.88	936.447	0	2.03587e-08	40.265	8.922	1	2	0	181	199	0																						0	TRUE	sp|P82979|SARNP_HUMAN	P82979
Ta_1_GNL_nce20.04772.04772.2	SLLEGQEDHYNNLSASK		EQEIATYR.SLLEGQEDHYNNLSASK.VI	R	V	17	2	1707.58	1903.87	1903.89	952.941	952.951	1903.89	952.953	-0.0039	0.0557828	13.514	0	0.9907	2	0	382	398	0																						0	TRUE	sp|P08727|K1C19_HUMAN	P08727
Ta_1_GNL_nce20.04773.04773.2	SFSTASAITPSVSR		SFRSGGSR.SFSTASAITPSVSR.TSFTSVSR	R	T	14	2	1707.71	1409.71	1409.71	705.864	705.865	1409.71	705.865	-0.0004	7.628e-10	25.202	9.239	1	2	0	16	29	0																						0	TRUE	sp|P13647|K2C5_HUMAN	P13647
Ta_1_GNL_nce20.04783.04783.2	TLETVPLER		MEK.TLETVPLER.KKREKEQF	K	K	9	2	1710.61	1056.58	1056.58	529.298	529.298	1056.58	529.298	0	5.91897e-05	16.878	10.461	1	2	0	4	12	0																						0	TRUE	sp|P22626|ROA2_HUMAN	P22626
Ta_1_GNL_nce20.04784.04784.2	SLYASSPGGVYATR		AIRPSTSR.SLYASSPGGVYATR.SSAVRIRS	R	S	14	2	1710.74	1427.7	1427.71	714.86	714.86	1427.7	714.859	0.0009	1.77336e-09	28.191	9.808	1	2	0	51	64	0																						0	TRUE	sp|P08670|VIME_HUMAN	P08670
Ta_1_GNL_nce20.04789.04789.2	VNVDAVGGEALGR		AVNAIWGK.VNVDAVGGEALGR.LIVVYPWT	K	L	13	2	1712.62	1255.65	1255.65	628.833	628.833	1255.65	628.833	0.0003	0.0381066	16.176	9.191	0.991	2	0	19	31	0																						0	TRUE	sp|P02042|HBD_HUMAN	P02042
Ta_1_GNL_nce20.04796.04796.2	KESYSVYVYK		GKKRKRSR.KESYSVYVYK.VIKQVHPD	R	V	10	2	1713.9	1264.63	1264.63	633.324	633.324	1264.63	633.324	-0.0002	8.86397e-05	19.893	11.64	1	2	0	35	44	0																						0	FALSE	sp|O60814|H2B1K_HUMAN	O60814
Ta_1_GNL_nce20.04797.04797.3	SLLEGQEDHYNNLSASK		EQEIATYR.SLLEGQEDHYNNLSASK.VI	R	V	17	3	1714.03	1903.87	1903.89	635.63	635.638	1903.89	635.638	0.0011	0.0658029	14.74	9.651	0.9839	2	0	382	398	0																						0	TRUE	sp|P08727|K1C19_HUMAN	P08727
Ta_1_GNL_nce20.04798.04798.2	NVDGVNYASITR		IPKSWDWR.NVDGVNYASITR.NQHIPQYC	R	N	12	2	1714.16	1307.65	1307.65	654.83	654.83	1307.65	654.831	-0.0014	0.00904691	17.674	8.597	0.9996	2	0	70	81	0																						0	TRUE	sp|Q9UBR2|CATZ_HUMAN	Q9UBR2
Ta_1_GNL_nce20.04809.04809.2	LQSSSASYGGGFGGGSCQLGGGR	LQSSSASYGGGFGGGSCQLGGGR	MSIR.LQSSSASYGGGFGGGSCQLGGGR.GVSTCSTR	R	G	23	2	1717.25	2147.95	2147.95	1074.98	1074.98	2145.95	1073.98	2.0053	0.000155686	24.731	8.134	1	2	0	5	27	0	17C(57.0214)	Mod1: Second isotopic peak (PeakApex: 2.0052, Theoretical: 2.0047)																				0	TRUE	sp|P13646|K1C13_HUMAN	P13646
Ta_1_GNL_nce20.04812.04812.2	STELLIR		REIRRYQK.STELLIR.KIPFQRIV	K	K	7	2	1718.01	830.486	830.496	416.25	416.255	830.486	416.25	0.0101	0.00455358	18.938	12.738	1	2	0	58	64	0																						0	FALSE	sp|Q5TEC6|H37_HUMAN	Q5TEC6
Ta_1_GNL_nce20.04813.04813.2	QSSATSSFGGLGGGSVR		MTSYSYR.QSSATSSFGGLGGGSVR.FGPGVAFR	R	F	17	2	1718.08	1553.74	1553.74	777.878	777.879	1553.74	777.879	-0.0008	1.4563e-07	36.847	7.622	1	2	0	8	24	0																						0	TRUE	sp|P08727|K1C19_HUMAN	P08727
Ta_1_GNL_nce20.04818.04818.2	EAGDVCYADVYR	EAGDVCYADVYR	QDIKDHMR.EAGDVCYADVYR.DGTGVVEF	R	D	12	2	1719.96	1416.6	1416.6	709.306	709.306	1416.6	709.306	-0.0003	0.0126401	16.093	7.722	0.9987	2	0	143	154	0	6C(57.0214)																					0	TRUE	sp|Q07955|SRSF1_HUMAN	Q07955
Ta_1_GNL_nce20.04829.04829.2	DNIQGITKPAIR		KRHRKVIR.DNIQGITKPAIR.RIARRGGV	R	R	12	2	1722.99	1325.76	1325.75	663.885	663.884	1324.75	663.38	1.0069	0.0281672	16.252	15.644	0.9665	2	0	25	36	0		Mod1: First isotopic peak (PeakApex: 1.0032, Theoretical: 1.0024)																				0	TRUE	sp|P62805|H4_HUMAN	P62805
Ta_1_GNL_nce20.04830.04830.2	VNVDEVGGEALGR		AVTAIWGK.VNVDEVGGEALGR.LIVVYPWT	K	L	13	2	1723.12	1313.66	1313.66	657.836	657.836	1313.66	657.836	-0.0003	2.46626e-06	21.142	10.119	1	2	0	19	31	0																						0	TRUE	sp|P68871|HBB_HUMAN	P68871
Ta_1_GNL_nce20.04834.04834.2	SDVLVEYQGEGR		GASNITWR.SDVLVEYQGEGR.NVTDPTCP	R	N	12	2	1724.02	1350.64	1350.64	676.329	676.328	1350.64	676.328	0.0004	0.000429733	18.177	9.724	1	2	0	410	421	0																						0	TRUE	sp|P15586|GNS_HUMAN	P15586
Ta_1_GNL_nce20.04840.04840.2	DLTTAGAVTQCYR	DLTTAGAVTQCYR	HNMYREYR.DLTTAGAVTQCYR.DMGARHRA	R	D	13	2	1725.16	1454.68	1454.68	728.348	728.348	1454.68	728.348	-0.0001	0.117287	12.223	0	0.974	2	0	99	111	0	11C(57.0214)																					0	TRUE	sp|Q02543|RL18A_HUMAN	Q02543
Ta_1_GNL_nce20.04847.04847.3	GEGESPPVNGTDEAAGATGDAIEPAPPSQGAEAK		SNGDISPK.GEGESPPVNGTDEAAGATGDAIEPAPPSQGAEAK.GEVPPKET	K	G	34	3	1727.31	3177.42	3177.42	1060.15	1060.15	3176.44	1059.82	0.9834	0.00256744	11.862	0	0.9997	2	0	44	77	0		Mod1: First isotopic peak (PeakApex: 1.0032, Theoretical: 1.0024); Mod1: Deamidation (PeakApex: 0.9842, Theoretical: 0.9840)																				0	TRUE	sp|P49006|MRP_HUMAN	P49006
Ta_1_GNL_nce20.04851.04851.2	YEELQITAGR		AESIYQSK.YEELQITAGR.HGDSVRNS	K	H	10	2	1728.2	1178.59	1178.59	590.304	590.304	1178.59	590.304	0.0003	1.85773e-07	27.774	16.888	1	2	0	377	386	0																						0	FALSE	sp|P04264|K2C1_HUMAN	P04264
Ta_1_GNL_nce20.04852.04852.2	FLEQQNQVLQTK		ASFIDKVR.FLEQQNQVLQTK.WEIIQQVD	R	W	12	2	1728.33	1474.76	1474.78	738.386	738.395	1474.78	738.396	-0.0024	5.55216e-07	25.432	10.307	1	2	0	200	211	0																						0	FALSE	sp|P04264|K2C1_HUMAN	P04264
Ta_1_GNL_nce20.04859.04859.2	GQLEALQVDGGR		EAQIAGIR.GQLEALQVDGGR.LEAEIRSM	R	L	12	2	1730.47	1243.63	1243.63	622.822	622.822	1241.64	621.826	1.9923	2.47661e-05	24.956	18.191	1	2	0	150	161	0		Mod1: First isotopic peak, Mod2: Deamidation (PeakApex: 1.9864)																				0	TRUE	sp|P08729|K2C7_HUMAN	P08729
Ta_1_GNL_nce20.04860.04860.3	TYSLGSALRPSTSR		SYVTTSTR.TYSLGSALRPSTSR.SIYASSPG	R	S	14	3	1730.58	1494.78	1494.8	499.267	499.274	1494.78	499.267	0.0217	0.00489779	18.74	8.662	0.999	2	0	37	50	0																						0	TRUE	sp|P08670|VIME_HUMAN	P08670
Ta_1_GNL_nce20.04865.04865.2	HLQLAIR		KKTRIIPR.HLQLAIR.NDEEINKI	R	N	7	2	1732.47	849.519	849.517	425.767	425.766	849.518	425.767	-0.0012	0.0192309	20.364	13.886	0.9965	2	0	83	89	0																						0	FALSE	sp|Q6FI13|H2A2A_HUMAN	Q6FI13
Ta_1_GNL_nce20.04870.04870.2	AGNLGGGVVTIER		ERIKVNGK.AGNLGGGVVTIER.SKSKITVT	K	S	13	2	1733.92	1241.67	1241.67	621.843	621.843	1241.67	621.844	-0.0006	5.75e-06	24.963	11.538	1	2	0	53	65	0																						0	TRUE	sp|P35268|RL22_HUMAN	P35268
Ta_1_GNL_nce20.04875.04875.2	SGDSEVYQLGDVSQK		IATNEMWR.SGDSEVYQLGDVSQK.TTWHRISV	R	T	15	2	1735.8	1610.74	1610.74	806.379	806.378	1610.74	806.378	-0.0007	0.00947873	15.593	0	0.9995	2	0	67	81	0																						0	TRUE	sp|Q04837|SSBP_HUMAN	Q04837
Ta_1_GNL_nce20.04885.04885.4	KQPPVSPGTALVGSQKEPSEVPTPK		KRGRGRPR.KQPPVSPGTALVGSQKEPSEVPTPK.RPRGRPKG	R	R	25	4	1738.22	2557.37	2557.38	640.35	640.351	2557.38	640.351	0	3.54496e-05	17.036	9.973	1	2	1	31	55	0																						0	TRUE	sp|P17096|HMGA1_HUMAN	P17096
Ta_1_GNL_nce20.04887.04887.2	SFSTASAITPSVSR		SFRSGGSR.SFSTASAITPSVSR.TSFTSVSR	R	T	14	2	1738.85	1409.71	1409.71	705.864	705.865	1409.71	705.865	-0.0003	1.0626e-05	29.634	7.985	1	2	0	16	29	0																						0	TRUE	sp|P13647|K2C5_HUMAN	P13647
Ta_1_GNL_nce20.04888.04888.2	SLLEGQEDHYNNLSASK		EQEIATYR.SLLEGQEDHYNNLSASK.VI	R	V	17	2	1738.99	1905.88	1905.88	953.946	953.945	1903.89	952.953	1.9848	0.0626975	11.311	0	0.9333	2	0	382	398	0		Mod1: First isotopic peak, Mod2: Deamidation (PeakApex: 1.9864)																				0	TRUE	sp|P08727|K1C19_HUMAN	P08727
Ta_1_GNL_nce20.04915.04915.3	SLLEGQEDHYNNLSASK		EQEIATYR.SLLEGQEDHYNNLSASK.VI	R	V	17	3	1745.6	1904.87	1904.88	635.965	635.966	1903.89	635.638	0.9856	0.0644872	14.85	11.249	0.9237	2	0	382	398	0		Mod1: Deamidation (PeakApex: 0.9842, Theoretical: 0.9840)																				0	TRUE	sp|P08727|K1C19_HUMAN	P08727
Ta_1_GNL_nce20.04921.04921.2	ESYSVYVYK		KKRKRSRK.ESYSVYVYK.VIKQVHPD	K	V	9	2	1747.61	1136.54	1136.54	569.277	569.277	1136.54	569.277	-0.0004	0.00126091	17.836	9.525	1	2	0	36	44	0																						0	FALSE	sp|O60814|H2B1K_HUMAN	O60814
Ta_1_GNL_nce20.04926.04926.2	FSSCGGGGGSFGAGGGFGSR	FSSCGGGGGSFGAGGGFGSR	RSGGGGGR.FSSCGGGGGSFGAGGGFGSR.SIVNIGGS	R	S	20	2	1748.63	1764.73	1764.73	883.371	883.371	1764.73	883.371	-0.0006	1.1298e-10	48.288	0	1	2	0	46	65	0	4C(57.0214)																					0	TRUE	sp|P04264|K2C1_HUMAN	P04264
Ta_1_GNL_nce20.04928.04928.2	EVCGFAPYER	EVCGFAPYER	KFVRDMIR.EVCGFAPYER.RAMEIIKV	R	R	10	2	1749.27	1226.54	1226.54	614.277	614.277	1226.54	614.277	-0.0003	0.0373035	15.213	0	0.9912	2	0	46	55	0	3C(57.0214)																					0	TRUE	sp|Q9Y3U8|RL36_HUMAN	Q9Y3U8
Ta_1_GNL_nce20.04929.04929.2	QSSATSSFGGLGGGSVR		MTSYSYR.QSSATSSFGGLGGGSVR.FGPGVAFR	R	F	17	2	1749.4	1553.74	1553.74	777.878	777.879	1553.74	777.879	-0.0008	2.3e-13	35.02	9.282	1	2	0	8	24	0																						0	TRUE	sp|P08727|K1C19_HUMAN	P08727
Ta_1_GNL_nce20.04932.04932.2	EAGDVCYADVYR	EAGDVCYADVYR	QDIKDHMR.EAGDVCYADVYR.DGTGVVEF	R	D	12	2	1750.16	1416.6	1416.6	709.306	709.306	1416.6	709.306	-0.0003	0.00214289	20.176	9.324	1	2	0	143	154	0	6C(57.0214)																					0	TRUE	sp|Q07955|SRSF1_HUMAN	Q07955
Ta_1_GNL_nce20.04938.04938.2	VLIGSDQFQR		TSIPIRGR.VLIGSDQFQR.SIPETIIS	R	S	10	2	1751.69	1161.61	1161.61	581.814	581.814	1161.61	581.814	-0.0003	0.00735198	13.506	9.829	0.9998	2	0	464	473	0																						0	TRUE	sp|Q5T601|AGRF1_HUMAN	Q5T601
Ta_1_GNL_nce20.04939.04939.2	IEDLSQQAQLAAAEK		YIVFGEAK.IEDLSQQAQLAAAEK.FKVQGEAV	K	F	15	2	1751.82	1613.82	1613.82	807.919	807.92	1613.83	807.92	-0.0011	0.00151618	21.777	15.801	1	2	0	1991	2005	0																						0	FALSE	sp|E9PAV3|NACAM_HUMAN	E9PAV3
Ta_1_GNL_nce20.04944.04944.2	VNVDEVGGEALGR		AVTAIWGK.VNVDEVGGEALGR.LIVVYPWT	K	L	13	2	1754.14	1313.66	1313.66	657.836	657.836	1313.66	657.836	-0.0003	4.70164e-07	37.811	11.649	1	2	0	19	31	0																						0	TRUE	sp|P68871|HBB_HUMAN	P68871
Ta_1_GNL_nce20.04945.04945.2	KASGPPVSELITK		KSAGAAKR.KASGPPVSELITK.AVAASKER	R	A	13	2	1754.27	1325.75	1325.75	663.884	663.883	1325.76	663.885	-0.003	0.00472455	16.249	10.907	1	2	0	34	46	0																						0	FALSE	sp|P10412|H14_HUMAN	P10412
Ta_1_GNL_nce20.04957.04957.2	ISIGGGSCAISGGYGSR	ISIGGGSCAISGGYGSR	YGIGGSKR.ISIGGGSCAISGGYGSR.AGGSYGFG	R	A	17	2	1758.31	1597.75	1597.75	799.883	799.883	1597.75	799.883	-0.0002	0.0658037	12.227	0	0.9855	2	0	70	86	0	8C(57.0214)																					0	FALSE	sp|P02538|K2C6A_HUMAN	P02538
Ta_1_GNL_nce20.04959.04959.2	YEELQITAGR		AESIYQSK.YEELQITAGR.HGDSVRNS	K	H	10	2	1758.94	1178.59	1178.59	590.304	590.304	1178.59	590.304	0.0006	2.81124e-08	26.076	16.773	1	2	0	377	386	0																						0	FALSE	sp|P04264|K2C1_HUMAN	P04264
Ta_1_GNL_nce20.04967.04967.2	STELLIR		REIRRYQK.STELLIR.KIPFQRIV	K	K	7	2	1761.21	830.486	830.496	416.25	416.255	830.486	416.25	0.0102	0.000817654	18.481	12.343	1	2	0	58	64	0																						0	FALSE	sp|Q5TEC6|H37_HUMAN	Q5TEC6
Ta_1_GNL_nce20.04978.04978.2	HLQLAIR		KKTRIIPR.HLQLAIR.NDEEINKI	R	N	7	2	1763.39	849.518	849.517	425.766	425.766	849.518	425.767	-0.0014	0.0131189	23.576	13.396	0.9986	2	0	83	89	0																						0	FALSE	sp|Q6FI13|H2A2A_HUMAN	Q6FI13
Ta_1_GNL_nce20.04990.04990.2	SGDSEVYQLGDVSQK		IATNEMWR.SGDSEVYQLGDVSQK.TTWHRISV	R	T	15	2	1766.88	1610.74	1610.74	806.379	806.378	1610.74	806.378	-0.0002	0.0266226	15.799	8.693	0.994	2	0	67	81	0																						0	TRUE	sp|Q04837|SSBP_HUMAN	Q04837
Ta_1_GNL_nce20.04999.04999.4	KQPPVSPGTALVGSQKEPSEVPTPK		KRGRGRPR.KQPPVSPGTALVGSQKEPSEVPTPK.RPRGRPKG	R	R	25	4	1769.66	2557.38	2557.37	640.351	640.351	2557.38	640.351	-0.0009	4.3727e-10	47.937	9.649	1	2	1	31	55	0																						0	TRUE	sp|P17096|HMGA1_HUMAN	P17096
Ta_1_GNL_nce20.05012.05012.2	SVGGSGGGSFGDNLVTR		VTVTRSYR.SVGGSGGGSFGDNLVTR.SYIIGNSS	R	S	17	2	1773.22	1565.74	1565.74	783.879	783.879	1565.74	783.879	0.0009	0.00049488	23.722	9.157	1	2	0	628	644	0																						0	TRUE	sp|P02545|LMNA_HUMAN	P02545
Ta_1_GNL_nce20.05020.05020.2	SGVSLAALK		AVAASKER.SGVSLAALK.KAIAAAGY	R	K	9	2	1775.5	844.501	844.501	423.258	423.258	844.502	423.258	-0.0008	9.86506e-05	22.874	13.801	1	2	0	55	63	0																						0	FALSE	sp|P10412|H14_HUMAN	P10412
Ta_1_GNL_nce20.05023.05023.2	TNAENEFVTIK		YEDEINKR.TNAENEFVTIK.KDVDGAYM	R	K	11	2	1776.26	1264.63	1264.63	633.323	633.323	1264.63	633.322	0.0012	0.000116649	25.6	14.787	1	2	0	278	288	0																						0	TRUE	sp|P04264|K2C1_HUMAN	P04264
Ta_1_GNL_nce20.05036.05036.2	ESYSVYVYK		KKRKRSRK.ESYSVYVYK.VIKQVHPD	K	V	9	2	1779.5	1136.54	1136.54	569.277	569.276	1136.54	569.277	-0.0006	0.0106955	17.957	9.434	0.9992	2	0	36	44	0																						0	FALSE	sp|O60814|H2B1K_HUMAN	O60814
Ta_1_GNL_nce20.05037.05037.3	KQPPVSPGTALVGSQKEPSEVPTPK		KRGRGRPR.KQPPVSPGTALVGSQKEPSEVPTPK.RPRGRPKG	R	R	25	3	1779.63	2557.37	2557.37	853.466	853.465	2557.38	853.466	-0.0012	8.65964e-05	25.75	8.992	1	2	1	31	55	0																						0	TRUE	sp|P17096|HMGA1_HUMAN	P17096
Ta_1_GNL_nce20.05038.05038.2	FSSCGGGGGSFGAGGGFGSR	FSSCGGGGGSFGAGGGFGSR	RSGGGGGR.FSSCGGGGGSFGAGGGFGSR.SIVNIGGS	R	S	20	2	1779.76	1764.73	1764.73	883.37	883.371	1764.73	883.371	-0.0004	6.7027e-06	28.195	0	1	2	0	46	65	0	4C(57.0214)																					0	TRUE	sp|P04264|K2C1_HUMAN	P04264
Ta_1_GNL_nce20.05047.05047.3	DVVICPDASLEDAKK	DVVICPDASLEDAKK	KDPVQCSR.DVVICPDASLEDAKK.EGPYDVVV	R	E	15	3	1782.59	1658.82	1658.82	553.947	553.947	1658.82	553.947	-0.0003	0.176106	14.607	8.808	0.9686	2	0	49	63	0	5C(57.0214)																					0	TRUE	sp|Q99497|PARK7_HUMAN	Q99497
Ta_1_GNL_nce20.05050.05050.2	IEDLSQQAQLAAAEK		YIVFGEAK.IEDLSQQAQLAAAEK.FKVQGEAV	K	F	15	2	1783.36	1613.83	1613.83	807.92	807.92	1613.83	807.92	-0.0004	0.0159772	15.686	13.812	0.9976	2	0	1991	2005	0																						0	FALSE	sp|E9PAV3|NACAM_HUMAN	E9PAV3
Ta_1_GNL_nce20.05057.05057.2	VNVDEVGGEALGR		AVTAIWGK.VNVDEVGGEALGR.LIVVYPWT	K	L	13	2	1785.01	1313.66	1313.66	657.836	657.836	1313.66	657.836	-0.0004	2.67988e-09	38.306	11.631	1	2	0	19	31	0																						0	TRUE	sp|P68871|HBB_HUMAN	P68871
Ta_1_GNL_nce20.05060.05060.2	GQLEALQVDGGR		EAQIAGIR.GQLEALQVDGGR.LEAEIRSM	R	L	12	2	1785.77	1243.62	1243.63	622.818	622.822	1241.64	621.826	1.9926	0.0436455	15.535	12.189	0.9336	2	0	150	161	0		Mod1: First isotopic peak, Mod2: Deamidation (PeakApex: 1.9864)																				0	TRUE	sp|P08729|K2C7_HUMAN	P08729
Ta_1_GNL_nce20.05075.05075.2	YEELQITAGR		AESIYQSK.YEELQITAGR.HGDSVRNS	K	H	10	2	1790.57	1178.6	1178.59	590.305	590.304	1178.59	590.304	0.0003	3.76117e-05	19.521	14.144	1	2	0	377	386	0																						0	FALSE	sp|P04264|K2C1_HUMAN	P04264
Ta_1_GNL_nce20.05083.05083.2	GQAAVQQLQAEGLSPR		ITARDVTR.GQAAVQQLQAEGLSPR.FHQIDIDD	R	F	16	2	1792.85	1652.84	1652.84	827.428	827.429	1651.86	826.939	0.9788	2.53076e-05	27.887	8.654	1	2	0	43	58	0		Mod1: Deamidation (PeakApex: 0.9842, Theoretical: 0.9840)																				0	FALSE	sp|P16152|CBR1_HUMAN	P16152
Ta_1_GNL_nce20.05087.05087.2	HLQLAIR		KKTRIIPR.HLQLAIR.NDEEINKI	R	N	7	2	1794.11	849.518	849.517	425.767	425.766	849.518	425.767	-0.001	0.0221309	20.12	12.418	0.9955	2	0	83	89	0																						0	FALSE	sp|Q6FI13|H2A2A_HUMAN	Q6FI13
Ta_1_GNL_nce20.05091.05091.2	FLEQQNQVLQTK		ASFIDKVR.FLEQQNQVLQTK.WEIIQQVD	R	W	12	2	1795	1475.76	1475.78	738.888	738.895	1474.78	738.396	0.997	0.00207198	16.8	14.809	1	2	0	200	211	0		Mod1: First isotopic peak (PeakApex: 1.0032, Theoretical: 1.0024)																				0	FALSE	sp|P04264|K2C1_HUMAN	P04264
Ta_1_GNL_nce20.05107.05107.4	KQPPVSPGTALVGSQKEPSEVPTPK		KRGRGRPR.KQPPVSPGTALVGSQKEPSEVPTPK.RPRGRPKG	R	R	25	4	1800.18	2557.38	2557.37	640.351	640.351	2557.38	640.351	-0.0012	2e-14	66.133	9.804	1	2	1	31	55	0																						0	TRUE	sp|P17096|HMGA1_HUMAN	P17096
Ta_1_GNL_nce20.05128.05128.2	TNAENEFVTIK		YEDEINKR.TNAENEFVTIK.KDVDGAYM	R	K	11	2	1806.94	1264.63	1264.63	633.322	633.323	1264.63	633.322	0.0011	9.29214e-08	27.211	13.424	1	2	0	278	288	0																						0	TRUE	sp|P04264|K2C1_HUMAN	P04264
Ta_1_GNL_nce20.05142.05142.3	KQPPVSPGTALVGSQKEPSEVPTPK		KRGRGRPR.KQPPVSPGTALVGSQKEPSEVPTPK.RPRGRPKG	R	R	25	3	1810.62	2557.37	2557.37	853.465	853.465	2557.38	853.466	-0.0009	0.00119056	21.197	0	1	2	1	31	55	0																						0	TRUE	sp|P17096|HMGA1_HUMAN	P17096
Ta_1_GNL_nce20.05144.05144.2	FSSCGGGGGSFGAGGGFGSR	FSSCGGGGGSFGAGGGFGSR	RSGGGGGR.FSSCGGGGGSFGAGGGFGSR.SIVNIGGS	R	S	20	2	1810.88	1764.73	1764.73	883.371	883.371	1764.73	883.371	-0.0007	0.0397649	13.102	0	0.9906	2	0	46	65	0	4C(57.0214)																					0	TRUE	sp|P04264|K2C1_HUMAN	P04264
Ta_1_GNL_nce20.05151.05151.2	TAAENDFVTLK		YEDEINKR.TAAENDFVTLK.KDVDNAYM	R	K	11	2	1813.02	1207.61	1207.61	604.812	604.811	1207.61	604.812	-0.0009	9.03911e-05	18.143	10.035	1	2	0	276	286	0																						0	TRUE	sp|P35908|K22E_HUMAN	P35908
Ta_1_GNL_nce20.05164.05164.2	VNVDEVGGEALGR		AVTAIWGK.VNVDEVGGEALGR.LIVVYPWT	K	L	13	2	1816.69	1313.66	1313.66	657.836	657.836	1313.66	657.836	-0.0004	7.7351e-08	32.016	12.413	1	2	0	19	31	0																						0	TRUE	sp|P68871|HBB_HUMAN	P68871
Ta_1_GNL_nce20.05167.05167.2	GSGIFDESTPVQTR		RTNPPGGK.GSGIFDESTPVQTR.QHINPPGG	K	Q	14	2	1817.04	1492.71	1492.72	747.365	747.365	1492.72	747.365	-0.0006	0.0399255	14.095	0	0.9906	2	0	68	81	0																						0	TRUE	sp|Q9H910|JUPI2_HUMAN	Q9H910
Ta_1_GNL_nce20.05172.05172.2	SFEVEEVETPNSTPPR		SSGPAIKR.SFEVEEVETPNSTPPR.RVQTPIIR	R	R	16	2	1818.92	1816.84	1816.85	909.429	909.43	1816.85	909.431	-0.0026	0.000787499	20.915	0	1	2	0	30	45	0																						0	TRUE	sp|Q9UHD8|SEPT9_HUMAN	Q9UHD8
Ta_1_GNL_nce20.05173.05173.2	AALEDTLAETEAR		IQSQISMK.AALEDTLAETEAR.FGAQIAHI	K	F	13	2	1819.05	1388.68	1388.68	695.346	695.345	1388.68	695.346	-0.0023	2.9649e-10	35.994	13.637	1	2	0	318	330	0																						0	TRUE	sp|P08727|K1C19_HUMAN	P08727
Ta_1_GNL_nce20.05174.05174.2	LFGGNFAHQASVAR		SDIAQFMR.LFGGNFAHQASVAR.VVGQQGRG	R	V	14	2	1819.18	1473.75	1473.75	737.883	737.882	1473.75	737.881	0.0018	0.00987539	14.504	10.889	0.9994	2	0	246	259	0																						0	TRUE	sp|O14773|TPP1_HUMAN	O14773
Ta_1_GNL_nce20.05182.05182.2	ISGLIYEETR		ARRGGVKR.ISGLIYEETR.GVIKVFIE	R	G	10	2	1820.96	1179.61	1179.61	590.814	590.814	1179.61	590.814	0	2.70475e-05	24.828	11.742	1	2	0	47	56	0																						0	TRUE	sp|P62805|H4_HUMAN	P62805
Ta_1_GNL_nce20.05191.05191.2	GQAAVQQLQAEGLSPR		ITARDVTR.GQAAVQQLQAEGLSPR.FHQIDIDD	R	F	16	2	1824.6	1652.84	1652.84	827.429	827.429	1651.86	826.939	0.9788	8.885e-11	26.088	9.925	1	2	0	43	58	0		Mod1: Deamidation (PeakApex: 0.9842, Theoretical: 0.9840)																				0	FALSE	sp|P16152|CBR1_HUMAN	P16152
Ta_1_GNL_nce20.05193.05193.2	LVNEVTEFAK		CPFEDHVK.LVNEVTEFAK.TCVADESA	K	T	10	2	1824.86	1148.61	1148.61	575.311	575.311	1148.61	575.311	-0.0004	7.21351e-05	21.412	13.008	1	2	0	66	75	0																						0	TRUE	sp|P02768|ALBU_HUMAN	P02768
Ta_1_GNL_nce20.05197.05197.2	HLQLAIR		KKTRIIPR.HLQLAIR.NDEEINKI	R	N	7	2	1825.69	849.518	849.517	425.766	425.766	849.518	425.767	-0.0014	0.00212566	22.003	13.76	1	2	0	83	89	0																						0	FALSE	sp|Q6FI13|H2A2A_HUMAN	Q6FI13
Ta_1_GNL_nce20.05198.05198.2	TIAQDYGVLK		PIVSDPKR.TIAQDYGVLK.ADEGISFR	R	A	10	2	1825.82	1106.6	1106.6	554.306	554.306	1106.6	554.306	0.0003	0.00208838	16.91	12.312	1	2	0	111	120	0																						0	TRUE	sp|Q06830|PRDX1_HUMAN	Q06830
Ta_1_GNL_nce20.05214.05214.2	VSLEETAQLPSAPQGSR		AISRTIDK.VSLEETAQLPSAPQGSR.AAPTAASD	K	A	17	2	1830.24	1770.9	1770.9	886.456	886.458	1768.9	885.455	2.0052	0.0206063	15.244	0	0.9731	2	0	116	132	0		Mod1: Second isotopic peak (PeakApex: 2.0052, Theoretical: 2.0047)																				0	TRUE	sp|Q9BRP8|PYM1_HUMAN	Q9BRP8
Ta_1_GNL_nce20.05215.05215.2	VNQIGSVTESLQACK	VNQIGSVTESLQACK	SCNCIIIK.VNQIGSVTESLQACK.LAQANGWG	K	L	15	2	1830.37	1632.81	1632.81	817.413	817.414	1632.81	817.414	-0.0006	0.00740884	17.021	0	0.9998	2	0	344	358	0	14C(57.0214)																					0	FALSE	sp|P06733|ENOA_HUMAN	P06733
Ta_1_GNL_nce20.05218.05218.4	KQPPVSPGTALVGSQKEPSEVPTPK		KRGRGRPR.KQPPVSPGTALVGSQKEPSEVPTPK.RPRGRPKG	R	R	25	4	1831.13	2557.37	2557.37	640.35	640.351	2557.38	640.351	-0.0009	1.21689e-08	42.159	9.505	1	2	1	31	55	0																						0	TRUE	sp|P17096|HMGA1_HUMAN	P17096
Ta_1_GNL_nce20.05240.05240.2	TNAENEFVTIK		YEDEINKR.TNAENEFVTIK.KDVDGAYM	R	K	11	2	1837.19	1264.63	1264.63	633.322	633.323	1264.63	633.322	0.0011	2.38478e-05	18.728	10.386	1	2	0	278	288	0																						0	TRUE	sp|P04264|K2C1_HUMAN	P04264
Ta_1_GNL_nce20.05252.05252.3	KQPPVSPGTALVGSQKEPSEVPTPK		KRGRGRPR.KQPPVSPGTALVGSQKEPSEVPTPK.RPRGRPKG	R	R	25	3	1841.58	2557.36	2557.37	853.459	853.465	2557.38	853.466	-0.0009	0.00352095	14.647	9.175	0.9971	2	1	31	55	0																						0	TRUE	sp|P17096|HMGA1_HUMAN	P17096
Ta_1_GNL_nce20.05253.05253.2	ASGPPVSELITK		SAGAAKRK.ASGPPVSELITK.AVAASKER	K	A	12	2	1841.71	1197.66	1197.66	599.837	599.838	1197.66	599.837	0.0006	1.15137e-05	19.865	10.355	1	2	0	35	46	0																						0	FALSE	sp|P10412|H14_HUMAN	P10412
Ta_1_GNL_nce20.05261.05261.2	FGPGVAFR		GIGGGSVR.FGPGVAFR.APSIHGGS	R	A	8	2	1843.49	849.449	849.449	425.732	425.732	849.45	425.732	-0.0002	0.0041378	17.558	10.065	1	2	0	25	32	0																						0	TRUE	sp|P08727|K1C19_HUMAN	P08727
Ta_1_GNL_nce20.05284.05284.2	AALEDTLAETEAR		IQSQISMK.AALEDTLAETEAR.FGAQIAHI	K	F	13	2	1850.04	1388.68	1388.68	695.346	695.345	1388.68	695.346	-0.0022	9.02172e-09	31.398	13.498	1	2	0	318	330	0																						0	TRUE	sp|P08727|K1C19_HUMAN	P08727
Ta_1_GNL_nce20.05285.05285.2	TLLDIDNTR		DITVGNNK.TLLDIDNTR.MTIDDFRI	K	M	9	2	1850.17	1059.56	1059.56	530.785	530.785	1059.56	530.785	0	1.45462e-05	20.599	12.816	1	2	0	225	233	0																						0	TRUE	sp|P35527|K1C9_HUMAN	P35527
Ta_1_GNL_nce20.05286.05286.2	SFEVEEVETPNSTPPR		SSGPAIKR.SFEVEEVETPNSTPPR.RVQTPIIR	R	R	16	2	1850.3	1816.85	1816.84	909.431	909.429	1816.85	909.431	-0.0034	7.55093e-09	41.988	8.888	1	2	0	30	45	0																						0	TRUE	sp|Q9UHD8|SEPT9_HUMAN	Q9UHD8
Ta_1_GNL_nce20.05290.05290.2	ISGLIYEETR		ARRGGVKR.ISGLIYEETR.GVIKVFIE	R	G	10	2	1851.62	1179.61	1179.61	590.814	590.814	1179.61	590.814	0.0001	0.000184526	25.226	10.67	1	2	0	47	56	0																						0	TRUE	sp|P62805|H4_HUMAN	P62805
Ta_1_GNL_nce20.05292.05292.2	LFGGNFAHQASVAR		SDIAQFMR.LFGGNFAHQASVAR.VVGQQGRG	R	V	14	2	1851.82	1473.75	1473.75	737.881	737.881	1473.75	737.881	0.0002	5.59937e-05	16.804	10.207	1	2	0	246	259	0																						0	TRUE	sp|O14773|TPP1_HUMAN	O14773
Ta_1_GNL_nce20.05294.05294.2	SGGGFSSGSAGIINYQR		FSSRSGYR.SGGGFSSGSAGIINYQR.RTTSSSTR	R	R	17	2	1852.08	1657.79	1657.79	829.9	829.901	1656.79	829.4	1.0025	0.0022413	19.098	0	1	2	0	13	29	0		Mod1: First isotopic peak (PeakApex: 1.0032, Theoretical: 1.0024)																				0	TRUE	sp|P04264|K2C1_HUMAN	P04264
Ta_1_GNL_nce20.05305.05305.2	LVNEVTEFAK		CPFEDHVK.LVNEVTEFAK.TCVADESA	K	T	10	2	1855.96	1148.61	1148.61	575.311	575.311	1148.61	575.311	0.0001	3.08177e-08	25.142	14.368	1	2	0	66	75	0																						0	TRUE	sp|P02768|ALBU_HUMAN	P02768
Ta_1_GNL_nce20.05310.05310.2	QISNLQQSISDAEQR		SEIDNVKK.QISNLQQSISDAEQR.GENAIKDA	K	G	15	2	1856.61	1715.84	1715.84	858.928	858.929	1715.84	858.929	0.0003	0.00984248	16.742	8.974	0.9994	2	0	418	432	0																						0	TRUE	sp|P04264|K2C1_HUMAN	P04264
Ta_1_GNL_nce20.05324.05324.2	VSLEETAQLPSAPQGSR		AISRTIDK.VSLEETAQLPSAPQGSR.AAPTAASD	K	A	17	2	1860.74	1768.89	1768.89	885.455	885.455	1768.9	885.455	-0.0007	0.000117761	24.216	0	1	2	0	116	132	0																						0	TRUE	sp|Q9BRP8|PYM1_HUMAN	Q9BRP8
Ta_1_GNL_nce20.05327.05327.2	QISNLQQSISDAEQR		SEIDNVKK.QISNLQQSISDAEQR.GENAIKDA	K	G	15	2	1861.5	1717.85	1717.85	859.932	859.932	1715.84	858.929	2.0056	1.05504e-09	27.068	10.05	1	2	0	418	432	0		Mod1: Second isotopic peak (PeakApex: 2.0052, Theoretical: 2.0047)																				0	TRUE	sp|P04264|K2C1_HUMAN	P04264
Ta_1_GNL_nce20.05340.05340.3	HLQLAIRNDEELNK		KKTRIIPR.HLQLAIRNDEELNK.LIGKVTIA	R	L	14	3	1865.1	1692.88	1692.88	565.3	565.301	1691.9	564.972	0.9857	5.38991e-06	25.841	14.96	1	2	1	83	96	0		Mod1: Deamidation (PeakApex: 0.9842, Theoretical: 0.9840)																				0	FALSE	sp|Q6FI13|H2A2A_HUMAN	Q6FI13
Ta_1_GNL_nce20.05347.05347.2	EGYVPQEEVPVYENK		WRKQRRVK.EGYVPQEEVPVYENK.YVKFFKSK	K	Y	15	2	1867.24	1778.84	1778.84	890.425	890.425	1778.84	890.425	-0.0001	0.0379097	14.185	0	0.9911	2	0	34	48	0																						0	TRUE	sp|Q9BRP8|PYM1_HUMAN	Q9BRP8
Ta_1_GNL_nce20.05368.05368.2	ASGPPVSELITK		SAGAAKRK.ASGPPVSELITK.AVAASKER	K	A	12	2	1872.75	1197.66	1197.66	599.838	599.838	1197.66	599.837	0.0006	4.19e-12	29.912	17.266	1	2	0	35	46	0																						0	FALSE	sp|P10412|H14_HUMAN	P10412
Ta_1_GNL_nce20.05372.05372.2	IISNASCTTNCLAPLAK	IISNASCTTNCLAPLAK	EKYDNSIK.IISNASCTTNCLAPLAK.VIHDNFGI	K	V	17	2	1873.64	1832.91	1832.91	917.465	917.463	1832.91	917.463	-0.0007	0.169531	10.583	0	0.967	2	0	146	162	0	11C(57.0214), 7C(57.0214)																					0	TRUE	sp|P04406|G3P_HUMAN	P04406
Ta_1_GNL_nce20.05374.05374.2	FGPGVAFR		GIGGGSVR.FGPGVAFR.APSIHGGS	R	A	8	2	1874.27	849.45	849.449	425.732	425.732	849.45	425.732	-0.0001	5.03125e-06	19.896	8.655	1	2	0	25	32	0																						0	TRUE	sp|P08727|K1C19_HUMAN	P08727
Ta_1_GNL_nce20.05375.05375.3	AQHLSPAPGLAQPAAPAQASAAIPAAGK		SIRPKETR.AQHLSPAPGLAQPAAPAQASAAIPAAGK.AIAQAPAP	R	A	28	3	1874.4	2561.37	2561.37	854.797	854.798	2561.37	854.798	-0.0002	0.0491473	13.734	0	0.9813	2	0	381	408	0																						0	TRUE	sp|Q9BW04|SARG_HUMAN	Q9BW04
Ta_1_GNL_nce20.05388.05388.2	VVDYSQFQESDDADEDYGR		SRPVRNRK.VVDYSQFQESDDADEDYGR.DSGPPTKK	K	D	19	2	1877.75	2236.9	2236.9	1119.46	1119.46	2236.9	1119.46	-0.0004	0.0021966	20.133	9.688	1	2	0	10	28	0																						0	TRUE	sp|Q9H1E3|NUCKS_HUMAN	Q9H1E3
Ta_1_GNL_nce20.05396.05396.2	SEDFGVNEDLADSDAR		ISIAKGDR.SEDFGVNEDLADSDAR.AIYEAGER	R	A	16	2	1880.02	1739.73	1739.73	870.872	870.873	1738.73	870.371	1.003	0.0122744	14.144	0	0.9936	2	0	189	204	0		Mod1: First isotopic peak (PeakApex: 1.0032, Theoretical: 1.0024)																				0	TRUE	sp|P04083|ANXA1_HUMAN	P04083
Ta_1_GNL_nce20.05400.05400.2	TLLDIDNTR		DITVGNNK.TLLDIDNTR.MTIDDFRI	K	M	9	2	1880.92	1059.56	1059.56	530.785	530.785	1059.56	530.785	0	3.30747e-06	18.692	12.157	1	2	0	225	233	0																						0	TRUE	sp|P35527|K1C9_HUMAN	P35527
Ta_1_GNL_nce20.05401.05401.2	SFEVEEVETPNSTPPR		SSGPAIKR.SFEVEEVETPNSTPPR.RVQTPIIR	R	R	16	2	1881.05	1816.83	1816.84	909.421	909.429	1816.85	909.431	-0.0033	2.22587e-05	28.11	8.856	1	2	0	30	45	0																						0	TRUE	sp|Q9UHD8|SEPT9_HUMAN	Q9UHD8
Ta_1_GNL_nce20.05403.05403.2	AALEDTLAETEAR		IQSQISMK.AALEDTLAETEAR.FGAQIAHI	K	F	13	2	1881.3	1388.68	1388.68	695.347	695.345	1388.68	695.346	-0.0022	1.75201e-09	25.295	10.742	1	2	0	318	330	0																						0	TRUE	sp|P08727|K1C19_HUMAN	P08727
Ta_1_GNL_nce20.05407.05407.2	ISGLIYEETR		ARRGGVKR.ISGLIYEETR.GVIKVFIE	R	G	10	2	1882.19	1179.61	1179.61	590.814	590.814	1179.61	590.814	0	3.60059e-06	29.245	10.774	1	2	0	47	56	0																						0	TRUE	sp|P62805|H4_HUMAN	P62805
Ta_1_GNL_nce20.05426.05426.2	YGQISEVVVVK		SIEQVFSK.YGQISEVVVVK.DRETQRSR	K	D	11	2	1887.01	1219.68	1219.68	610.848	610.848	1219.68	610.848	0.0002	0.000998902	16.479	11.041	1	2	0	29	39	0																						0	TRUE	sp|Q14011|CIRBP_HUMAN	Q14011
Ta_1_GNL_nce20.05428.05428.2	VVDYSQFQESDDADEDYGR		SRPVRNRK.VVDYSQFQESDDADEDYGR.DSGPPTKK	K	D	19	2	1887.27	2238.9	2238.91	1120.46	1120.46	2236.9	1119.46	2.0041	5.54626e-07	33.524	0	1	2	0	10	28	0		Mod1: Second isotopic peak (PeakApex: 2.0052, Theoretical: 2.0047); Mod1: First isotopic peak, Mod2: Deamidation (PeakApex: 1.9864)																				0	TRUE	sp|Q9H1E3|NUCKS_HUMAN	Q9H1E3
Ta_1_GNL_nce20.05444.05444.2	QISNLQQSISDAEQR		SEIDNVKK.QISNLQQSISDAEQR.GENAIKDA	K	G	15	2	1892.56	1715.84	1715.84	858.928	858.929	1715.84	858.929	-0.0008	0.0260166	14.839	7.746	0.9942	2	0	418	432	0																						0	TRUE	sp|P04264|K2C1_HUMAN	P04264
Ta_1_GNL_nce20.05448.05448.2	ATGPPVSELITK		GAGAAKRK.ATGPPVSELITK.AVAASKER	K	A	12	2	1894.32	1211.68	1211.68	606.846	606.845	1211.68	606.845	-0.0003	3.7022e-05	20.742	11.127	1	2	0	38	49	0																						0	TRUE	sp|P16401|H15_HUMAN	P16401
Ta_1_GNL_nce20.05460.05460.2	TTPSYVAFTDTER		IANDQGNR.TTPSYVAFTDTER.LIGDAAKN	R	L	13	2	1897.38	1486.69	1486.69	744.354	744.354	1486.69	744.354	0.0004	0.000169141	24.587	0	1	2	0	37	49	0																						0	FALSE	sp|P0DMV8|HS71A_HUMAN	P0DMV8
Ta_1_GNL_nce20.05462.05462.2	EGYVPQEEVPVYENK		WRKQRRVK.EGYVPQEEVPVYENK.YVKFFKSK	K	Y	15	2	1898.01	1778.84	1778.84	890.426	890.425	1778.84	890.425	-0.0002	0.00258523	19.85	8.87	1	2	0	34	48	0																						0	TRUE	sp|Q9BRP8|PYM1_HUMAN	Q9BRP8
Ta_1_GNL_nce20.05463.05463.2	NAVTQEFGPVPDTAR		NGKANSVR.NAVTQEFGPVPDTAR.YYKKHGIR	R	Y	15	2	1898.14	1600.79	1600.79	801.401	801.4	1600.78	801.399	0.0006	1.43356e-09	21.148	9.369	1	2	0	634	648	0																						0	TRUE	sp|Q99798|ACON_HUMAN	Q99798
Ta_1_GNL_nce20.05466.05466.2	GQVGGQVSVEVDSAPGTDLAK		EEEISTIR.GQVGGQVSVEVDSAPGTDLAK.LISDMRSQ	R	L	21	2	1898.9	2013	2013	1007.51	1007.51	2013	1007.51	0.0001	0.000675305	20.182	0	1	2	0	227	247	0																						0	TRUE	sp|P08727|K1C19_HUMAN	P08727
Ta_1_GNL_nce20.05481.05481.2	LDIDSPPITAR		TFIEHMCR.LDIDSPPITAR.NTGIICTI	R	N	11	2	1903.7	1196.64	1196.64	599.327	599.328	1196.64	599.327	0.0007	1.80743e-08	26.988	10.686	1	2	0	33	43	0																						0	TRUE	sp|P14618|KPYM_HUMAN	P14618
Ta_1_GNL_nce20.05485.05485.2	FGPGVAFR		GIGGGSVR.FGPGVAFR.APSIHGGS	R	A	8	2	1904.97	849.449	849.449	425.732	425.732	849.45	425.732	-0.0001	1.25785e-06	18.545	8.929	1	2	0	25	32	0																						0	TRUE	sp|P08727|K1C19_HUMAN	P08727
Ta_1_GNL_nce20.05488.05488.2	TAVVVGTITDDVR		KIPGRENK.TAVVVGTITDDVR.VQEVPKIK	K	V	13	2	1905.36	1344.72	1344.73	673.37	673.37	1344.72	673.37	0.0003	0.000193826	17.692	10.373	1	2	0	79	91	0																						0	TRUE	sp|Q07020|RL18_HUMAN	Q07020
Ta_1_GNL_nce20.05500.05500.2	ESYSIYVYK		KKRKRSRK.ESYSIYVYK.VIKRVHPD	K	V	9	2	1909.28	1150.55	1150.55	576.285	576.285	1150.55	576.285	0.0003	0.00444375	19.909	9.84	1	2	0	36	44	0																						0	FALSE	sp|Q6DN03|H2B2C_HUMAN	Q6DN03
Ta_1_GNL_nce20.05508.05508.2	AGLQFPVGR		KAKSRSSR.AGLQFPVGR.VHRIIRKG	R	V	9	2	1911.06	943.524	943.522	472.769	472.768	943.524	472.769	-0.002	0.000547142	22.568	13.29	1	2	0	22	30	0																						0	FALSE	sp|Q6FI13|H2A2A_HUMAN	Q6FI13
Ta_1_GNL_nce20.05511.05511.2	SEDFGVNEDLADSDAR		ISIAKGDR.SEDFGVNEDLADSDAR.AIYEAGER	R	A	16	2	1911.45	1738.72	1738.73	870.37	870.371	1738.73	870.371	0.0002	0.0708353	12.099	0	0.9845	2	0	189	204	0																						0	TRUE	sp|P04083|ANXA1_HUMAN	P04083
Ta_1_GNL_nce20.05513.05513.2	SFEVEEVETPNSTPPR		SSGPAIKR.SFEVEEVETPNSTPPR.RVQTPIIR	R	R	16	2	1912.09	1817.83	1817.84	909.923	909.928	1816.85	909.431	0.9939	0.000744303	22.013	8.692	1	2	0	30	45	0		Mod1: First isotopic peak (PeakApex: 1.0032, Theoretical: 1.0024); Mod1: Deamidation (PeakApex: 0.9842, Theoretical: 0.9840)																				0	TRUE	sp|Q9UHD8|SEPT9_HUMAN	Q9UHD8
Ta_1_GNL_nce20.05515.05515.2	ISGLIYEETR		ARRGGVKR.ISGLIYEETR.GVIKVFIE	R	G	10	2	1912.72	1179.61	1179.61	590.814	590.814	1179.61	590.814	0.0001	2.05156e-05	24.982	10.96	1	2	0	47	56	0																						0	TRUE	sp|P62805|H4_HUMAN	P62805
Ta_1_GNL_nce20.05558.05558.2	QITVNDLPVGR		IDGKGVIR.QITVNDLPVGR.SVDEAIRI	R	S	11	2	1925.12	1211.67	1211.68	606.845	606.845	1210.67	606.341	1.0087	2.95686e-06	22.802	20.879	1	2	0	140	150	0		Mod1: First isotopic peak (PeakApex: 1.0032, Theoretical: 1.0024)																				0	FALSE	sp|P32119|PRDX2_HUMAN	P32119
Ta_1_GNL_nce20.05559.05559.3	AVFPSIVGRPR		FAGDDAPR.AVFPSIVGRPR.HQGVMVGM	R	H	11	3	1925.19	1197.7	1197.7	400.24	400.24	1197.7	400.24	-0.0008	1.21083e-07	21.227	8.616	1	2	0	29	39	0																						0	FALSE	sp|P60709|ACTB_HUMAN	P60709
Ta_1_GNL_nce20.05561.05561.2	YGQISEVVVVK		SIEQVFSK.YGQISEVVVVK.DRETQRSR	K	D	11	2	1925.45	1219.68	1219.68	610.848	610.848	1219.68	610.848	0.0002	9.69069e-09	25.489	20.49	1	2	0	29	39	0																						0	TRUE	sp|Q14011|CIRBP_HUMAN	Q14011
Ta_1_GNL_nce20.05562.05562.2	AAALAAAVAQDPAASGAPSS		QKRKKEAR.AAALAAAVAQDPAASGAPSS.	R	-	20	2	1925.58	1695.84	1695.84	848.928	848.928	1695.84	848.929	-0.0001	0.127131	13.083	0	0.9712	2	0	203	222	0																						0	TRUE	sp|Q8TAE8|G45IP_HUMAN	Q8TAE8
Ta_1_GNL_nce20.05574.05574.2	TTPSYVAFTDTER		IANDQGNR.TTPSYVAFTDTER.LIGDAAKN	R	L	13	2	1928.75	1486.69	1486.69	744.354	744.355	1486.69	744.354	0.0006	0.0352168	15.313	8.676	0.9917	2	0	37	49	0																						0	FALSE	sp|P0DMV8|HS71A_HUMAN	P0DMV8
Ta_1_GNL_nce20.05576.05576.2	GQVGGQVSVEVDSAPGTDLAK		EEEISTIR.GQVGGQVSVEVDSAPGTDLAK.LISDMRSQ	R	L	21	2	1929.38	2014	2014	1008.01	1008.01	2013	1007.51	1.0026	0.000250179	23.907	0	1	2	0	227	247	0		Mod1: First isotopic peak (PeakApex: 1.0032, Theoretical: 1.0024)																				0	TRUE	sp|P08727|K1C19_HUMAN	P08727
Ta_1_GNL_nce20.05591.05591.2	NDEELNKLLGK		RHIQIAIR.NDEELNKLLGK.VTIAQGGV	R	V	11	2	1934	1271.67	1271.67	636.843	636.843	1271.67	636.843	-0.0006	2.7052e-07	23.296	14.239	1	2	1	90	100	0																						0	FALSE	sp|Q6FI13|H2A2A_HUMAN	Q6FI13
Ta_1_GNL_nce20.05599.05599.2	TAVVVGTITDDVR		KIPGRENK.TAVVVGTITDDVR.VQEVPKIK	K	V	13	2	1936.65	1344.72	1344.73	673.37	673.37	1344.72	673.37	0.0002	4.2566e-07	26.487	11.542	1	2	0	79	91	0																						0	TRUE	sp|Q07020|RL18_HUMAN	Q07020
Ta_1_GNL_nce20.05619.05619.2	AGLQFPVGR		KAKSRSSR.AGLQFPVGR.VHRIIRKG	R	V	9	2	1942.08	943.524	943.522	472.769	472.768	943.524	472.769	-0.0019	0.000166761	24.613	13.158	1	2	0	22	30	0																						0	FALSE	sp|Q6FI13|H2A2A_HUMAN	Q6FI13
Ta_1_GNL_nce20.05623.05623.2	VNCVVPGIIK	VNCVVPGIIK	EIAPKDIR.VNCVVPGIIK.TDFSKVFH	R	T	10	2	1942.97	1097.63	1097.63	549.821	549.821	1097.63	549.821	0	0.0216641	16.598	11.771	0.9956	2	0	210	219	0	3C(57.0214)																					0	TRUE	sp|Q13268|DHRS2_HUMAN	Q13268
Ta_1_GNL_nce20.05637.05637.2	VDATEESDLAQQYGVR		GSEIRIAK.VDATEESDLAQQYGVR.GYPTIKFF	K	G	16	2	1946.7	1779.82	1779.83	890.92	890.92	1779.83	890.921	-0.0023	0.000848692	20.785	0	1	2	0	82	97	0																						0	TRUE	sp|P07237|PDIA1_HUMAN	P07237
Ta_1_GNL_nce20.05638.05638.3	TLDKVSLEETAQLPSAPQGSR		GEAEAISR.TLDKVSLEETAQLPSAPQGSR.AAPTAASD	R	A	21	3	1946.83	2226.15	2226.15	743.057	743.057	2226.15	743.057	-0.0007	1.7476e-10	23.419	9.225	1	2	1	112	132	0																						0	TRUE	sp|Q9BRP8|PYM1_HUMAN	Q9BRP8
Ta_1_GNL_nce20.05642.05642.2	ISGLIYEETR		ARRGGVKR.ISGLIYEETR.GVIKVFIE	R	G	10	2	1948.59	1179.61	1179.61	590.814	590.814	1179.61	590.814	0.0003	1.61319e-05	20.327	10.155	1	2	0	47	56	0																						0	TRUE	sp|P62805|H4_HUMAN	P62805
Ta_1_GNL_nce20.05649.05649.2	NQVALNPQNTVFDAK		RIIGDAAK.NQVALNPQNTVFDAK.RIIGRKFG	K	R	15	2	1950.24	1659.83	1659.84	830.921	830.926	1657.84	829.928	1.9945	7.13641e-05	21.63	13.874	1	2	0	57	71	0		Mod1: Second isotopic peak (PeakApex: 2.0052, Theoretical: 2.0047); Mod1: First isotopic peak, Mod2: Deamidation (PeakApex: 1.9864)																				0	FALSE	sp|P0DMV8|HS71A_HUMAN	P0DMV8
Ta_1_GNL_nce20.05650.05650.2	YSQLVVETIR		KKKNQPGK.YSQLVVETIR.RIGERNGS	K	R	10	2	1950.36	1208.66	1208.66	605.338	605.338	1206.66	604.338	2.0004	0.00862283	16.128	11.004	0.9974	2	0	48	57	0		Mod1: Second isotopic peak (PeakApex: 2.0052, Theoretical: 2.0047)																				0	TRUE	sp|Q92522|H1X_HUMAN	Q92522
Ta_1_GNL_nce20.05658.05658.2	AVFPSIVGRPR		FAGDDAPR.AVFPSIVGRPR.HQGVMVGM	R	H	11	2	1952.15	1197.7	1197.7	599.856	599.856	1197.7	599.856	-0.0007	0.000185912	18.064	11.977	1	2	0	29	39	0																						0	FALSE	sp|P60709|ACTB_HUMAN	P60709
Ta_1_GNL_nce20.05662.05662.2	IFVGGLSPDTPEEK		KTKEPVKK.IFVGGLSPDTPEEK.LREYFGGF	K	L	14	2	1953.41	1487.75	1487.75	744.883	744.883	1487.75	744.883	-0.0002	0.000106231	25.395	8.682	1	2	0	184	197	0																						0	TRUE	sp|Q14103|HNRPD_HUMAN	Q14103
Ta_1_GNL_nce20.05664.05664.2	DAVEDLESVGK		GGIGKIGK.DAVEDLESVGK.GAVHDVKD	K	G	11	2	1953.67	1160.56	1160.56	581.285	581.286	1160.56	581.285	0.0006	0.00788406	18.913	9.788	0.9997	2	0	86	96	0																						0	TRUE	sp|P81605|DCD_HUMAN	P81605
Ta_1_GNL_nce20.05672.05672.3	AVFPSIVGRPR		FAGDDAPR.AVFPSIVGRPR.HQGVMVGM	R	H	11	3	1956.37	1197.7	1197.7	400.24	400.24	1197.7	400.24	-0.0007	0.00649008	20.251	10.458	0.9975	2	0	29	39	0																						0	FALSE	sp|P60709|ACTB_HUMAN	P60709
Ta_1_GNL_nce20.05687.05687.2	GQVGGQVSVEVDSAPGTDLAK		EEEISTIR.GQVGGQVSVEVDSAPGTDLAK.LISDMRSQ	R	L	21	2	1960.66	2014	2014	1008.01	1008.01	2013	1007.51	1.0031	0.0699439	11.121	0	0.923	2	0	227	247	0		Mod1: First isotopic peak (PeakApex: 1.0032, Theoretical: 1.0024)																				0	TRUE	sp|P08727|K1C19_HUMAN	P08727
Ta_1_GNL_nce20.05693.05693.2	GQVGGQVSVEVDSAPGTDLAK		EEEISTIR.GQVGGQVSVEVDSAPGTDLAK.LISDMRSQ	R	L	21	2	1963.04	2015	2015.01	1008.51	1008.51	2013	1007.51	2.0046	0.0283792	12.688	0	0.9568	2	0	227	247	0		Mod1: Second isotopic peak (PeakApex: 2.0052, Theoretical: 2.0047)																				0	TRUE	sp|P08727|K1C19_HUMAN	P08727
Ta_1_GNL_nce20.05697.05697.2	LSELEAALQR		AIKDANAK.LSELEAALQR.AKQDMARQ	K	A	10	2	1963.9	1128.61	1128.61	565.314	565.314	1128.61	565.314	-0.0002	3.93701e-05	22.578	16.469	1	2	0	353	362	0																						0	TRUE	sp|P05787|K2C8_HUMAN	P05787
Ta_1_GNL_nce20.05699.05699.2	QYTSPEEIDAQLQAEK		GGHKGRAR.QYTSPEEIDAQLQAEK.QKAREEEE	R	Q	16	2	1964.16	1848.87	1848.87	925.443	925.444	1848.87	925.444	-0.0009	0.0245188	13.942	0	0.9947	2	0	16	31	0																						0	TRUE	sp|Q13442|HAP28_HUMAN	Q13442
Ta_1_GNL_nce20.05701.05701.2	NDEELNKLLGK		RHIQIAIR.NDEELNKLLGK.VTIAQGGV	R	V	11	2	1964.79	1271.67	1271.67	636.843	636.843	1271.67	636.843	-0.0007	6.2066e-10	33.146	16.813	1	2	1	90	100	0																						0	FALSE	sp|Q6FI13|H2A2A_HUMAN	Q6FI13
Ta_1_GNL_nce20.05703.05703.2	GALQNIIPASTGAAK		GKIWRDGR.GALQNIIPASTGAAK.AVGKVIPE	R	A	15	2	1965.42	1410.78	1410.78	706.398	706.398	1410.78	706.399	-0.0014	1.05995e-07	29.443	11.525	1	2	0	201	215	0																						0	TRUE	sp|P04406|G3P_HUMAN	P04406
Ta_1_GNL_nce20.05705.05705.4	LSSARPGGLGSSSLYGLGASRPR		SGRGAQVR.LSSARPGGLGSSSLYGLGASRPR.VAVRSAYG	R	V	23	4	1965.62	2245.19	2245.19	562.305	562.305	2245.19	562.305	0	0	40.127	10.968	1	2	0	26	48	0																						0	TRUE	sp|P08729|K2C7_HUMAN	P08729
Ta_1_GNL_nce20.05719.05719.2	QYTSPEEIDAQLQAEK		GGHKGRAR.QYTSPEEIDAQLQAEK.QKAREEEE	R	Q	16	2	1970.33	1850.88	1850.88	926.446	926.447	1848.87	925.444	2.0052	0.000474788	21.794	0	1	2	0	16	31	0		Mod1: Second isotopic peak (PeakApex: 2.0052, Theoretical: 2.0047)																				0	TRUE	sp|Q13442|HAP28_HUMAN	Q13442
Ta_1_GNL_nce20.05723.05723.2	ILGADTSVDLEETGR		MSSIIEER.ILGADTSVDLEETGR.VISIGDGI	R	V	15	2	1971.65	1574.78	1574.78	788.396	788.396	1574.78	788.397	-0.0014	1.2e-13	38.789	12.77	1	2	0	59	73	0																						0	TRUE	sp|P25705|ATPA_HUMAN	P25705
Ta_1_GNL_nce20.05725.05725.3	LYQQHGAGLFDVTR		PIGFINPR.LYQQHGAGLFDVTR.GCHESCID	R	G	14	3	1971.91	1603.81	1603.81	535.611	535.61	1603.81	535.611	-0.0012	1.95876e-07	18.926	8.133	1	2	0	507	520	0																						0	TRUE	sp|O14773|TPP1_HUMAN	O14773
Ta_1_GNL_nce20.05729.05729.2	AGLQFPVGR		KAKSRSSR.AGLQFPVGR.VHRIIRKG	R	V	9	2	1972.8	943.524	943.522	472.769	472.768	943.524	472.769	-0.0022	4.53757e-05	24.645	12.928	1	2	0	22	30	0																						0	FALSE	sp|Q6FI13|H2A2A_HUMAN	Q6FI13
Ta_1_GNL_nce20.05755.05755.2	NQVALNPQNTVFDAK		RIIGDAAK.NQVALNPQNTVFDAK.RIIGRKFG	K	R	15	2	1981.34	1657.84	1657.84	829.927	829.927	1657.84	829.928	-0.0031	5.43e-12	25.319	10.154	1	2	0	57	71	0																						0	FALSE	sp|P0DMV8|HS71A_HUMAN	P0DMV8
Ta_1_GNL_nce20.05763.05763.2	IFVGGLSPDTPEEK		KTKEPVKK.IFVGGLSPDTPEEK.LREYFGGF	K	L	14	2	1983.98	1487.75	1487.75	744.882	744.883	1487.75	744.883	-0.0002	1.872e-11	33.339	11.098	1	2	0	184	197	0																						0	TRUE	sp|Q14103|HNRPD_HUMAN	Q14103
Ta_1_GNL_nce20.05764.05764.2	YFQINQDEEEEEDED		SKESYEIR.YFQINQDEEEEEDED.	R	-	15	2	1984.11	1930.72	1930.72	966.367	966.369	1930.72	966.369	0.0002	0.00926296	9.633	0	0.9995	2	0	114	128	0																						0	TRUE	sp|P35268|RL22_HUMAN	P35268
Ta_1_GNL_nce20.05771.05771.2	ATAENEFVVLK		YEEEVAIR.ATAENEFVVLK.KDVDCAYI	R	K	11	2	1986.25	1219.64	1219.64	610.83	610.83	1219.64	610.83	-0.0002	2.41042e-06	21.948	21.948	1	2	0	219	229	0																						0	FALSE	sp|P78386|KRT85_HUMAN	P78386
Ta_1_GNL_nce20.05776.05776.3	AVFPSIVGRPR		FAGDDAPR.AVFPSIVGRPR.HQGVMVGM	R	H	11	3	1987.27	1197.7	1197.7	400.24	400.24	1197.7	400.24	-0.0006	2.98525e-05	20.286	8.6	1	2	0	29	39	0																						0	FALSE	sp|P60709|ACTB_HUMAN	P60709
Ta_1_GNL_nce20.05785.05785.3	VAPEEHPTLLTEAPLNPK		HTFYNEIR.VAPEEHPTLLTEAPLNPK.ANREKMTQ	R	A	18	3	1990.03	1956.04	1956.04	653.02	653.021	1955.04	652.686	1.0037	0.000111186	16.91	10.433	1	2	0	98	115	0		Mod1: First isotopic peak (PeakApex: 1.0032, Theoretical: 1.0024)																				0	FALSE	sp|P68032|ACTC_HUMAN	P68032
Ta_1_GNL_nce20.05790.05790.2	APILIATDVASR		INEFRSGK.APILIATDVASR.GIDVEDVK	K	G	12	2	1991.42	1225.7	1225.7	613.859	613.859	1225.7	613.859	0.0006	0.00663943	15.744	10.856	0.9999	2	0	469	480	0																						0	FALSE	sp|Q92841|DDX17_HUMAN	Q92841
Ta_1_GNL_nce20.05792.05792.2	TGAAPIIDVVR		RVNAAKNK.TGAAPIIDVVR.SGYYKVIG	K	S	11	2	1991.68	1110.64	1110.64	556.327	556.327	1110.64	556.327	0.0007	0.00978926	17.537	8.503	0.9994	2	0	95	105	0																						0	TRUE	sp|P46776|RL27A_HUMAN	P46776
Ta_1_GNL_nce20.05805.05805.2	NDEELNKLLGK		RHIQIAIR.NDEELNKLLGK.VTIAQGGV	R	V	11	2	1995.83	1271.67	1271.67	636.843	636.843	1271.67	636.843	-0.0007	7.3737e-10	31.31	16.959	1	2	1	90	100	0																						0	FALSE	sp|Q6FI13|H2A2A_HUMAN	Q6FI13
Ta_1_GNL_nce20.05807.05807.4	LSSARPGGLGSSSLYGLGASRPR		SGRGAQVR.LSSARPGGLGSSSLYGLGASRPR.VAVRSAYG	R	V	23	4	1996.46	2245.19	2245.19	562.306	562.305	2245.19	562.305	0	1.3669e-10	30.818	10.55	1	2	0	26	48	0																						0	TRUE	sp|P08729|K2C7_HUMAN	P08729
Ta_1_GNL_nce20.05808.05808.2	DAEAWFNEK		QIAEQNRK.DAEAWFNEK.SKEITTEI	K	S	9	2	1996.59	1108.48	1108.48	555.248	555.249	1108.48	555.249	0.0006	0.00567086	19.231	10.398	0.9999	2	0	335	343	0																						0	FALSE	sp|P13645|K1C10_HUMAN	P13645
Ta_1_GNL_nce20.05814.05814.2	ALQEALVLSDR		AISGPQSR.ALQEALVLSDR.APFAAPSP	R	A	11	2	1998.6	1213.67	1213.67	607.84	607.84	1213.67	607.841	-0.0006	0.000486799	18.146	11.704	1	2	0	454	464	0																						0	TRUE	sp|P19971|TYPH_HUMAN	P19971
Ta_1_GNL_nce20.05823.05823.2	QYTSPEEIDAQLQAEK		GGHKGRAR.QYTSPEEIDAQLQAEK.QKAREEEE	R	Q	16	2	2001.37	1850.88	1850.88	926.447	926.447	1848.87	925.444	2.0061	0.041615	14.023	0	0.9363	2	0	16	31	0		Mod1: Second isotopic peak (PeakApex: 2.0052, Theoretical: 2.0047)																				0	TRUE	sp|Q13442|HAP28_HUMAN	Q13442
Ta_1_GNL_nce20.05825.05825.2	ILGADTSVDLEETGR		MSSIIEER.ILGADTSVDLEETGR.VISIGDGI	R	V	15	2	2002	1574.78	1574.78	788.396	788.396	1574.78	788.397	-0.0017	0.00310277	19.533	8.549	1	2	0	59	73	0																						0	TRUE	sp|P25705|ATPA_HUMAN	P25705
Ta_1_GNL_nce20.05828.05828.2	DSPSVWAAVPGK		DAAIVGYK.DSPSVWAAVPGK.TFVNITPA	K	T	12	2	2002.76	1212.61	1212.62	607.314	607.315	1212.61	607.314	0.0012	0.000279652	16.185	9.349	1	2	0	27	38	0																						0	TRUE	sp|P07737|PROF1_HUMAN	P07737
Ta_1_GNL_nce20.05829.05829.2	LYQQHGAGLFDVTR		PIGFINPR.LYQQHGAGLFDVTR.GCHESCID	R	G	14	2	2002.89	1603.81	1603.81	802.912	802.913	1603.81	802.913	0.0004	0.00299399	18.595	0	1	2	0	507	520	0																						0	TRUE	sp|O14773|TPP1_HUMAN	O14773
Ta_1_GNL_nce20.05833.05833.2	AGLQFPVGR		KAKSRSSR.AGLQFPVGR.VHRIIRKG	R	V	9	2	2003.78	943.524	943.522	472.769	472.768	943.524	472.769	-0.0018	0.000794679	18.676	11.392	1	2	0	22	30	0																						0	FALSE	sp|Q6FI13|H2A2A_HUMAN	Q6FI13
Ta_1_GNL_nce20.05835.05835.3	LYQQHGAGLFDVTR		PIGFINPR.LYQQHGAGLFDVTR.GCHESCID	R	G	14	3	2004.04	1603.81	1603.81	535.611	535.611	1603.81	535.611	-0.0002	1.38808e-08	22.138	9.048	1	2	0	507	520	0																						0	TRUE	sp|O14773|TPP1_HUMAN	O14773
Ta_1_GNL_nce20.05841.05841.2	ESLDVYELDAK		CVITRDRK.ESLDVYELDAK.QGRWYVVQ	K	Q	11	2	2006.05	1280.61	1280.61	641.314	641.314	1280.61	641.314	0.0004	1.1996e-10	27.198	9.998	1	2	0	300	310	0																						0	TRUE	sp|Q13510|ASAH1_HUMAN	Q13510
Ta_1_GNL_nce20.05859.05859.2	SVPTSTVFYPSDGVATEK		IEDIAMFR.SVPTSTVFYPSDGVATEK.AVEIAANT	R	A	18	2	2011.23	1883.92	1883.92	942.965	942.965	1883.92	942.965	0.0003	0.00245895	18.937	7.888	1	2	0	439	456	0																						0	TRUE	sp|P29401|TKT_HUMAN	P29401
Ta_1_GNL_nce20.05861.05861.3	FLSSSPHLPPSSYFNASGR	FLSSSPHLPPSSYFN[1006]ASGR	YQEEAVTK.FLSSSPHLPPSSYFNASGR.AYPDVAAI	K	A	19	3	2011.49	2942.31	2942.31	981.776	981.777	2942.31	981.777	0.0009	0.398336	10.099	0	0.9985	2	0	429	447	0	15N(892.3172)	Mod1: Hex3HexNAc2 (PeakApex: 892.3178, Theoretical: 892.3172)	HexNAc(2)Hex(3) % 892.3172	3.53	0	FLSSSPHLPPSSYFnASGR	F(0.00)L(0.00)S(0.00)S(0.00)S(0.00)P(0.00)H(0.00)L(0.00)P(0.00)P(0.00)S(0.00)S(0.00)Y(0.00)F(0.00)N(10.10)A(0.00)S(0.00)G(0.00)R(0.00)	N15	1	F(0.00)L(0.00)S(0.00)S(0.00)S(0.00)P(0.00)H(0.00)L(0.00)P(0.00)P(0.00)S(0.00)S(0.00)Y(0.00)F(0.00)N(6.59)A(0.00)S(0.00)G(0.00)R(0.00)	F(0)L(0)S(0)S(0)S(0)P(0)H(0)L(0)P(0)P(0)S(0)S(0)Y(0)F(0)N(1)A(0)S(0)G(0)R(0)	10.0998	2	0	0	8.80295	1	6.5937	1	0	0	0	TRUE	sp|O14773|TPP1_HUMAN	O14773
Ta_1_GNL_nce20.05869.05869.2	QSSATSSFGGLGGGSVR		MTSYSYR.QSSATSSFGGLGGGSVR.FGPGVAFR	R	F	17	2	2014.13	1553.74	1553.74	777.879	777.879	1553.74	777.879	0.0004	0.0344548	14.351	0	0.9919	2	0	8	24	0																						0	TRUE	sp|P08727|K1C19_HUMAN	P08727
Ta_1_GNL_nce20.05871.05871.2	IFVGGLSPDTPEEK		KTKEPVKK.IFVGGLSPDTPEEK.LREYFGGF	K	L	14	2	2014.39	1487.75	1487.75	744.883	744.883	1487.75	744.883	-0.0001	0.00256892	19.861	8.944	1	2	0	184	197	0																						0	TRUE	sp|Q14103|HNRPD_HUMAN	Q14103
Ta_1_GNL_nce20.05873.05873.2	YFQINQDEEEEEDED		SKESYEIR.YFQINQDEEEEEDED.	R	-	15	2	2015.02	1930.72	1930.72	966.369	966.369	1930.72	966.369	0.0008	4.42843e-08	30.915	0	1	2	0	114	128	0																						0	TRUE	sp|P35268|RL22_HUMAN	P35268
Ta_1_GNL_nce20.05878.05878.2	ATAENEFVVLK		YEEEVAIR.ATAENEFVVLK.KDVDCAYI	R	K	11	2	2017.34	1219.65	1219.64	610.83	610.83	1219.64	610.83	0.0002	4.23891e-07	25.697	25.697	1	2	0	219	229	0																						0	FALSE	sp|P78386|KRT85_HUMAN	P78386
Ta_1_GNL_nce20.05880.05880.2	AGALNSNDAFVLK		RAVEVIPK.AGALNSNDAFVLK.TPSAAYIW	K	T	13	2	2017.59	1318.69	1318.69	660.351	660.352	1318.69	660.351	0.0013	0.000830632	15.204	10.408	1	2	0	585	597	0																						0	TRUE	sp|P06396|GELS_HUMAN	P06396
Ta_1_GNL_nce20.05896.05896.2	APILIATDVASR		INEFRSGK.APILIATDVASR.GIDVEDVK	K	G	12	2	2022.02	1225.7	1225.7	613.859	613.859	1225.7	613.859	0.0001	8.62659e-08	23.827	10.698	1	2	0	469	480	0																						0	FALSE	sp|Q92841|DDX17_HUMAN	Q92841
Ta_1_GNL_nce20.05909.05909.2	NDEELNKLLGK		RHIQIAIR.NDEELNKLLGK.VTIAQGGV	R	V	11	2	2026.61	1271.67	1271.67	636.843	636.843	1271.67	636.843	-0.0006	1.764e-10	33.618	14.075	1	2	1	90	100	0																						0	FALSE	sp|Q6FI13|H2A2A_HUMAN	Q6FI13
Ta_1_GNL_nce20.05910.05910.2	TGAAPIIDVVR		RVNAAKNK.TGAAPIIDVVR.SGYYKVIG	K	S	11	2	2026.73	1110.64	1110.64	556.327	556.327	1110.64	556.327	0.0004	0.000917372	19.279	12.289	1	2	0	95	105	0																						0	TRUE	sp|P46776|RL27A_HUMAN	P46776
Ta_1_GNL_nce20.05912.05912.3	VAPEEHPVLLTEAPLNPK		HTFYNEIR.VAPEEHPVLLTEAPLNPK.ANREKMTQ	R	A	18	3	2026.99	1953.06	1953.06	652.027	652.026	1953.06	652.026	0.0003	5.47478e-07	22.531	20.254	1	2	0	96	113	0																						0	FALSE	sp|P60709|ACTB_HUMAN	P60709
Ta_1_GNL_nce20.05915.05915.2	DAEAWFNEK		QIAEQNRK.DAEAWFNEK.SKEITTEI	K	S	9	2	2027.75	1108.48	1108.48	555.249	555.249	1108.48	555.249	0.0006	6.77083e-06	22.513	11.379	1	2	0	335	343	0																						0	FALSE	sp|P13645|K1C10_HUMAN	P13645
Ta_1_GNL_nce20.05917.05917.2	LFIGGLNTETNEK		VEADRPGK.LFIGGLNTETNEK.AIEAVFGK	K	A	13	2	2028.38	1434.74	1434.74	718.376	718.375	1434.74	718.375	0.0002	8.15929e-09	28.561	11.664	1	2	0	10	22	0																						0	FALSE	sp|P38159|RBMX_HUMAN	P38159
Ta_1_GNL_nce20.05937.05937.2	VPTANVSVVDLTCR	VPTANVSVVDLTCR	KITGMAFR.VPTANVSVVDLTCR.LEKPAKYD	R	L	14	2	2034.08	1529.79	1529.79	765.901	765.901	1529.79	765.901	0.0001	0.00109648	20.34	0	1	2	0	235	248	0	13C(57.0214)																					0	TRUE	sp|P04406|G3P_HUMAN	P04406
Ta_1_GNL_nce20.05942.05942.2	NFILDQTNVSAAAQR		EIAARKKR.NFILDQTNVSAAAQR.RKMCIFAG	R	R	15	2	2035.1	1646.84	1646.84	824.425	824.426	1646.84	824.426	0	0.00814704	17.856	0	0.9998	2	0	576	590	0																						0	TRUE	sp|Q00839|HNRPU_HUMAN	Q00839
Ta_1_GNL_nce20.05946.05946.2	ESLDVYELDAK		CVITRDRK.ESLDVYELDAK.QGRWYVVQ	K	Q	11	2	2036.86	1280.61	1280.61	641.314	641.314	1280.61	641.314	0.0004	1.3149e-10	29.023	11.189	1	2	0	300	310	0																						0	TRUE	sp|Q13510|ASAH1_HUMAN	Q13510
Ta_1_GNL_nce20.05948.05948.2	GALQNIIPASTGAAK		GKIWRDGR.GALQNIIPASTGAAK.AVGKVIPE	R	A	15	2	2037.12	1410.76	1410.78	706.388	706.398	1410.78	706.399	-0.0014	0.00574598	18.376	11.322	0.9999	2	0	201	215	0																						0	TRUE	sp|P04406|G3P_HUMAN	P04406
Ta_1_GNL_nce20.05960.05960.2	ALDFAVGEYNK		VEEEGVRR.ALDFAVGEYNK.ASNDMYHS	R	A	11	2	2040.66	1225.6	1225.6	613.806	613.807	1225.6	613.806	0.0009	0.142315	12.887	8.681	0.9664	2	0	52	62	0																						0	TRUE	sp|P01034|CYTC_HUMAN	P01034
Ta_1_GNL_nce20.05967.05967.3	FLSSSPHLPPSSYFNASGR	FLSSSPHLPPSSYFN[1006]ASGR	YQEEAVTK.FLSSSPHLPPSSYFNASGR.AYPDVAAI	K	A	19	3	2042.68	2942.3	2942.31	981.774	981.776	2942.31	981.777	-0.0016	0.246746	9.931	0	0.9997	2	0	429	447	0	15N(892.3172)	Mod1: Hex3HexNAc2 (PeakApex: 892.3178, Theoretical: 892.3172)	HexNAc(2)Hex(3) % 892.3172	2.15	0	FLSSSPHLPPSSYFnASGR	F(0.00)L(0.00)S(0.00)S(0.00)S(0.00)P(0.00)H(0.00)L(0.00)P(0.00)P(0.00)S(0.00)S(0.00)Y(0.00)F(0.00)N(9.93)A(0.00)S(0.00)G(0.00)R(0.00)	N15	1	F(0.00)L(0.00)S(0.00)S(0.00)S(0.00)P(0.00)H(0.00)L(0.00)P(0.00)P(0.00)S(0.00)S(0.00)Y(0.00)F(0.00)N(5.36)A(0.00)S(0.00)G(0.00)R(0.00)	F(0)L(0)S(0)S(0)S(0)P(0)H(0)L(0)P(0)P(0)S(0)S(0)Y(0)F(0)N(0)A(0)S(0)G(0)R(0)	9.93199	2	0	0	9.93199	2	5.36259	0	0	0	0	TRUE	sp|O14773|TPP1_HUMAN	O14773
Ta_1_GNL_nce20.05970.05970.2	NPDDITNEEYGEFYK		KTKPIWTR.NPDDITNEEYGEFYK.SITNDWED	R	S	15	2	2043.08	1833.78	1833.78	917.896	917.896	1832.77	917.394	1.0036	0.00981748	14.532	0	0.9968	2	0	300	314	0		Mod1: First isotopic peak (PeakApex: 1.0032, Theoretical: 1.0024)																				0	TRUE	sp|P07900|HS90A_HUMAN	P07900
Ta_1_GNL_nce20.05981.05981.2	VAPEEHPVLLTEAPLNPK		HTFYNEIR.VAPEEHPVLLTEAPLNPK.ANREKMTQ	R	A	18	2	2046.98	1953.06	1953.06	977.536	977.536	1953.06	977.536	0.0007	0.00636429	18.285	14.394	0.9999	2	0	96	113	0																						0	FALSE	sp|P60709|ACTB_HUMAN	P60709
Ta_1_GNL_nce20.05982.05982.3	LSAEERDQLLPNLR		MAGKAHR.LSAEERDQLLPNLR.AVGWNEIE	R	A	14	3	2047.11	1652.89	1652.89	551.969	551.97	1652.88	551.969	0.0024	0.00164899	15.835	10.609	0.9999	2	1	8	21	0																						0	TRUE	sp|P61457|PHS_HUMAN	P61457
Ta_1_GNL_nce20.05983.05983.2	AASADSTTEGTPADGFTVLSTK		KKQGEVSK.AASADSTTEGTPADGFTVLSTK.SIFIGQKI	K	S	22	2	2047.24	2128.01	2128.01	1065.01	1065.01	2126	1064.01	2.0056	0.0201837	15.28	0	0.9741	2	0	168	189	0		Mod1: Second isotopic peak (PeakApex: 2.0052, Theoretical: 2.0047)																				0	TRUE	sp|O75367|H2AY_HUMAN	O75367
Ta_1_GNL_nce20.05996.05996.2	GYAYVEFENPDEAEK		RMHPHISK.GYAYVEFENPDEAEK.AIKHMDGG	K	A	15	2	2050.48	1759.76	1759.76	880.885	880.885	1759.76	880.886	-0.0012	0.092045	12.644	0	0.9801	2	0	204	218	0																						0	TRUE	sp|Q15287|RNPS1_HUMAN	Q15287
Ta_1_GNL_nce20.06001.06001.2	ITPSYVAFTPEGER		IANDQGNR.ITPSYVAFTPEGER.LIGDAAKN	R	L	14	2	2052.36	1566.77	1566.77	784.393	784.394	1565.77	783.894	1.0015	0.0488934	14.743	8.848	0.9425	2	0	61	74	0		Mod1: First isotopic peak (PeakApex: 1.0032, Theoretical: 1.0024)																				0	TRUE	sp|P11021|BIP_HUMAN	P11021
Ta_1_GNL_nce20.06003.06003.2	GFGDGYNGYGGGPGGGNFGGSPGYGGGR		SDGYGSGR.GFGDGYNGYGGGPGGGNFGGSPGYGGGR.GGYGGGGP	R	G	28	2	2052.62	2495.01	2495.02	1248.51	1248.52	2494.03	1248.02	0.9848	0.000647515	14.255	0	1	2	0	239	266	0		Mod1: First isotopic peak (PeakApex: 1.0032, Theoretical: 1.0024); Mod1: Deamidation (PeakApex: 0.9842, Theoretical: 0.9840)																				0	TRUE	sp|P22626|ROA2_HUMAN	P22626
Ta_1_GNL_nce20.06019.06019.2	NDEELNKLLGK		RHIQIAIR.NDEELNKLLGK.VTIAQGGV	R	V	11	2	2057.49	1271.67	1271.67	636.843	636.843	1271.67	636.843	-0.0004	1.72135e-05	20.478	11.546	1	2	1	90	100	0																						0	FALSE	sp|Q6FI13|H2A2A_HUMAN	Q6FI13
Ta_1_GNL_nce20.06023.06023.3	VAPEEHPVLLTEAPLNPK		HTFYNEIR.VAPEEHPVLLTEAPLNPK.ANREKMTQ	R	A	18	3	2058.38	1953.06	1953.06	652.026	652.026	1953.06	652.026	0.0003	2.88e-10	31.324	28.859	1	2	0	96	113	0																						0	FALSE	sp|P60709|ACTB_HUMAN	P60709
Ta_1_GNL_nce20.06025.06025.2	LFIGGLNTETNEK		VEADRPGK.LFIGGLNTETNEK.AIEAVFGK	K	A	13	2	2059.01	1434.74	1434.74	718.375	718.375	1434.74	718.375	0.0003	3.05046e-09	26.539	10.421	1	2	0	10	22	0																						0	FALSE	sp|P38159|RBMX_HUMAN	P38159
Ta_1_GNL_nce20.06027.06027.2	ISSLLEEQFQQGK		DERKKNAK.ISSLLEEQFQQGK.LIACIASR	K	L	13	2	2059.27	1505.77	1505.77	753.893	753.894	1505.77	753.894	0.0004	1.7718e-10	28.28	12.092	1	2	0	158	170	0																						0	TRUE	sp|P62241|RS8_HUMAN	P62241
Ta_1_GNL_nce20.06033.06033.2	YFQINQDEEEEEDED		SKESYEIR.YFQINQDEEEEEDED.	R	-	15	2	2061.72	1931.71	1931.71	966.862	966.86	1930.72	966.369	0.9836	0.0124954	9.113	0	0.9933	2	0	114	128	0		Mod1: Deamidation (PeakApex: 0.9842, Theoretical: 0.9840)																				0	TRUE	sp|P35268|RL22_HUMAN	P35268
Ta_1_GNL_nce20.06039.06039.2	AASADSTTEGTPADGFTVLSTK		KKQGEVSK.AASADSTTEGTPADGFTVLSTK.SIFIGQKI	K	S	22	2	2063.73	2126	2126	1064.01	1064.01	2126	1064.01	0	0.159038	11.694	0	0.9602	2	0	168	189	0																						0	TRUE	sp|O75367|H2AY_HUMAN	O75367
Ta_1_GNL_nce20.06044.06044.2	VPTANVSVVDLTCR	VPTANVSVVDLTCR	KITGMAFR.VPTANVSVVDLTCR.LEKPAKYD	R	L	14	2	2065.19	1529.79	1529.79	765.901	765.901	1529.79	765.901	0.0002	3.9259e-10	37.208	9.776	1	2	0	235	248	0	13C(57.0214)																					0	TRUE	sp|P04406|G3P_HUMAN	P04406
Ta_1_GNL_nce20.06053.06053.2	SGPFAPVLSATSR		EIRSVAAR.SGPFAPVLSATSR.GVAGAIRP	R	G	13	2	2067.59	1288.68	1288.68	645.346	645.346	1288.68	645.346	-0.0003	0.000462155	18.479	9.388	1	2	0	17	29	0																						0	FALSE	sp|P0C7P4|UCRIL_HUMAN	P0C7P4
Ta_1_GNL_nce20.06056.06056.2	LGDVISIQPCPDVK	LGDVISIQPCPDVK	VRNNIRVR.LGDVISIQPCPDVK.YGKRIHVI	R	Y	14	2	2067.98	1539.8	1539.8	770.905	770.906	1539.8	770.906	0	0.203002	12.27	0	0.937	2	0	96	109	0	10C(57.0214)																					0	TRUE	sp|P55072|TERA_HUMAN	P55072
Ta_1_GNL_nce20.06062.06062.2	GCSFLPDPYQK	GCSFLPDPYQK	EIIAAIEK.GCSFLPDPYQK.QCDQFVAE	K	Q	11	2	2069.99	1310.6	1310.6	656.306	656.306	1310.6	656.306	0.0006	4.43872e-06	20.718	10.424	1	2	0	439	449	0	2C(57.0214)																					0	TRUE	sp|P07602|SAP_HUMAN	P07602
Ta_1_GNL_nce20.06067.06067.2	ESLDVYELDAK		CVITRDRK.ESLDVYELDAK.QGRWYVVQ	K	Q	11	2	2071.38	1280.61	1280.61	641.314	641.314	1280.61	641.314	0.0007	0.000161994	24.662	8.989	1	2	0	300	310	0																						0	TRUE	sp|Q13510|ASAH1_HUMAN	Q13510
Ta_1_GNL_nce20.06082.06082.2	GFGDGYNGYGGGPGGGNFGGSPGYGGGR		SDGYGSGR.GFGDGYNGYGGGPGGGNFGGSPGYGGGR.GGYGGGGP	R	G	28	2	2076.17	2495.01	2495.02	1248.51	1248.52	2494.03	1248.02	0.9851	0.000282813	23.694	8.28	1	2	0	239	266	0		Mod1: First isotopic peak (PeakApex: 1.0032, Theoretical: 1.0024); Mod1: Deamidation (PeakApex: 0.9842, Theoretical: 0.9840)																				0	TRUE	sp|P22626|ROA2_HUMAN	P22626
Ta_1_GNL_nce20.06088.06088.2	GSLGGGFSSGGFSGGSFSR		SIRISSSK.GSLGGGFSSGGFSGGSFSR.GSSGGGCF	K	G	19	2	2077.75	1706.77	1706.77	854.39	854.39	1706.76	854.39	0.0002	6.3387e-05	24.292	0	1	2	0	41	59	0																						0	TRUE	sp|P13645|K1C10_HUMAN	P13645
Ta_1_GNL_nce20.06089.06089.2	FDEFFSEGCAPGSK	FDEFFSEGCAPGSK	YNKINHCR.FDEFFSEGCAPGSK.KDSSICKI	R	K	14	2	2077.88	1576.65	1576.65	789.331	789.332	1576.65	789.332	-0.0001	0.0302343	11.578	0	0.993	2	0	495	508	0	9C(57.0214)																					0	TRUE	sp|P02787|TRFE_HUMAN	P02787
Ta_1_GNL_nce20.06091.06091.2	VAPEEHPVLLTEAPLNPK		HTFYNEIR.VAPEEHPVLLTEAPLNPK.ANREKMTQ	R	A	18	2	2078.51	1953.06	1953.06	977.535	977.536	1953.06	977.536	0.0008	5.62989e-06	30.498	21.789	1	2	0	96	113	0																						0	FALSE	sp|P60709|ACTB_HUMAN	P60709
Ta_1_GNL_nce20.06104.06104.2	NPDDITQEEYGEFYK		KTKPIWTR.NPDDITQEEYGEFYK.SITNDWED	R	S	15	2	2082.18	1846.79	1846.79	924.402	924.402	1846.79	924.402	-0.0003	0.00200101	17.295	0	1	2	0	292	306	0																						0	TRUE	sp|P08238|HS90B_HUMAN	P08238
Ta_1_GNL_nce20.06108.06108.2	ITPSYVAFTPEGER		IANDQGNR.ITPSYVAFTPEGER.LIGDAAKN	R	L	14	2	2083.93	1565.77	1565.77	783.893	783.894	1565.77	783.894	0.0003	0.149537	12.801	0	0.9639	2	0	61	74	0																						0	TRUE	sp|P11021|BIP_HUMAN	P11021
Ta_1_GNL_nce20.06110.06110.3	NDEELNKLLGR		RHIQIAIR.NDEELNKLLGR.VTIAQGGV	R	V	11	3	2084.16	1299.68	1299.68	434.233	434.233	1299.68	434.233	-0.0002	1.21098e-06	22.904	9.479	1	2	1	90	100	0																						0	FALSE	sp|P04908|H2A1B_HUMAN	P04908
Ta_1_GNL_nce20.06121.06121.2	LLLPGELAK		REIQTAVR.LLLPGELAK.HAVSEGTK	R	H	9	2	2087.99	952.599	952.596	477.307	477.305	952.596	477.305	0.0007	0.0029057	19.647	15.758	1	2	0	101	109	0																						0	FALSE	sp|O60814|H2B1K_HUMAN	O60814
Ta_1_GNL_nce20.06124.06124.3	VAPEEHPVLLTEAPLNPK		HTFYNEIR.VAPEEHPVLLTEAPLNPK.ANREKMTQ	R	A	18	3	2088.75	1953.06	1953.06	652.027	652.026	1953.06	652.026	0.0003	3.96727e-09	34.287	29.132	1	2	0	96	113	0																						0	FALSE	sp|P60709|ACTB_HUMAN	P60709
Ta_1_GNL_nce20.06128.06128.2	NDEELNKLLGK		RHIQIAIR.NDEELNKLLGK.VTIAQGGV	R	V	11	2	2089.64	1271.65	1271.67	636.834	636.843	1271.67	636.843	-0.0006	5.59982e-08	24.401	12.393	1	2	1	90	100	0																						0	FALSE	sp|Q6FI13|H2A2A_HUMAN	Q6FI13
Ta_1_GNL_nce20.06131.06131.2	GLEVTAYSPLGSSDR		IIAHCQAR.GLEVTAYSPLGSSDR.AWRDPDEP	R	A	15	2	2090.03	1550.76	1550.76	776.386	776.386	1550.76	776.386	-0.0007	0.0468813	13.816	0	0.9892	2	0	204	218	0																						0	TRUE	sp|P14550|AK1A1_HUMAN	P14550
Ta_1_GNL_nce20.06143.06143.2	YFQINQDEEEEEDED		SKESYEIR.YFQINQDEEEEEDED.	R	-	15	2	2094.43	1931.71	1931.71	966.86	966.861	1930.72	966.369	0.984	0.0086447	9.753	0	0.998	2	0	114	128	0		Mod1: Deamidation (PeakApex: 0.9842, Theoretical: 0.9840)																				0	TRUE	sp|P35268|RL22_HUMAN	P35268
Ta_1_GNL_nce20.06150.06150.2	VPTANVSVVDLTCR	VPTANVSVVDLTCR	KITGMAFR.VPTANVSVVDLTCR.LEKPAKYD	R	L	14	2	2096.07	1529.79	1529.79	765.9	765.901	1529.79	765.901	0.0006	0.00165959	20.62	8.221	1	2	0	235	248	0	13C(57.0214)																					0	TRUE	sp|P04406|G3P_HUMAN	P04406
Ta_1_GNL_nce20.06151.06151.2	ETIPLQETSLYTQDR		FYRSGQAK.ETIPLQETSLYTQDR.LGIKEMDN	K	L	15	2	2096.2	1792.88	1792.88	897.449	897.449	1792.88	897.449	0.0001	9.10845e-09	28.236	9.061	1	2	0	254	268	0																						0	TRUE	sp|P50897|PPT1_HUMAN	P50897
Ta_1_GNL_nce20.06155.06155.2	SSGVPVDGFYTEEVR		HKASEVIK.SSGVPVDGFYTEEVR.QGGRRIGF	K	Q	15	2	2097.1	1640.77	1640.77	821.391	821.391	1640.77	821.391	0.0001	0.226595	11.079	0	0.9193	2	0	28	42	0																						0	TRUE	sp|Q9BSD7|NTPCR_HUMAN	Q9BSD7
Ta_1_GNL_nce20.06162.06162.2	SGPFAPVLSATSR		EIRSVAAR.SGPFAPVLSATSR.GVAGAIRP	R	G	13	2	2098.38	1288.68	1288.68	645.346	645.346	1288.68	645.346	-0.0003	0.000183021	21.45	0	1	2	0	17	29	0																						0	FALSE	sp|P0C7P4|UCRIL_HUMAN	P0C7P4
Ta_1_GNL_nce20.06169.06169.2	VWLDPNETNEIANANSR		VIRCGKKK.VWLDPNETNEIANANSR.QQIRKIIK	K	Q	17	2	2099.6	1941.92	1941.92	971.966	971.966	1941.92	971.966	0.0001	0.032378	14.459	0	0.9944	2	0	22	38	0																						0	TRUE	sp|P84098|RL19_HUMAN	P84098
Ta_1_GNL_nce20.06175.06175.2	GLEVTAYSPLGSSDR		IIAHCQAR.GLEVTAYSPLGSSDR.AWRDPDEP	R	A	15	2	2101.61	1550.76	1550.76	776.386	776.386	1550.76	776.386	0.0002	0.000860003	21.762	0	1	2	0	204	218	0																						0	TRUE	sp|P14550|AK1A1_HUMAN	P14550
Ta_1_GNL_nce20.06183.06183.2	VLEQLTGQTPVFSK		DRITRAAK.VLEQLTGQTPVFSK.ARYTVRSF	K	A	14	2	2104.62	1545.84	1545.84	773.928	773.928	1545.84	773.927	0.0003	3.44683e-06	23.654	11.065	1	2	0	39	52	0																						0	TRUE	sp|P62913|RL11_HUMAN	P62913
Ta_1_GNL_nce20.06191.06191.2	GPDGLTAFEATDNQAIK		KGADKTVK.GPDGLTAFEATDNQAIK.AIIQ	K	A	17	2	2106.9	1746.84	1746.84	874.428	874.428	1746.84	874.428	0	0.0350521	14.099	9.771	0.9917	2	0	98	114	0																						0	TRUE	sp|P58546|MTPN_HUMAN	P58546
Ta_1_GNL_nce20.06192.06192.2	ASLEAAIADAEQR		IEGIKGQR.ASLEAAIADAEQR.GEIAIKDA	R	G	13	2	2107.03	1343.67	1343.67	672.84	672.841	1343.67	672.841	0.0003	0.0115347	17.185	10.693	0.999	2	0	329	341	0																						0	TRUE	sp|P05787|K2C8_HUMAN	P05787
Ta_1_GNL_nce20.06196.06196.2	GSLGGGFSSGGFSGGSFSR		SIRISSSK.GSLGGGFSSGGFSGGSFSR.GSSGGGCF	K	G	19	2	2108.78	1706.76	1706.76	854.389	854.39	1706.76	854.39	0.0001	0	65.546	11.093	1	2	0	41	59	0																						0	TRUE	sp|P13645|K1C10_HUMAN	P13645
Ta_1_GNL_nce20.06202.06202.2	VSEGGPAEIAGLQIGDK		DKGIYVTR.VSEGGPAEIAGLQIGDK.LMQVNGWD	R	L	17	2	2110.3	1640.84	1640.85	821.429	821.43	1639.84	820.928	1.0042	0.07486	14.003	8.852	0.9185	2	0	60	76	0		Mod1: First isotopic peak (PeakApex: 1.0032, Theoretical: 1.0024)																				0	TRUE	sp|O14907|TX1B3_HUMAN	O14907
Ta_1_GNL_nce20.06213.06213.2	SVGDGETVEFDVVEGEK		NNPRKYIR.SVGDGETVEFDVVEGEK.GAEAANVT	R	G	17	2	2113.39	1794.81	1794.82	898.415	898.416	1794.82	898.415	0.0008	3.99715e-08	40.093	9.327	1	2	0	102	118	0																						0	FALSE	sp|P67809|YBOX1_HUMAN	P67809
Ta_1_GNL_nce20.06221.06221.2	YSLVSEQLEPAATSTYR		GPGGIDDR.YSLVSEQLEPAATSTYR.AFAYERQA	R	A	17	2	2115.66	1914.94	1914.94	958.477	958.477	1913.94	957.976	1.0033	0.090469	11.674	0	0.9033	2	0	195	211	0		Mod1: First isotopic peak (PeakApex: 1.0032, Theoretical: 1.0024)																				0	TRUE	sp|Q9Y446|PKP3_HUMAN	Q9Y446
Ta_1_GNL_nce20.06228.06228.2	LTVTSQNLQLENLR		QQQGRIDK.LTVTSQNLQLENLR.MKIPKPPK	K	M	14	2	2117.32	1627.89	1627.89	814.951	814.952	1627.89	814.952	-0.0002	0.234963	12.016	8.551	0.9124	2	0	81	94	0																						0	TRUE	sp|P04233|HG2A_HUMAN	P04233
Ta_1_GNL_nce20.06233.06233.2	LLLPGELAK		REIQTAVR.LLLPGELAK.HAVSEGTK	R	H	9	2	2119.2	952.596	952.596	477.305	477.305	952.596	477.305	0.0007	0.00303389	19.572	15.699	1	2	0	101	109	0																						0	FALSE	sp|O60814|H2B1K_HUMAN	O60814
Ta_1_GNL_nce20.06237.06237.3	VAPEEHPVLLTEAPLNPK		HTFYNEIR.VAPEEHPVLLTEAPLNPK.ANREKMTQ	R	A	18	3	2120.09	1953.06	1953.06	652.027	652.026	1953.06	652.026	0.0003	4.28889e-09	26.332	23.03	1	2	0	96	113	0																						0	FALSE	sp|P60709|ACTB_HUMAN	P60709
Ta_1_GNL_nce20.06260.06260.2	EALTYDGALLGDR		FDEVDSIK.EALTYDGALLGDR.SIRVDIAE	K	S	13	2	2127.15	1392.69	1392.69	697.351	697.352	1392.69	697.351	0.0002	1.17096e-08	24.844	11.312	1	2	0	97	109	0																						0	TRUE	sp|Q15056|IF4H_HUMAN	Q15056
Ta_1_GNL_nce20.06273.06273.2	SIQEAPVSEDLVIR		TISKKTVR.SIQEAPVSEDLVIR.LRRPPIRY	R	L	14	2	2130.88	1554.82	1554.83	778.42	778.42	1554.83	778.42	0.0004	0.00709169	17.097	10.227	0.9998	2	0	179	192	0																						0	TRUE	sp|Q5JTV8|TOIP1_HUMAN	Q5JTV8
Ta_1_GNL_nce20.06274.06274.2	EAQTLDSQIQETSI		ISGGGDQR.EAQTLDSQIQETSI.	R	-	14	2	2131.01	1561.75	1561.75	781.88	781.882	1561.75	781.881	0.0025	0.229615	12.056	8.897	0.9168	2	0	1139	1152	0																						0	TRUE	sp|P27816|MAP4_HUMAN	P27816
Ta_1_GNL_nce20.06278.06278.2	GAVYSFDPVGSYQR		GGIDEEGK.GAVYSFDPVGSYQR.DSFKAGGS	K	D	14	2	2132.76	1544.72	1544.73	773.369	773.37	1544.73	773.37	0.0006	0.0106721	17.387	8.407	0.9992	2	0	147	160	0																						0	TRUE	sp|P20618|PSB1_HUMAN	P20618
Ta_1_GNL_nce20.06287.06287.2	VLEQLTGQTPVFSK		DRITRAAK.VLEQLTGQTPVFSK.ARYTVRSF	K	A	14	2	2135.05	1545.84	1545.84	773.927	773.928	1545.84	773.927	0.0003	7.77783e-08	21.624	9.068	1	2	0	39	52	0																						0	TRUE	sp|P62913|RL11_HUMAN	P62913
Ta_1_GNL_nce20.06302.06302.2	ASLEAAIADAEQR		IEGIKGQR.ASLEAAIADAEQR.GEIAIKDA	R	G	13	2	2138.92	1343.67	1343.67	672.841	672.842	1343.67	672.841	0.0006	3.36825e-07	26.374	12.279	1	2	0	329	341	0																						0	TRUE	sp|P05787|K2C8_HUMAN	P05787
Ta_1_GNL_nce20.06304.06304.2	GSLGGGFSSGGFSGGSFSR		SIRISSSK.GSLGGGFSSGGFSGGSFSR.GSSGGGCF	K	G	19	2	2139.55	1706.76	1706.76	854.39	854.39	1706.76	854.39	0.0001	0.00147486	21.825	9.105	1	2	0	41	59	0																						0	TRUE	sp|P13645|K1C10_HUMAN	P13645
Ta_1_GNL_nce20.06310.06310.2	VSEGGPAEIAGLQIGDK		DKGIYVTR.VSEGGPAEIAGLQIGDK.LMQVNGWD	R	L	17	2	2141.57	1639.84	1639.84	820.928	820.928	1639.84	820.928	0.0009	0.056008	13.507	0	0.9874	2	0	60	76	0																						0	TRUE	sp|O14907|TX1B3_HUMAN	O14907
Ta_1_GNL_nce20.06319.06319.2	SVGDGETVEFDVVEGEK		NNPRKYIR.SVGDGETVEFDVVEGEK.GAEAANVT	R	G	17	2	2144.72	1794.81	1794.82	898.414	898.416	1794.82	898.415	0.0009	4.84172e-05	26.76	0	1	2	0	102	118	0																						0	FALSE	sp|P67809|YBOX1_HUMAN	P67809
Ta_1_GNL_nce20.06333.06333.2	QLGGSVELVDIGK		EVAAADVK.QLGGSVELVDIGK.QKIPDGSE	K	Q	13	2	2149.02	1313.72	1313.72	657.867	657.867	1313.72	657.867	0.0003	0.00632913	14.477	9.126	0.9999	2	0	54	66	0																						0	TRUE	sp|Q96KP4|CNDP2_HUMAN	Q96KP4
Ta_1_GNL_nce20.06339.06339.2	LLLPGELAK		REIQTAVR.LLLPGELAK.HAVSEGTK	R	H	9	2	2150.18	952.596	952.596	477.305	477.305	952.596	477.305	0.0007	0.00298366	19.601	15.736	1	2	0	101	109	0																						0	FALSE	sp|O60814|H2B1K_HUMAN	O60814
Ta_1_GNL_nce20.06343.06343.2	FNVTGTPEQYVPYSTTR		KFIWTNHK.FNVTGTPEQYVPYSTTR.KKIQEWIP	K	K	17	2	2151.93	1958.94	1958.94	980.476	980.476	1958.94	980.476	0.0001	0.156315	11.724	0	0.9713	2	0	115	131	0																						0	TRUE	sp|Q9UI09|NDUAC_HUMAN	Q9UI09
Ta_1_GNL_nce20.06344.06344.3	GLSEDTTEETLKESFDGSVR		PSKTIFVK.GLSEDTTEETLKESFDGSVR.ARIVTDRE	K	A	20	3	2152.06	2199.02	2199.02	734.014	734.014	2199.02	734.013	0.0007	0.0105682	18.404	9.403	0.9251	2	1	578	597	0																						0	TRUE	sp|P19338|NUCL_HUMAN	P19338
Ta_1_GNL_nce20.06345.06345.2	GNDISSGTVLSDYVGSGPPK		HFIVVNMK.GNDISSGTVLSDYVGSGPPK.GTGIHRYV	K	G	20	2	2152.19	1948.94	1948.94	975.476	975.477	1948.94	975.476	0.0008	0.0810961	12.864	0	0.9824	2	0	94	113	0																						0	TRUE	sp|P30086|PEBP1_HUMAN	P30086
Ta_1_GNL_nce20.06352.06352.2	LGLVLDQAEAEGVCR	LGLVLDQAEAEGVCR	EFRQGIAK.LGLVLDQAEAEGVCR.KWDRNGSG	K	K	15	2	2153.85	1628.82	1628.82	815.416	815.417	1628.82	815.417	0.0007	0.106231	12.395	0	0.9768	2	0	139	153	0	14C(57.0214)																					0	TRUE	sp|Q13938|CAYP1_HUMAN	Q13938
Ta_1_GNL_nce20.06358.06358.2	TITLEVEPSDTIENVK		FVKTITGK.TITLEVEPSDTIENVK.AKIQDKEG	K	A	16	2	2155.87	1786.92	1786.92	894.468	894.467	1786.92	894.467	0.0002	1.59253e-05	22.915	9.675	1	2	0	12	27	0																						0	FALSE	sp|P62987|RL40_HUMAN	P62987
Ta_1_GNL_nce20.06375.06375.2	FEDENFILK		GKSIYGEK.FEDENFILK.HTGPGIIS	K	H	9	2	2161.3	1153.57	1153.57	577.79	577.79	1153.57	577.79	0.0006	0.00119111	21.039	9.471	1	2	0	83	91	0																						0	TRUE	sp|P62937|PPIA_HUMAN	P62937
Ta_1_GNL_nce20.06399.06399.3	TYFPHFDLSHGSAQVK		FISFPTTK.TYFPHFDLSHGSAQVK.GHGKKVAD	K	G	16	3	2168.12	1832.88	1832.89	611.968	611.969	1832.88	611.969	0.0012	0.00122257	11.609	7.018	1	2	0	42	57	0																						0	TRUE	sp|P69905|HBA_HUMAN	P69905
Ta_1_GNL_nce20.06400.06400.2	VGINYQPPTVVPGGDLAK		DWCPTGFK.VGINYQPPTVVPGGDLAK.VQRAVCMI	K	V	18	2	2168.25	1823.98	1823.98	912.996	912.996	1823.98	912.996	-0.0006	0.0128159	15.069	0	0.9987	2	0	353	370	0																						0	FALSE	sp|P68363|TBA1B_HUMAN	P68363
Ta_1_GNL_nce20.06434.06434.2	FVNVVPTFGK		RRMQYNRR.FVNVVPTFGK.KKGPNANS	R	K	10	2	2179.09	1106.61	1106.61	554.314	554.313	1106.61	554.313	0.0002	8.27209e-05	18.895	10.598	1	2	0	116	125	0																						0	TRUE	sp|P62861|RS30_HUMAN	P62861
Ta_1_GNL_nce20.06435.06435.3	EIETYHNLLEGGQEDFESSGAGK		SIKMRIEK.EIETYHNLLEGGQEDFESSGAGK.LGIGGRGG	K	L	23	3	2179.22	2509.12	2509.12	837.382	837.382	2509.12	837.382	0.0004	2e-13	37.094	10.135	1	2	0	450	472	0																						0	TRUE	sp|P35527|K1C9_HUMAN	P35527
Ta_1_GNL_nce20.06438.06438.2	TSIAIDTIINQK		IGDRQTGK.TSIAIDTIINQK.RFNDGSDE	K	R	12	2	2179.98	1315.73	1315.73	658.875	658.875	1315.73	658.875	0.0002	1.46722e-05	22.305	12.248	1	2	0	219	230	0																						0	TRUE	sp|P25705|ATPA_HUMAN	P25705
Ta_1_GNL_nce20.06447.06447.3	RAEDGSVIDYELIDQDAR		MVAIAKGR.RAEDGSVIDYELIDQDAR.DIYDAGVK	R	D	18	3	2182.81	2063.98	2063.98	689	689	2063.98	688.999	0.0019	5.27331e-08	26.778	10.021	1	2	0	179	196	0																						0	TRUE	sp|P07355|ANXA2_HUMAN	P07355
Ta_1_GNL_nce20.06449.06449.2	IIDVVYNASNNELVR		ECCTRKTR.IIDVVYNASNNELVR.TKTIVKNC	R	T	15	2	2183.06	1718.9	1718.9	860.458	860.458	1717.9	859.957	1.0025	0.000420727	24.004	12.364	1	2	0	78	92	0		Mod1: First isotopic peak (PeakApex: 1.0032, Theoretical: 1.0024)																				0	TRUE	sp|P62241|RS8_HUMAN	P62241
Ta_1_GNL_nce20.06453.06453.2	GNDISSGTVLSDYVGSGPPK		HFIVVNMK.GNDISSGTVLSDYVGSGPPK.GTGIHRYV	K	G	20	2	2183.96	1948.94	1948.94	975.476	975.476	1948.94	975.476	0.0007	2.41824e-09	42.966	0	1	2	0	94	113	0																						0	TRUE	sp|P30086|PEBP1_HUMAN	P30086
Ta_1_GNL_nce20.06454.06454.4	TYFPHFDLSHGSAQVK		FISFPTTK.TYFPHFDLSHGSAQVK.GHGKKVAD	K	G	16	4	2184.03	1832.89	1832.88	459.229	459.228	1832.88	459.228	0.0001	7.52925e-09	32.314	0	1	2	0	42	57	0																						0	TRUE	sp|P69905|HBA_HUMAN	P69905
Ta_1_GNL_nce20.06461.06461.2	LGLVLDQAEAEGVCR	LGLVLDQAEAEGVCR	EFRQGIAK.LGLVLDQAEAEGVCR.KWDRNGSG	K	K	15	2	2186.16	1628.82	1628.82	815.417	815.417	1628.82	815.417	0.0007	0.0298023	15.603	0	0.9931	2	0	139	153	0	14C(57.0214)																					0	TRUE	sp|Q13938|CAYP1_HUMAN	Q13938
Ta_1_GNL_nce20.06467.06467.2	TITLEVEPSDTIENVK		FVKTITGK.TITLEVEPSDTIENVK.AKIQDKEG	K	A	16	2	2187.22	1786.92	1786.92	894.467	894.467	1786.92	894.467	0.0002	2.14199e-07	35.547	12.274	1	2	0	12	27	0																						0	FALSE	sp|P62987|RL40_HUMAN	P62987
Ta_1_GNL_nce20.06481.06481.2	FEDENFILK		GKSIYGEK.FEDENFILK.HTGPGIIS	K	H	9	2	2192.24	1153.57	1153.57	577.79	577.79	1153.57	577.79	0.0007	0.00132663	21.009	7.81	1	2	0	83	91	0																						0	TRUE	sp|P62937|PPIA_HUMAN	P62937
Ta_1_GNL_nce20.06492.06492.2	IDTIEIITDR		DYFEEYGK.IDTIEIITDR.QSGKKRGF	K	Q	10	2	2195.63	1187.64	1187.64	594.827	594.827	1187.64	594.827	0.0006	9.9405e-07	26.237	12.843	1	2	0	138	147	0																						0	TRUE	sp|P22626|ROA2_HUMAN	P22626
Ta_1_GNL_nce20.06494.06494.2	NDEELNKLLGR		RHIQIAIR.NDEELNKLLGR.VTIAQGGV	R	V	11	2	2195.89	1299.67	1299.67	650.841	650.84	1299.68	650.846	-0.0129	0.0149993	13.956	8.4	0.9748	2	1	90	100	0																						0	FALSE	sp|P04908|H2A1B_HUMAN	P04908
Ta_1_GNL_nce20.06504.06504.3	TYFPHFDLSHGSAQVK		FISFPTTK.TYFPHFDLSHGSAQVK.GHGKKVAD	K	G	16	3	2199.22	1832.88	1832.89	611.969	611.969	1832.88	611.969	0.0012	0.000606038	21.37	0	1	2	0	42	57	0																						0	TRUE	sp|P69905|HBA_HUMAN	P69905
Ta_1_GNL_nce20.06505.06505.2	VGINYQPPTVVPGGDLAK		DWCPTGFK.VGINYQPPTVVPGGDLAK.VQRAVCMI	K	V	18	2	2199.35	1823.98	1823.98	912.995	912.995	1823.98	912.996	-0.0026	3.681e-11	21.699	9.155	1	2	0	353	370	0																						0	FALSE	sp|P68363|TBA1B_HUMAN	P68363
Ta_1_GNL_nce20.06541.06541.2	FVNVVPTFGK		RRMQYNRR.FVNVVPTFGK.KKGPNANS	R	K	10	2	2210.5	1106.61	1106.61	554.313	554.314	1106.61	554.313	0.0003	3.47234e-08	24.576	10.589	1	2	0	116	125	0																						0	TRUE	sp|P62861|RS30_HUMAN	P62861
Ta_1_GNL_nce20.06543.06543.2	VPFSLLR		MTERR.VPFSLLR.GPSWDPFR	R	G	7	2	2210.7	830.501	830.501	416.258	416.258	830.501	416.258	-0.0001	0.00025406	15.396	11.584	1	2	0	6	12	0																						0	TRUE	sp|P04792|HSPB1_HUMAN	P04792
Ta_1_GNL_nce20.06545.06545.2	TYFPHFDLSHGSAQVK		FISFPTTK.TYFPHFDLSHGSAQVK.GHGKKVAD	K	G	16	2	2211.33	1832.88	1832.88	917.449	917.45	1832.88	917.449	0.0001	0.00692628	18.138	0	0.9998	2	0	42	57	0																						0	TRUE	sp|P69905|HBA_HUMAN	P69905
Ta_1_GNL_nce20.06558.06558.4	TYFPHFDLSHGSAQVK		FISFPTTK.TYFPHFDLSHGSAQVK.GHGKKVAD	K	G	16	4	2215.73	1832.89	1832.88	459.229	459.228	1832.88	459.228	0.0004	7.04288e-05	27.109	0	1	2	0	42	57	0																						0	TRUE	sp|P69905|HBA_HUMAN	P69905
Ta_1_GNL_nce20.06562.06562.3	TVATPLNQVANPNSAIFGGARPR		PRIQIKPR.TVATPLNQVANPNSAIFGGARPR.EEVVQKEQ	R	E	23	3	2216.62	2350.25	2350.25	784.424	784.424	2350.25	784.424	-0.0012	0.00568198	18.482	0	0.9984	2	0	217	239	0																						0	TRUE	sp|Q15056|IF4H_HUMAN	Q15056
Ta_1_GNL_nce20.06566.06566.2	TITLEVEPSDTIENVK		FVKTITGK.TITLEVEPSDTIENVK.AKIQDKEG	K	A	16	2	2217.89	1786.92	1786.92	894.468	894.467	1786.92	894.467	0.0002	1.1901e-10	33.511	11.171	1	2	0	12	27	0																						0	FALSE	sp|P62987|RL40_HUMAN	P62987
Ta_1_GNL_nce20.06575.06575.2	VFLENVIR		EETRGVIK.VFLENVIR.DAVTYTEH	K	D	8	2	2220.23	988.571	988.571	495.293	495.293	988.571	495.293	0.0007	0.00020279	19.412	11.189	1	2	0	61	68	0																						0	TRUE	sp|P62805|H4_HUMAN	P62805
Ta_1_GNL_nce20.06607.06607.3	TYFPHFDLSHGSAQVK		FISFPTTK.TYFPHFDLSHGSAQVK.GHGKKVAD	K	G	16	3	2230	1832.88	1832.89	611.968	611.969	1832.88	611.969	0.0012	0.00116815	21.23	0	1	2	0	42	57	0																						0	TRUE	sp|P69905|HBA_HUMAN	P69905
Ta_1_GNL_nce20.06629.06629.3	TVATPLNQVANPNSAIFGGARPR		PRIQIKPR.TVATPLNQVANPNSAIFGGARPR.EEVVQKEQ	R	E	23	3	2236.32	2350.25	2350.25	784.424	784.424	2350.25	784.424	-0.0009	1.62328e-07	23.06	10.3	1	2	0	217	239	0																						0	TRUE	sp|Q15056|IF4H_HUMAN	Q15056
Ta_1_GNL_nce20.06643.06643.2	QQLSAEELDAQLDAYNAR		RGAGRNSK.QQLSAEELDAQLDAYNAR.MDTS	K	M	18	2	2240.37	2033.96	2033.96	1017.99	1017.99	2033.97	1017.99	-0.0006	8.82572e-06	30.717	9.955	1	2	0	236	253	0																						0	TRUE	sp|Q86V81|THOC4_HUMAN	Q86V81
Ta_1_GNL_nce20.06649.06649.2	VPFSLLR		MTERR.VPFSLLR.GPSWDPFR	R	G	7	2	2242.38	830.501	830.501	416.258	416.258	830.501	416.258	0	0.168267	14.596	10.147	0.9561	2	0	6	12	0																						0	TRUE	sp|P04792|HSPB1_HUMAN	P04792
Ta_1_GNL_nce20.06656.06656.2	FVNVVPTFGK		RRMQYNRR.FVNVVPTFGK.KKGPNANS	R	K	10	2	2244.95	1106.61	1106.61	554.313	554.313	1106.61	554.313	0.0001	4.99201e-08	23.098	11.199	1	2	0	116	125	0																						0	TRUE	sp|P62861|RS30_HUMAN	P62861
Ta_1_GNL_nce20.06657.06657.3	LKVPEWVDTVK		AFIKKSGK.LKVPEWVDTVK.LAKHKEIA	K	L	11	3	2245.08	1312.74	1312.74	438.587	438.586	1312.74	438.587	-0.0014	5.21972e-05	22.048	11.471	1	2	1	28	38	0																						0	TRUE	sp|P39019|RS19_HUMAN	P39019
Ta_1_GNL_nce20.06664.06664.2	RVPFSLLR		MTER.RVPFSLLR.GPSWDPFR	R	G	8	2	2247.16	986.602	986.603	494.308	494.309	986.602	494.308	0.0002	0.225193	13.986	13.986	0.9204	2	0	5	12	0																						0	TRUE	sp|P04792|HSPB1_HUMAN	P04792
Ta_1_GNL_nce20.06670.06670.2	SYELPDGQVITIGNER		ASSSSIEK.SYELPDGQVITIGNER.FRCPEAIF	K	F	16	2	2248.32	1789.88	1789.88	895.949	895.949	1789.88	895.949	-0.0007	8.31226e-06	30.208	0	1	2	0	239	254	0																						0	FALSE	sp|P60709|ACTB_HUMAN	P60709
Ta_1_GNL_nce20.06672.06672.2	GVVPLAGTDGETTTQGLDGLSER		VVGIKVDK.GVVPLAGTDGETTTQGLDGLSER.CAQYKKDG	K	C	23	2	2248.95	2273.12	2273.12	1137.57	1137.57	2272.12	1137.07	1.0041	0.0212447	15.191	15.191	0.9778	2	0	112	134	0		Mod1: First isotopic peak (PeakApex: 1.0032, Theoretical: 1.0024)																				0	TRUE	sp|P09972|ALDOC_HUMAN	P09972
Ta_1_GNL_nce20.06683.06683.4	TYFPHFDLSHGSAQVK		FISFPTTK.TYFPHFDLSHGSAQVK.GHGKKVAD	K	G	16	4	2251.6	1832.89	1832.88	459.229	459.228	1832.88	459.228	0.0003	5.12143e-07	24.568	9.733	1	2	0	42	57	0																						0	TRUE	sp|P69905|HBA_HUMAN	P69905
Ta_1_GNL_nce20.06693.06693.2	AETECQNTEYQQLLDIK	AETECQNTEYQQLLDIK	EEQIQQIR.AETECQNTEYQQLLDIK.LRIENEIQ	R	L	17	2	2254.13	2081.96	2081.96	1041.99	1041.99	2081.96	1041.99	0.0002	0.000135052	24.978	11.822	1	2	0	423	439	0	5C(57.0214)																					0	TRUE	sp|P13645|K1C10_HUMAN	P13645
Ta_1_GNL_nce20.06703.06703.2	VSLDVNHFAPDELTVK		RHTADRWR.VSLDVNHFAPDELTVK.TKDGVVEI	R	T	16	2	2256.65	1782.89	1782.91	892.453	892.464	1782.92	892.465	-0.0013	0.00515229	17.652	0	1	2	0	97	112	0																						0	TRUE	sp|P04792|HSPB1_HUMAN	P04792
Ta_1_GNL_nce20.06711.06711.2	GVNLPGAAVDLPAVSEK		GGSIGSKK.GVNLPGAAVDLPAVSEK.DIQDIKFG	K	D	17	2	2258.92	1635.88	1635.88	818.948	818.949	1635.88	818.949	0.0012	0.00286418	19.672	11.444	1	2	0	208	224	0																						0	TRUE	sp|P14618|KPYM_HUMAN	P14618
Ta_1_GNL_nce20.06718.06718.2	TGTAYTFFTPNNIK		GRTARSTK.TGTAYTFFTPNNIK.QVSDIISV	K	Q	14	2	2261.06	1574.78	1574.78	788.396	788.395	1573.78	787.896	0.9984	0.0158398	15.701	0	0.9877	2	0	438	451	0		Mod1: First isotopic peak (PeakApex: 1.0032, Theoretical: 1.0024)																				0	TRUE	sp|P17844|DDX5_HUMAN	P17844
Ta_1_GNL_nce20.06719.06719.2	NEDITEPQSILAAAEK		IWMRVWSR.NEDITEPQSILAAAEK.AGMSAEQA	R	A	16	2	2261.19	1727.86	1727.86	864.936	864.936	1727.86	864.936	0.0006	3.14e-12	26.024	9.988	1	2	0	129	144	0																						0	TRUE	sp|Q9Y2Q3|GSTK1_HUMAN	Q9Y2Q3
Ta_1_GNL_nce20.06728.06728.2	VSLDVNHFAPDELTVK		RHTADRWR.VSLDVNHFAPDELTVK.TKDGVVEI	R	T	16	2	2263.1	1782.91	1782.91	892.462	892.464	1782.92	892.465	-0.0012	1.72389e-06	26.215	9.233	1	2	0	97	112	0																						0	TRUE	sp|P04792|HSPB1_HUMAN	P04792
Ta_1_GNL_nce20.06749.06749.3	VSLDVNHFAPDELTVK		RHTADRWR.VSLDVNHFAPDELTVK.TKDGVVEI	R	T	16	3	2268.57	1782.91	1782.92	595.312	595.312	1782.92	595.312	0.0003	1.63556e-09	26.888	10.389	1	2	0	97	112	0																						0	TRUE	sp|P04792|HSPB1_HUMAN	P04792
Ta_1_GNL_nce20.06751.06751.2	DATNVGDEGGFAPNILENK		VIKEKYGK.DATNVGDEGGFAPNILENK.EGIEIIKT	K	E	19	2	2268.83	1959.92	1959.92	980.966	980.967	1959.92	980.966	0.0023	0.143632	10.871	0	0.9659	2	0	203	221	0																						0	TRUE	sp|P06733|ENOA_HUMAN	P06733
Ta_1_GNL_nce20.06761.06761.2	QQLSAEELDAQLDAYNAR		RGAGRNSK.QQLSAEELDAQLDAYNAR.MDTS	K	M	18	2	2271.63	2033.96	2033.96	1017.99	1017.99	2033.97	1017.99	-0.0006	3.20074e-08	39.479	0	1	2	0	236	253	0																						0	TRUE	sp|Q86V81|THOC4_HUMAN	Q86V81
Ta_1_GNL_nce20.06762.06762.2	GSSGGGCFGGSSGGYGGLGGFGGGSFR	GSSGGGCFGGSSGGYGGLGGFGGGSFR	FSGGSFSR.GSSGGGCFGGSSGGYGGLGGFGGGSFR.GSYGSSSF	R	G	27	2	2271.76	2341.98	2341.98	1172	1172	2341.98	1172	0.0009	5.56225e-05	25.519	0	1	2	0	60	86	0	7C(57.0214)																					0	TRUE	sp|P13645|K1C10_HUMAN	P13645
Ta_1_GNL_nce20.06781.06781.2	TGTAYTFFTPNNIK		GRTARSTK.TGTAYTFFTPNNIK.QVSDIISV	K	Q	14	2	2277.27	1575.78	1575.78	788.898	788.899	1573.78	787.896	2.0059	0.00274315	19.747	0	1	2	0	438	451	0		Mod1: Second isotopic peak (PeakApex: 2.0052, Theoretical: 2.0047)																				0	TRUE	sp|P17844|DDX5_HUMAN	P17844
Ta_1_GNL_nce20.06792.06792.2	GVNLPGAAVDLPAVSEK		GGSIGSKK.GVNLPGAAVDLPAVSEK.DIQDIKFG	K	D	17	2	2280.29	1637.89	1637.89	819.953	819.952	1635.88	818.949	2.0072	0.00758578	17.98	8.902	0.9984	2	0	208	224	0		Mod1: Second isotopic peak (PeakApex: 2.0052, Theoretical: 2.0047)																				0	TRUE	sp|P14618|KPYM_HUMAN	P14618
Ta_1_GNL_nce20.06797.06797.2	GNDISSGTVLSDYVGSGPPK		HFIVVNMK.GNDISSGTVLSDYVGSGPPK.GTGIHRYV	K	G	20	2	2281.31	1950.92	1950.93	976.468	976.47	1948.94	975.476	1.9881	0.0430279	13.965	0	0.9344	2	0	94	113	0		Mod1: First isotopic peak, Mod2: Deamidation (PeakApex: 1.9864)																				0	TRUE	sp|P30086|PEBP1_HUMAN	P30086
Ta_1_GNL_nce20.06809.06809.2	AETECQNTEYQQLLDIK	AETECQNTEYQQLLDIK	EEQIQQIR.AETECQNTEYQQLLDIK.LRIENEIQ	R	L	17	2	2285.27	2081.95	2081.96	1041.98	1041.99	2081.96	1041.99	0.0002	1.48936e-05	29.808	8.907	1	2	0	423	439	0	5C(57.0214)																					0	TRUE	sp|P13645|K1C10_HUMAN	P13645
Ta_1_GNL_nce20.06824.06824.2	VAVVTGSTSGIGFAIAR		RKGVIANR.VAVVTGSTSGIGFAIAR.RIARDGAH	R	R	17	2	2289.56	1604.89	1604.89	803.452	803.452	1604.89	803.452	0.0006	3.35556e-08	28.124	9.898	1	2	0	38	54	0																						0	TRUE	sp|Q13268|DHRS2_HUMAN	Q13268
Ta_1_GNL_nce20.06827.06827.2	LYTLVLTDPDAPSR		WDGIDSGK.LYTLVLTDPDAPSR.KDPKYREW	K	K	14	2	2289.95	1559.82	1559.82	780.917	780.917	1559.82	780.917	0.0006	1.97e-12	29.838	11.276	1	2	0	63	76	0																						0	TRUE	sp|P30086|PEBP1_HUMAN	P30086
Ta_1_GNL_nce20.06841.06841.2	VSLDVNHFAPDELTVK		RHTADRWR.VSLDVNHFAPDELTVK.TKDGVVEI	R	T	16	2	2293.73	1782.92	1782.91	892.466	892.464	1782.92	892.465	-0.0011	3.7043e-10	37.209	10.062	1	2	0	97	112	0																						0	TRUE	sp|P04792|HSPB1_HUMAN	P04792
Ta_1_GNL_nce20.06854.06854.2	QQLSAEELDAQLDAYNAR		RGAGRNSK.QQLSAEELDAQLDAYNAR.MDTS	K	M	18	2	2296.81	2035.95	2035.96	1018.98	1018.98	2033.97	1017.99	1.9897	0.0429536	14.968	10.373	0.9345	2	0	236	253	0		Mod1: Second isotopic peak (PeakApex: 2.0052, Theoretical: 2.0047); Mod1: First isotopic peak, Mod2: Deamidation (PeakApex: 1.9864)																				0	TRUE	sp|Q86V81|THOC4_HUMAN	Q86V81
Ta_1_GNL_nce20.06858.06858.2	TPLYLQPDAYGSLDR		KGRPSSPR.TPLYLQPDAYGSLDR.ATSPRPRA	R	A	15	2	2298.55	1707.84	1707.85	854.929	854.93	1707.85	854.931	-0.0003	0.00792045	17.905	0	0.9997	2	0	123	137	0																						0	TRUE	sp|Q8WUF5|IASPP_HUMAN	Q8WUF5
Ta_1_GNL_nce20.06861.06861.2	AEEYEFLTPVEEAPK		MVGSYGPR.AEEYEFLTPVEEAPK.GMIARGSY	R	G	15	2	2298.94	1750.83	1750.83	876.422	876.423	1750.83	876.422	0.0007	4.58042e-05	16.107	9.248	1	2	0	153	167	0																						0	TRUE	sp|P52565|GDIR1_HUMAN	P52565
Ta_1_GNL_nce20.06874.06874.2	GSSGGGCFGGSSGGYGGLGGFGGGSFR	GSSGGGCFGGSSGGYGGLGGFGGGSFR	FSGGSFSR.GSSGGGCFGGSSGGYGGLGGFGGGSFR.GSYGSSSF	R	G	27	2	2302.6	2341.98	2341.98	1172	1172	2341.98	1172	0.0009	4.50039e-07	33.887	0	1	2	0	60	86	0	7C(57.0214)																					0	TRUE	sp|P13645|K1C10_HUMAN	P13645
Ta_1_GNL_nce20.06893.06893.2	TDKSSASAPDVDDPEAFPALA		GRPNRGSR.TDKSSASAPDVDDPEAFPALA.	R	-	21	2	2308.15	2104.97	2104.97	1053.49	1053.49	2102.96	1052.49	2.0053	0.00335544	18.397	0	0.9996	2	1	388	408	0		Mod1: Second isotopic peak (PeakApex: 2.0052, Theoretical: 2.0047)																				0	TRUE	sp|Q8NC51|SERB1_HUMAN	Q8NC51
Ta_1_GNL_nce20.06898.06898.2	RVPFSLLR		MTER.RVPFSLLR.GPSWDPFR	R	G	8	2	2310.02	986.603	986.603	494.309	494.309	986.602	494.308	0.0003	0.0671512	14.052	14.052	0.9852	2	0	5	12	0																						0	TRUE	sp|P04792|HSPB1_HUMAN	P04792
Ta_1_GNL_nce20.06900.06900.2	LTVEDPVTVEYITR		RVECQSHR.LTVEDPVTVEYITR.YIASIKQR	R	Y	14	2	2310.28	1633.86	1633.86	817.936	817.936	1633.86	817.935	0.0017	0.0135888	12.199	8.793	0.9984	2	0	96	109	0																						0	FALSE	sp|O14818|PSA7_HUMAN	O14818
Ta_1_GNL_nce20.06941.06941.2	LYTLVLTDPDAPSR		WDGIDSGK.LYTLVLTDPDAPSR.KDPKYREW	K	K	14	2	2321.09	1559.82	1559.82	780.917	780.917	1559.82	780.917	0.0006	2e-14	35.975	10.037	1	2	0	63	76	0																						0	TRUE	sp|P30086|PEBP1_HUMAN	P30086
Ta_1_GNL_nce20.06950.06950.2	APVAGTCYQAEWDDYVPK	APVAGTCYQAEWDDYVPK	FRKKYEIR.APVAGTCYQAEWDDYVPK.LYEQISGK	R	L	18	2	2323.48	2069.92	2069.92	1035.97	1035.97	2068.92	1035.47	1.0046	0.0246888	16.93	0	0.9719	2	0	162	179	0	7C(57.0214)	Mod1: First isotopic peak (PeakApex: 1.0032, Theoretical: 1.0024)																				0	TRUE	sp|P30086|PEBP1_HUMAN	P30086
Ta_1_GNL_nce20.06956.06956.2	LATQSNEITIPVTFESR		TVEAPMPK.LATQSNEITIPVTFESR.AQIGGPEA	K	A	17	2	2325	1904.98	1904.98	953.499	953.498	1904.98	953.499	-0.0031	2.20546e-08	39.126	7.675	1	2	0	172	188	0																						0	TRUE	sp|P04792|HSPB1_HUMAN	P04792
Ta_1_GNL_nce20.06957.06957.2	VSLDVNHFAPDELTVK		RHTADRWR.VSLDVNHFAPDELTVK.TKDGVVEI	R	T	16	2	2325.13	1782.91	1782.91	892.464	892.464	1782.92	892.465	-0.0011	0.000110726	24.323	0	1	2	0	97	112	0																						0	TRUE	sp|P04792|HSPB1_HUMAN	P04792
Ta_1_GNL_nce20.06965.06965.2	VAVVTGSTSGIGFAIAR		RKGVIANR.VAVVTGSTSGIGFAIAR.RIARDGAH	R	R	17	2	2326.91	1605.89	1605.89	803.954	803.953	1604.89	803.452	1.0039	5.3768e-10	28.716	9.272	1	2	0	38	54	0		Mod1: First isotopic peak (PeakApex: 1.0032, Theoretical: 1.0024)																				0	TRUE	sp|Q13268|DHRS2_HUMAN	Q13268
Ta_1_GNL_nce20.06976.06976.2	AEEYEFLTPVEEAPK		MVGSYGPR.AEEYEFLTPVEEAPK.GMIARGSY	R	G	15	2	2329.93	1751.83	1751.83	876.923	876.924	1750.83	876.422	1.004	0.0399025	16.096	9.32	0.9516	2	0	153	167	0		Mod1: First isotopic peak (PeakApex: 1.0032, Theoretical: 1.0024)																				0	TRUE	sp|P52565|GDIR1_HUMAN	P52565
Ta_1_GNL_nce20.06980.06980.3	LATQSNEITIPVTFESR		TVEAPMPK.LATQSNEITIPVTFESR.AQIGGPEA	K	A	17	3	2331.19	1904.98	1904.98	636.002	636.002	1904.98	636.002	0.0007	0.0146302	15.839	7.877	0.9861	2	0	172	188	0																						0	TRUE	sp|P04792|HSPB1_HUMAN	P04792
Ta_1_GNL_nce20.07000.07000.2	APVAGTCYQAEWDDYVPK	APVAGTCYQAEWDDYVPK	FRKKYEIR.APVAGTCYQAEWDDYVPK.LYEQISGK	R	L	18	2	2336.07	2068.92	2068.92	1035.47	1035.47	2068.92	1035.47	-0.0002	0.157127	11.715	0	0.9609	2	0	162	179	0	7C(57.0214)																					0	TRUE	sp|P30086|PEBP1_HUMAN	P30086
Ta_1_GNL_nce20.07021.07021.2	GGGGSFGYSYGGGSGGGFSASSLGGGFGGGSR		GSSRVCGR.GGGGSFGYSYGGGSGGGFSASSLGGGFGGGSR.GFGGASGG	R	G	32	2	2342.8	2704.15	2704.15	1353.08	1353.08	2704.15	1353.08	0.0004	0.0178752	8.491	0	0.997	2	0	64	95	0																						0	TRUE	sp|P35527|K1C9_HUMAN	P35527
Ta_1_GNL_nce20.07028.07028.3	GFGFVTFDDHDPVDK		DRQSGKKR.GFGFVTFDDHDPVDK.LVIQKYHT	R	L	15	3	2344.93	1694.76	1694.76	565.927	565.927	1694.76	565.927	0.0009	0.00208809	19.221	7.249	1	2	0	154	168	0																						0	TRUE	sp|P22626|ROA2_HUMAN	P22626
Ta_1_GNL_nce20.07040.07040.2	SYELPDGQVITIGNER		ASSSSIEK.SYELPDGQVITIGNER.FRCPEAIF	K	F	16	2	2348.94	1789.88	1789.88	895.949	895.949	1789.88	895.949	-0.0018	8.32243e-05	26.819	9.399	1	2	0	239	254	0																						0	FALSE	sp|P60709|ACTB_HUMAN	P60709
Ta_1_GNL_nce20.07048.07048.2	GGGFGGGSSFGGGSGFSGGGFGGGGFGGGR		AAGGFGGR.GGGFGGGSSFGGGSGFSGGGFGGGGFGGGR.FGGFGGPG	R	F	30	2	2351.21	2398.01	2398.01	1200.01	1200.01	2398.01	1200.01	0.0009	0.000187284	16.41	0	1	2	0	93	122	0																						0	TRUE	sp|P35908|K22E_HUMAN	P35908
Ta_1_GNL_nce20.07069.07069.2	LATQSNEITIPVTFESR		TVEAPMPK.LATQSNEITIPVTFESR.AQIGGPEA	K	A	17	2	2356.28	1904.98	1904.98	953.499	953.498	1904.98	953.499	-0.0031	3e-14	44.034	9.985	1	2	0	172	188	0																						0	TRUE	sp|P04792|HSPB1_HUMAN	P04792
Ta_1_GNL_nce20.07106.07106.2	GFGFVDFNSEEDAK		DRETGSSK.GFGFVDFNSEEDAK.AAKEAMED	K	A	14	2	2366.65	1561.67	1561.68	781.845	781.846	1560.67	781.344	1.0036	0.00209532	20.215	0	1	2	0	611	624	0		Mod1: First isotopic peak (PeakApex: 1.0032, Theoretical: 1.0024)																				0	TRUE	sp|P19338|NUCL_HUMAN	P19338
Ta_1_GNL_nce20.07107.07107.2	LNEGVVEFASYGDLK		FADAHRPK.LNEGVVEFASYGDLK.NAIEKISG	K	N	15	2	2366.78	1640.81	1640.81	821.413	821.414	1639.81	820.912	1.0048	8.05873e-07	20.45	10.295	1	2	0	144	158	0		Mod1: First isotopic peak (PeakApex: 1.0032, Theoretical: 1.0024)																				0	TRUE	sp|Q13243|SRSF5_HUMAN	Q13243
Ta_1_GNL_nce20.07114.07114.2	GFGFVDFNSEEDAK		DRETGSSK.GFGFVDFNSEEDAK.AAKEAMED	K	A	14	2	2368.43	1560.67	1560.67	781.343	781.344	1560.67	781.344	0.0011	0.000421454	23.001	0	1	2	0	611	624	0																						0	TRUE	sp|P19338|NUCL_HUMAN	P19338
Ta_1_GNL_nce20.07124.07124.2	SIYGEKFEDENFILK		RHNGTGGK.SIYGEKFEDENFILK.HTGPGIIS	K	H	15	2	2372.18	1830.9	1830.9	916.459	916.459	1830.9	916.459	-0.0007	8.64443e-06	19.893	11.655	1	2	1	77	91	0																						0	TRUE	sp|P62937|PPIA_HUMAN	P62937
Ta_1_GNL_nce20.07125.07125.2	AGYIIPLQGPGLTTTESR		DTINVHIR.AGYIIPLQGPGLTTTESR.QQPMAIAV	R	Q	18	2	2372.31	1873.99	1874	938.005	938.006	1872.99	937.505	1.0028	0.00820824	18.843	9.842	0.9983	2	0	820	837	0		Mod1: First isotopic peak (PeakApex: 1.0032, Theoretical: 1.0024)																				0	TRUE	sp|P10253|LYAG_HUMAN	P10253
Ta_1_GNL_nce20.07138.07138.2	EAVLIDPVLETAPR		IIGDRESR.EAVLIDPVLETAPR.DAQIIKEI	R	D	14	2	2375.97	1521.84	1521.84	761.927	761.928	1521.84	761.927	0.0007	0.00481671	19.769	9.3	1	2	0	47	60	0																						0	TRUE	sp|O95571|ETHE1_HUMAN	O95571
Ta_1_GNL_nce20.07150.07150.2	FQDGDLTLYQSNTILR		CIYGQIPK.FQDGDLTLYQSNTILR.HIGRTIGI	K	H	16	2	2379	1882.94	1882.94	942.476	942.478	1882.94	942.479	-0.0007	3.94274e-06	22.737	10.728	1	2	0	56	71	0																						0	TRUE	sp|P09211|GSTP1_HUMAN	P09211
Ta_1_GNL_nce20.07154.07154.2	SYELPDGQVITIGNER		ASSSSIEK.SYELPDGQVITIGNER.FRCPEAIF	K	F	16	2	2379.87	1789.88	1789.88	895.949	895.949	1789.88	895.949	-0.0018	2.3759e-10	35.236	9.483	1	2	0	239	254	0																						0	FALSE	sp|P60709|ACTB_HUMAN	P60709
Ta_1_GNL_nce20.07163.07163.2	LFDQAFGLPR		RDWYPHSR.LFDQAFGLPR.LPEEWSQW	R	L	10	2	2383.02	1162.61	1162.61	582.314	582.314	1162.61	582.314	0	9.03919e-09	28.858	11.693	1	2	0	28	37	0																						0	TRUE	sp|P04792|HSPB1_HUMAN	P04792
Ta_1_GNL_nce20.07176.07176.2	GIVDQSQQAYQEAFEISK		VAAGDDKK.GIVDQSQQAYQEAFEISK.KEMQPTHP	K	K	18	2	2386.24	2039.98	2039.98	1021	1021	2039.98	1021	0.0002	3.14775e-05	27.508	0	1	2	0	140	157	0																						0	TRUE	sp|P63104|1433Z_HUMAN	P63104
Ta_1_GNL_nce20.07178.07178.2	LATQSNEITIPVTFESR		TVEAPMPK.LATQSNEITIPVTFESR.AQIGGPEA	K	A	17	2	2386.87	1904.97	1904.98	953.49	953.498	1904.98	953.499	-0.0031	6.2e-13	39.269	10.434	1	2	0	172	188	0																						0	TRUE	sp|P04792|HSPB1_HUMAN	P04792
Ta_1_GNL_nce20.07179.07179.2	VGDAIPAVEVFEGEPGNK		AAAMAPIK.VGDAIPAVEVFEGEPGNK.VNIAEIFK	K	V	18	2	2387	1826.9	1826.91	914.459	914.46	1826.9	914.46	0.0007	0.0108081	18.365	0	0.9992	2	0	58	75	0																						0	TRUE	sp|P30044|PRDX5_HUMAN	P30044
Ta_1_GNL_nce20.07180.07180.2	FVSSSSSGAYGGGYGGVLTASDGLLAGNEK		GVSVSSAR.FVSSSSSGAYGGGYGGVLTASDGLLAGNEK.LTMQNIND	R	L	30	2	2387.14	2808.32	2808.32	1405.17	1405.17	2807.32	1404.67	0.9982	0.00043451	14.948	0	1	2	0	52	81	0		Mod1: First isotopic peak (PeakApex: 1.0032, Theoretical: 1.0024); Mod1: Deamidation (PeakApex: 0.9842, Theoretical: 0.9840)																				0	TRUE	sp|P08727|K1C19_HUMAN	P08727
Ta_1_GNL_nce20.07230.07230.2	QEPSQGTTTFAVTSILR		KYITWASR.QEPSQGTTTFAVTSILR.VAAEDWKK	R	V	17	2	2401.19	1834.94	1834.94	918.478	918.479	1834.94	918.479	0.0011	3.46394e-06	21.764	9.562	1	2	0	283	299	0																						0	TRUE	sp|P01876|IGHA1_HUMAN	P01876
Ta_1_GNL_nce20.07239.07239.2	DYDSLAQPGFFDR		RAAVFHEK.DYDSLAQPGFFDR.FIRWIC	K	F	13	2	2403.95	1529.68	1529.68	765.846	765.847	1529.68	765.847	0.0007	0.00396506	20.107	10.225	1	2	0	1001	1013	0																						0	TRUE	sp|P12110|CO6A2_HUMAN	P12110
Ta_1_GNL_nce20.07252.07252.2	EAVLIDPVLETAPR		IIGDRESR.EAVLIDPVLETAPR.DAQIIKEI	R	D	14	2	2407.24	1521.84	1521.84	761.927	761.928	1521.84	761.927	0.0011	2.3949e-09	19.835	9.336	1	2	0	47	60	0																						0	TRUE	sp|O95571|ETHE1_HUMAN	O95571
Ta_1_GNL_nce20.07253.07253.2	EVTINQSLLAPLR		GPVGAGIR.EVTINQSLLAPLR.LDADPSIQ	R	L	13	2	2407.37	1452.83	1452.83	727.422	727.421	1452.83	727.422	-0.002	8.26564e-08	23.296	9.237	1	2	0	65	77	0																						0	TRUE	sp|P08729|K2C7_HUMAN	P08729
Ta_1_GNL_nce20.07259.07259.2	FQDGDLTLYQSNTILR		CIYGQIPK.FQDGDLTLYQSNTILR.HIGRTIGI	K	H	16	2	2409.75	1882.94	1882.95	942.477	942.48	1882.94	942.479	0.0031	6.338e-11	37.702	11.413	1	2	0	56	71	0																						0	TRUE	sp|P09211|GSTP1_HUMAN	P09211
Ta_1_GNL_nce20.07265.07265.2	SYELPDGQVITIGNER		ASSSSIEK.SYELPDGQVITIGNER.FRCPEAIF	K	F	16	2	2410.9	1790.89	1790.88	896.452	896.45	1789.88	895.949	1.0003	6.25e-12	29.699	9.518	1	2	0	239	254	0		Mod1: First isotopic peak (PeakApex: 1.0032, Theoretical: 1.0024)																				0	FALSE	sp|P60709|ACTB_HUMAN	P60709
Ta_1_GNL_nce20.07268.07268.2	FFESFGDLSTPDAVMGNPK	FFESFGDLSTPDAVM[147]GNPK	VVYPWTQR.FFESFGDLSTPDAVMGNPK.VKAHGKKV	R	V	19	2	2411.29	2073.93	2073.94	1037.97	1037.97	2073.94	1037.97	0.0002	1.94872e-06	24.341	0	1	2	0	42	60	0	15M(15.9949)																					0	TRUE	sp|P68871|HBB_HUMAN	P68871
Ta_1_GNL_nce20.07276.07276.2	LFDQAFGLPR		RDWYPHSR.LFDQAFGLPR.LPEEWSQW	R	L	10	2	2413.93	1162.61	1162.61	582.314	582.314	1162.61	582.314	0.0001	0.000120088	27.182	10.449	1	2	0	28	37	0																						0	TRUE	sp|P04792|HSPB1_HUMAN	P04792
Ta_1_GNL_nce20.07287.07287.2	ELTTEIDNNIEQISSYK		AWFNEKSK.ELTTEIDNNIEQISSYK.SEITEIRR	K	S	17	2	2416.59	1996.96	1996.96	999.489	999.489	1995.96	998.989	1.0004	0.0380408	14.179	0	0.9537	2	0	346	362	0		Mod1: First isotopic peak (PeakApex: 1.0032, Theoretical: 1.0024)																				0	TRUE	sp|P13645|K1C10_HUMAN	P13645
Ta_1_GNL_nce20.07289.07289.2	LATQSNEITIPVTFESR		TVEAPMPK.LATQSNEITIPVTFESR.AQIGGPEA	K	A	17	2	2417.22	1904.96	1904.98	953.489	953.498	1904.98	953.499	-0.0033	0	37.157	10.037	1	2	0	172	188	0																						0	TRUE	sp|P04792|HSPB1_HUMAN	P04792
Ta_1_GNL_nce20.07290.07290.2	GIVDQSQQAYQEAFEISK		VAAGDDKK.GIVDQSQQAYQEAFEISK.KEMQPTHP	K	K	18	2	2417.35	2039.98	2039.98	1020.99	1021	2039.98	1021	-0.0023	0.0480563	14.773	0	0.9889	2	0	140	157	0																						0	TRUE	sp|P63104|1433Z_HUMAN	P63104
Ta_1_GNL_nce20.07304.07304.2	SSGPTSLFAVTVAPPGAR		AAKEAAGK.SSGPTSLFAVTVAPPGAR.QGQQQAGG	K	Q	18	2	2421.15	1715.91	1715.91	858.96	858.961	1713.9	857.96	2.0026	0.049488	15.722	0	0.9264	2	0	187	204	0		Mod1: Second isotopic peak (PeakApex: 2.0052, Theoretical: 2.0047)																				0	TRUE	sp|Q00839|HNRPU_HUMAN	Q00839
Ta_1_GNL_nce20.07310.07310.2	LVAIVDVIDQNR		SFGPHAGK.LVAIVDVIDQNR.AIVDGPCT	K	A	12	2	2422.3	1353.76	1353.76	677.888	677.888	1353.76	677.888	0.0008	0.0449004	15.891	9.783	0.9896	2	0	24	35	0																						0	TRUE	sp|P50914|RL14_HUMAN	P50914
Ta_1_GNL_nce20.07323.07323.2	FIAVGYVDDTQFVR		RPGRGEPR.FIAVGYVDDTQFVR.FDSDAASQ	R	F	14	2	2425.59	1629.82	1629.82	815.918	815.919	1628.82	815.417	1.0042	0.0316957	16.496	9.247	0.9615	2	0	46	59	0		Mod1: First isotopic peak (PeakApex: 1.0032, Theoretical: 1.0024)																				0	TRUE	sp|P04439|HLAA_HUMAN	P04439
Ta_1_GNL_nce20.07334.07334.2	FIAVGYVDDTQFVR		RPGRGEPR.FIAVGYVDDTQFVR.FDSDAASQ	R	F	14	2	2429.92	1630.83	1630.83	816.421	816.421	1628.82	815.417	2.008	0.000509918	22.67	0	1	2	0	46	59	0		Mod1: Second isotopic peak (PeakApex: 2.0052, Theoretical: 2.0047)																				0	TRUE	sp|P04439|HLAA_HUMAN	P04439
Ta_1_GNL_nce20.07356.07356.2	GSYGDLGGPIITTQVTIPK		DYSYAGGR.GSYGDLGGPIITTQVTIPK.DIAGSIIG	R	D	19	2	2435.12	1916.02	1916.03	959.019	959.02	1916.03	959.02	0	0	28.793	10.23	1	2	0	378	396	0																						0	TRUE	sp|P61978|HNRPK_HUMAN	P61978
Ta_1_GNL_nce20.07357.07357.2	GTGGVDTAATGGVFDISNLDR		ENIRIQKR.GTGGVDTAATGGVFDISNLDR.LGKSEVEI	R	L	21	2	2435.26	2022.96	2022.97	1012.49	1012.49	2021.97	1011.99	1.0008	0.0751191	13.997	0	0.9182	2	0	354	374	0		Mod1: First isotopic peak (PeakApex: 1.0032, Theoretical: 1.0024)																				0	TRUE	sp|P12532|KCRU_HUMAN	P12532
Ta_1_GNL_nce20.07362.07362.3	TVTAMDVVYALKR		YTEHAKRK.TVTAMDVVYALKR.QGRTIYGF	K	Q	13	3	2437.14	1467.78	1467.78	490.269	490.269	1465.8	489.606	1.988	2.52498e-07	18.018	10.52	1	2	0	81	93	0		Mod1: First isotopic peak, Mod2: Deamidation (PeakApex: 1.9864)																				0	TRUE	sp|P62805|H4_HUMAN	P62805
Ta_1_GNL_nce20.07369.07369.2	EVTINQSLLAPLR		GPVGAGIR.EVTINQSLLAPLR.LDADPSIQ	R	L	13	2	2438.42	1452.83	1452.83	727.422	727.421	1452.83	727.422	-0.0022	5.86476e-07	35.427	9.654	1	2	0	65	77	0																						0	TRUE	sp|P08729|K2C7_HUMAN	P08729
Ta_1_GNL_nce20.07376.07376.2	FQDGDLTLYQSNTILR		CIYGQIPK.FQDGDLTLYQSNTILR.HIGRTIGI	K	H	16	2	2440.07	1882.94	1882.94	942.477	942.479	1882.94	942.479	0.0017	0.000373074	23.229	10.245	1	2	0	56	71	0																						0	TRUE	sp|P09211|GSTP1_HUMAN	P09211
Ta_1_GNL_nce20.07385.07385.2	FFESFGDLSTPDAVMGNPK	FFESFGDLSTPDAVM[147]GNPK	VVYPWTQR.FFESFGDLSTPDAVMGNPK.VKAHGKKV	R	V	19	2	2442.3	2075.94	2075.94	1038.98	1038.98	2073.94	1037.97	2.0078	0.0143963	16.867	0	0.9874	2	0	42	60	0	15M(15.9949)	Mod1: Second isotopic peak (PeakApex: 2.0052, Theoretical: 2.0047)																				0	TRUE	sp|P68871|HBB_HUMAN	P68871
Ta_1_GNL_nce20.07386.07386.2	VFIGNLNTLVVK		DPRSMNSR.VFIGNLNTLVVK.KSDVEAIF	R	K	12	2	2442.43	1315.79	1315.79	658.901	658.901	1315.79	658.9	0.0011	0.028119	14.704	0	0.9936	2	0	18	29	0																						0	FALSE	sp|P07910|HNRPC_HUMAN	P07910
Ta_1_GNL_nce20.07393.07393.2	LFDQAFGLPR		RDWYPHSR.LFDQAFGLPR.LPEEWSQW	R	L	10	2	2444.57	1162.61	1162.61	582.314	582.314	1162.61	582.314	0.0001	2.77312e-09	25.608	10.184	1	2	0	28	37	0																						0	TRUE	sp|P04792|HSPB1_HUMAN	P04792
Ta_1_GNL_nce20.07403.07403.3	VLDNYLTSPLPEEVDETSAEDEGVSQR		KGIIKAIK.VLDNYLTSPLPEEVDETSAEDEGVSQR.KFIDGNEI	K	K	27	3	2447.48	2992.39	2992.39	998.47	998.469	2991.38	998.135	1.0031	0.0438783	14.931	0	0.9112	2	0	139	165	0		Mod1: First isotopic peak (PeakApex: 1.0032, Theoretical: 1.0024); Mod1: Deamidation (PeakApex: 0.9842, Theoretical: 0.9840)																				0	TRUE	sp|O00299|CLIC1_HUMAN	O00299
Ta_1_GNL_nce20.07441.07441.2	DAGVIAGLNVLR		DSQRQATK.DAGVIAGLNVLR.LINEPTAA	K	L	12	2	2457.94	1196.69	1196.69	599.351	599.352	1196.69	599.351	0.0011	0.00241294	19.195	9.322	1	2	0	160	171	0																						0	FALSE	sp|P0DMV8|HS71A_HUMAN	P0DMV8
Ta_1_GNL_nce20.07446.07446.2	SYELPDGQVITIGNER		ASSSSIEK.SYELPDGQVITIGNER.FRCPEAIF	K	F	16	2	2459.34	1790.87	1790.88	896.44	896.449	1789.88	895.949	1	0.00687882	13.604	9.297	0.9992	2	0	239	254	0		Mod1: First isotopic peak (PeakApex: 1.0032, Theoretical: 1.0024)																				0	FALSE	sp|P60709|ACTB_HUMAN	P60709
Ta_1_GNL_nce20.07449.07449.3	FVSSSSSGAYGGGYGGVLTASDGLLAGNEK		GVSVSSAR.FVSSSSSGAYGGGYGGVLTASDGLLAGNEK.LTMQNIND	R	L	30	3	2459.73	2807.32	2807.32	936.782	936.782	2807.32	936.782	0	0.00305141	19.562	0	0.9998	2	0	52	81	0																						0	TRUE	sp|P08727|K1C19_HUMAN	P08727
Ta_1_GNL_nce20.07454.07454.2	FVSSSSSGAYGGGYGGVLTASDGLLAGNEK		GVSVSSAR.FVSSSSSGAYGGGYGGVLTASDGLLAGNEK.LTMQNIND	R	L	30	2	2461.18	2808.32	2808.33	1405.17	1405.17	2807.32	1404.67	1.0012	0.0134509	8.985	0	0.9918	2	0	52	81	0		Mod1: First isotopic peak (PeakApex: 1.0032, Theoretical: 1.0024); Mod1: Deamidation (PeakApex: 0.9842, Theoretical: 0.9840)																				0	TRUE	sp|P08727|K1C19_HUMAN	P08727
Ta_1_GNL_nce20.07472.07472.2	LLVVYPWTQR		VGGEAIGR.LLVVYPWTQR.FFESFGDI	R	F	10	2	2465.88	1273.72	1273.72	637.866	637.866	1273.72	637.866	0.0001	1.62786e-05	21.461	11.191	1	2	0	32	41	0																						0	FALSE	sp|P68871|HBB_HUMAN	P68871
Ta_1_GNL_nce20.07479.07479.2	TIGGGDDSFNTFFSETGAGK		DGQMPSDK.TIGGGDDSFNTFFSETGAGK.HVPRAVFV	K	H	20	2	2468.03	2007.88	2007.89	1004.95	1004.95	2006.89	1004.45	1.0033	0.00548909	15.542	0	0.9997	2	0	41	60	0		Mod1: First isotopic peak (PeakApex: 1.0032, Theoretical: 1.0024)																				0	FALSE	sp|P68363|TBA1B_HUMAN	P68363
Ta_1_GNL_nce20.07484.07484.2	EVTINQSLLAPLR		GPVGAGIR.EVTINQSLLAPLR.LDADPSIQ	R	L	13	2	2469.05	1452.83	1452.83	727.422	727.421	1452.83	727.422	-0.0023	1.77e-11	31.539	10.262	1	2	0	65	77	0																						0	TRUE	sp|P08729|K2C7_HUMAN	P08729
Ta_1_GNL_nce20.07498.07498.2	FVSSSSSGAYGGGYGGVLTASDGLLAGNEK		GVSVSSAR.FVSSSSSGAYGGGYGGVLTASDGLLAGNEK.LTMQNIND	R	L	30	2	2472.43	2807.32	2807.32	1404.67	1404.67	2807.32	1404.67	-0.0029	0.000126838	17.087	0	1	2	0	52	81	0																						0	TRUE	sp|P08727|K1C19_HUMAN	P08727
Ta_1_GNL_nce20.07501.07501.2	VFIGNLNTLVVK		DPRSMNSR.VFIGNLNTLVVK.KSDVEAIF	R	K	12	2	2473.2	1315.79	1315.79	658.901	658.901	1315.79	658.9	0.0011	0.02231	16.106	0	0.9954	2	0	18	29	0																						0	FALSE	sp|P07910|HNRPC_HUMAN	P07910
Ta_1_GNL_nce20.07506.07506.2	AAGDVDIGDAAYYFER		IRQNTSQK.AAGDVDIGDAAYYFER.DIKGESIF	K	D	16	2	2475.09	1731.77	1731.77	866.892	866.894	1731.77	866.894	-0.0004	0.0860994	10.76	0	0.9814	2	0	213	228	0																						0	TRUE	sp|P09758|TACD2_HUMAN	P09758
Ta_1_GNL_nce20.07508.07508.2	VDALNDEINFLR		SKVEIEAK.VDALNDEINFLR.TINETEIT	K	T	12	2	2475.35	1418.7	1418.72	710.358	710.369	1417.72	709.867	1.0024	1.76842e-06	20.389	14.289	1	2	0	215	226	0		Mod1: First isotopic peak (PeakApex: 1.0032, Theoretical: 1.0024)																				0	TRUE	sp|P08729|K2C7_HUMAN	P08729
Ta_1_GNL_nce20.07531.07531.2	GFAFVTFESPADAK		DRETNKSR.GFAFVTFESPADAK.DAARDMNG	R	D	14	2	2481.07	1485.71	1485.71	743.864	743.865	1485.71	743.864	0.0008	4.72543e-08	25.587	9.263	1	2	0	50	63	0																						0	FALSE	sp|P38159|RBMX_HUMAN	P38159
Ta_1_GNL_nce20.07546.07546.2	LISWYDNEFGYSNR		AINDHFVK.LISWYDNEFGYSNR.VVDIMAHM	K	V	14	2	2484.97	1762.79	1762.8	882.404	882.405	1762.8	882.405	0.0002	0.00368978	19.232	0	1	2	0	310	323	0																						0	TRUE	sp|P04406|G3P_HUMAN	P04406
Ta_1_GNL_nce20.07593.07593.2	LLVVYPWTQR		VGGEAIGR.LLVVYPWTQR.FFESFGDI	R	F	10	2	2496.15	1273.72	1273.72	637.866	637.866	1273.72	637.866	0.0001	0.00228428	23.065	11.188	1	2	0	32	41	0																						0	FALSE	sp|P68871|HBB_HUMAN	P68871
Ta_1_GNL_nce20.07597.07597.2	LTVYTTLIDVTK		STKPVINK.LTVYTTLIDVTK.GQFETYIR	K	G	12	2	2497.42	1365.78	1365.78	683.895	683.895	1365.78	683.895	0.0007	1.22719e-09	25.301	9.52	1	2	0	367	378	0																						0	TRUE	sp|Q13510|ASAH1_HUMAN	Q13510
Ta_1_GNL_nce20.07603.07603.2	TIGGGDDSFNTFFSETGAGK		DGQMPSDK.TIGGGDDSFNTFFSETGAGK.HVPRAVFV	K	H	20	2	2499.46	2006.88	2006.89	1004.45	1004.45	2006.89	1004.45	0.0003	2.3632e-05	28.006	0	1	2	0	41	60	0																						0	FALSE	sp|P68363|TBA1B_HUMAN	P68363
Ta_1_GNL_nce20.07607.07607.2	EVTINQSLLAPLR		GPVGAGIR.EVTINQSLLAPLR.LDADPSIQ	R	L	13	2	2500.35	1452.81	1452.83	727.411	727.421	1452.83	727.422	-0.0025	0.000885625	22.711	9.881	1	2	0	65	77	0																						0	TRUE	sp|P08729|K2C7_HUMAN	P08729
[truncated: 14,575 more rows]
[truncated: 5 more columns]

## Sheet: Table S4
Table S4. Summary of glycoproteins and glycoPSMs by sample, with glycan composition and confidence filters.
Ta stage
[truncated: 154 more rows]
